# Supplementary material for: Single-cell transcriptomic analysis of vascular endothelial cells in zebrafish embryos
Source: Sci Rep. 2022 Jul 29;12:13065. doi: 10.1038/s41598-022-17127-w (PMC9338088; doi:10.1038/s41598-022-17127-w)
Supplement: Supplementary file 2 — Supplementary Table S1. [file 41598_2022_17127_MOESM2_ESM.xlsx]

## Sheet: Cluster Biomarkers_Formated
Supplementary Table 1. Expression of marker genes in different cell clusters. Differential expression of marker genes reported in linear scale.
	1-Arterial			2-Venous-1			3-Unknown			4-RBC 1			5-RBC 2			6-VE-other			7-Venous-2			8-Sclerotome			9-RBC 3			10-Neural 1			11-Hypophysis			12-Neural 2			13-Macrophage			14-EPC			15-Epidermis			16-Neutrophil			17-Myocytes
Serial number	Gene	p-value	Fold change	Gene	p-value	Fold change	Gene	p-value	Fold change	Gene	p-value	Fold change	Gene	p-value	Fold change	Gene	p-value	Fold change	Gene	p-value	Fold change	Gene	p-value	Fold change	Gene	p-value	Fold change	Gene	p-value	Fold change	Gene	p-value	Fold change	Gene	p-value	Fold change	Gene	p-value	Fold change	Gene	p-value	Fold change	Gene	p-value	Fold change	Gene	p-value	Fold change	Gene
1	dll4	0	26.9183	lyve1b	0	11.8012	apoa1a	0.0140971	18.919	CU463284.1	0	6.6202	hemgn	0	5.20902	si:dkey-151m22.8	9.02e-63	5.99615	lhx6	0	15.2077	fibina	0	47.0272	hbaa1	5.4e-33	10.0992	elavl3	0	49.8984	prl	6.86e-85	32.869	fabp7a	9.35e-107	10.7236	ccl34a.4	0	44.5697	si:ch211-254n4.3	5.779750372547E-311	14.8232	zgc:174153	0.0432807	246.372	npsn	2.0E-323	93.8535	ttn.1
2	dlc	0	22.0522	sele	0	9.46724	si:ch73-23l24.1	0.000233	10.1872	klf17	0	5.98459	si:ch211-5k11.8	2.55e-50	4.96024	si:dkey-28n18.9	2.95e-107	4.14686	CR318588.3	0	13.1435	vcanb	0	45.2694	hbba1	5.06e-32	8.2534	dlb	0	47.4704	ngs	2.79e-07	18.1817	en2b	2.46e-30	10.5551	mfap4	0	44.0656	npas4l	1.55e-281	13.6515	si:dkey-239j18.2	0.0339568	243.159	lyz	4.22e-127	79.7141	atp2a1
3	flt1	0	20.9238	exoc3l2a	0	9.39621	zgc:113232	0.000279	8.07886	aff2	0	5.98425	tspo	0	4.94455	rab11bb	3.93e-143	3.57889	cx30.3	0	12.973	fmoda	0	43.4303	si:ch211-5k11.8	1.01e-71	7.92655	scrt2	1.29e-224	46.9274	BX571955.1	2.17e-26	10.155	si:ch211-137a8.4	1.47e-191	9.55851	mpeg1.1	0	41.9812	si:dkey-7f3.9	1.87e-220	13.5214	zgc:174855	0.000199	201.112	CABZ01021592.1	1.31e-55	75.9735	klhl41b
4	vegfc	0	20.615	zfpm2b	4.45e-277	8.05044	pvalb9	0.0280024	8.05737	gfi1b	0	5.96759	hbae1.3	0	4.89898	cldn5b	8.93e-138	3.57889	otc	0	11.9957	myh7	2.58e-19	43.4138	tmod4	0	6.40898	gpm6aa	0	45.1633	CABZ01045617.1	6.13e-05	9.98224	exd1	1.87e-17	9.43554	lgals2a	0	40.7687	pald1b	0	12.3481	si:dkey-26g8.5	0.00243558	171.673	cst14b.2	1.61e-200	73.3447	hsp90aa1.1
5	CABZ01030107.1	0	18.6806	bcl6b	0	7.63258	CT583728.3	0.0334073	6.81726	gpd1b	0	5.84971	hbbe1.3	0	4.86694	cox4i2	6.24e-12	3.44589	cryba2b	1.43E-322	11.4265	msgn1	3.11e-29	35.626	slc4a1a	0	6.24624	neurod4	0	39.1203	aqp8b	5.86e-05	9.6613	dbx1a	1.05e-14	8.95914	tppp	0	40.2758	ccdc3a	0	12.1496	col7a1	0	171.321	spi2	0	72.2562	myog
6	esm1	0	16.9442	il13ra2	0	7.63009	zmp:0000000760	0.00174978	6.78665	pmaip1	2.68e-94	5.3649	tmem14ca	0	4.86376	fank1	2.03e-05	3.37598	glula	0	11.2717	prrx1b	0	34.0118	nt5c2l1	0	6.17937	her4.2	0	36.8606	isl1l	1.21e-19	6.69068	gfap	8.57e-110	8.57016	si:dkey-5n18.1	0	40.1517	fgf10b	0	11.7947	krt97	0	161.973	ch25hl2	0	69.9595	myl1
7	cavin1b	0	16.4255	b3gnt7	0	7.24692	CR936442.1	0.00022	6.70267	s1pr5b	1.16e-296	5.2672	hbbe1.2	2.6100379031198E-310	4.81519	si:ch211-33e4.2	2.4e-16	3.35867	CR318588.1	2.09e-226	10.4651	lrrc17	0	32.6763	cahz	0	6.14675	zgc:165461	0	36.2179	pmaip1	8.8e-07	6.21227	cx23	0.00829641	8.3745	si:ch211-1o7.3	0	39.6679	aqp8a.1	1.9e-306	11.4286	cldni	0	157.444	si:ch1073-429i10.1	0	66.8012	mylpfa
8	cd81b	0	14.9911	si:ch211-33e4.2	0	7.22107	col9a1b	0.00378986	6.59666	hdr	0	5.15864	CR854926.1	7.55e-218	4.72754	si:ch211-190k17.19	1.37e-11	3.34285	fjx1	0	10.2966	twist1b	0	32.4814	hif1al2	0	5.92765	nppc	2.45e-56	36.1175	cldnh	3.4e-12	5.76046	msi1	5.89e-59	7.91219	lygl1	0	39.5591	apoc1	7.93e-293	11.299	col5a3b	0	152.405	mpx	2.76e-246	60.4664	tnni2b.1
9	tspan18a	0	14.8587	si:dkey-28n18.9	0	7.19923	apoea	0.0255783	5.90104	rfesd	0	5.0831	nt5c2l1	0	4.71495	mylk5	4.02e-34	3.34064	ap1s3b	0	9.65121	csf1a	0	32.4514	klf1	0	5.92429	si:ch211-251b21.1	2.24e-117	35.5395	osr2	4.75e-11	5.26369	barhl2	2.83e-08	7.66348	ctss2.1	0	39.3677	msrb2	6.05e-268	10.6531	cxcl14	0	152.164	abcc13	0	55.1732	neb
10	efnb2a	0	14.8359	si:ch211-66e2.3	0	6.82636	islr2	0.0369743	5.8088	ankhb	0	5.05363	hbae3	0	4.70741	si:dkey-126g1.9	2.98e-23	3.3022	npl	0	9.40078	aldh1a2	0	31.7503	si:dkey-93h22.7	0	5.84932	myt1b	0	34.0483	smtla	9.56e-05	4.9623	si:ch73-215f7.1	9.08e-07	7.64004	slc22a21	0	38.5103	lmo2	1.66e-103	10.3915	kera	0	147.403	gch2	1.41e-53	55.1302	ckmb
11	avpr1ab	0	14.3667	amh	1.72e-180	6.51676	pvalb4	0.000899	5.61466	zgc:163057	0	5.05098	hbae1.1	0	4.70604	si:ch211-209f23.7	1.38e-23	3.30203	crygn2	0	9.31574	twist1a	0	31.4469	tspo	2.258774E-318	5.60562	abhd6a	5.29e-271	33.4273	CR925709.2	3.71e-14	4.943	si:ch73-265d7.2	3.71e-45	7.6135	BX649485.2	0	38.4892	tal1	5.6e-115	9.36946	si:dkey-102c8.3	0	132.75	CR354540.1	0	51.4165	tnnt2c
12	ccl38.1	0	14.321	lyve1a	9.07e-22	6.47305	col8a1a	0.0240432	4.97356	klf1	0	5.00346	hbae5	0	4.68715	gypc	8.78e-11	3.29104	chodl	0	8.81582	pcdh8	4.91e-140	30.5971	ucp3	6.09e-303	5.47944	phox2bb	3.63e-45	31.3399	si:ch211-139a5.9	4.65e-07	4.84511	her8a	5.73e-24	7.48573	grap2a	0	37.9607	apoeb	2.36e-229	9.24443	ctslb	0.000454	129.295	mmp13a	0	49.4065	desma
13	hapln3	0	14.2537	cxcl20	9.63e-245	6.4282	si:ch211-106h4.6	0.0132897	4.97253	cers1	0	4.94673	alas2	0	4.63591	ponzr1	3.87e-52	3.23821	slc32a1	1.19e-233	8.80058	pax9	0	30.5027	si:ch73-250a16.5	0	5.38411	ctnnd2b	0	30.2403	si:ch211-11n16.3	2.47e-37	4.64556	olig2	2.36e-10	7.35775	CABZ01088134.1	0	37.7005	def6b	2.79e-168	9.09418	cldn1	0	127.77	si:ch211-214p16.1	0	49.3987	nexn
14	aqp1a.1	0	14.1291	lrmp	1.28e-171	6.22211	mcoln3a	0.0432028	4.89446	cpox	0	4.92249	hbbe3	0	4.57149	palm1a	6.6e-51	3.21037	si:ch211-254p10.2	3.4e-177	8.78841	rdh10a	0	29.8864	hbbe1.3	2.14e-211	5.38164	pou3f1	0	30.0518	snx10b	0.0267392	4.32769	irx1b	2.15e-19	7.33377	irf8	0	36.8105	rrad	3.27e-150	9.09041	ecrg4b	0	118.079	hsd3b7	0	47.6702	ckma
15	zgc:112332	0	13.9138	nrp2a	0	6.13268	tcp11l1	0.0209096	4.77709	epb41b	0	4.91258	blvrb	0	4.55676	si:ch73-204p21.2	2.15e-12	3.1621	mrc1a	0	8.551	nkx3-1	0	29.6576	si:ch211-262i1.3	1.15e-291	5.37831	her4.4	0	29.2738	BX248318.1	5.96e-67	4.26014	fabp3	1.6e-193	7.31464	ncf2	0	36.6837	hecw2a	4.09e-206	8.72528	si:dkey-269i1.4	0.0118002	114.165	pdia2	0	45.223	myhz1.3
16	cxcr4a	0	13.3791	pecam1	0	5.74847	CR381686.1	0.0191192	4.76272	CR847936.10	1.34e-247	4.81144	hbbe2	0	4.55012	hpda	3.07e-05	3.13962	nrxn3a	1.25e-254	8.47774	cthrc1a	0	29.6455	hemgn	0	5.2929	gadd45gb.1	0	29.1731	si:dkey-36i7.3	5.1e-08	4.2507	sox19a	1.09e-99	7.19121	si:ch211-147m6.2	0	35.9816	ripply2	3.57e-138	8.30283	krt91	0	113.681	abcb9	0	44.4415	actc1b
17	oaz2a	0	12.3963	foxl2b	4.82e-222	5.63123	pvalb5	0.000679	4.74524	znfl2a	0	4.78673	hbbe1.1	5.11e-307	4.49187	si:ch211-172l8.4	8.77e-05	3.1369	stab2	0	8.34427	cdh11	0	28.6838	hbae1.3	1.63e-216	5.26471	pou3f2b	0	28.6026	si:ch211-215e19.6	0.0136311	4.17952	rsph9	1.82e-08	7.14563	havcr1	0	35.9382	CABZ01074130.1	6.02e-105	8.2398	cavin2a	0	113.469	CABZ01058647.1	1.04e-134	43.8435	tpma
18	ccl19b	2.25e-223	12.1503	BX323819.1	2.48e-259	5.56935	pou2f3	0.00675683	4.55776	alas2	0	4.77864	rfesd	0	4.4727	tuba8l3	9.97e-123	3.07653	serpine3	0	8.11749	pdgfra	0	27.9228	hbbe1.2	7.24e-200	5.26221	her13	0	27.8703	slc2a1a	0.000201	4.10184	myh14	2.45e-05	6.99108	MFAP4 (1 of many)	0	35.5609	mnx1	5.94e-175	7.93871	ptgs2a	0	111.552	slc2a11b	2.82e-97	39.4847	mylz3
19	ccl38.6	2.24e-252	12.0481	flt4	0	5.38602	rgs14a	0.000145	4.42013	si:ch211-227m13.1	0	4.76503	cahz	0	4.46493	lyve1b	5.39e-66	3.05631	elovl1a	2.44e-299	8.09735	zgc:162612	0	27.7827	CR293511.1	0	5.22274	insm1a	5.14e-269	27.8425	ap1m3	0.0499072	4.05844	nkx2.9	3.04e-06	6.82597	samsn1a	0	35.4373	morc3b	1.56e-107	7.56266	ptgdsb.1	0	109.655	il6r	0	37.4002	txlnbb
20	PRDM16	0	12.0171	nrp2b	0	5.38561	tagapb	2.13e-05	4.39271	isl1l	4.55e-79	4.75779	hmbsa	0	4.46361	ftr83	3.11e-64	3.0393	dab2	0	8.01061	angptl2a	0	27.2863	phyhiplb	0	5.19591	si:ch73-21g5.7	0	27.7105	hsd11b2	3.86e-06	3.9927	foxb1b	1.88e-10	6.61219	card9	0	35.2211	fbln1	2.17e-168	7.56264	krt4	0	102.954	cpa5	0	35.9347	tmem38a
21	fzd4	0	10.942	pcnx	4.35e-294	5.19203	agpat9l	0.0439821	4.37733	gata1a	0	4.74934	TCIM (1 of many)	0	4.37553	myl9a	6.08e-38	3.02044	mafa	0	7.89587	nog1	0	25.7929	hbae1.1	1.75e-197	5.18157	vamp2	2.38e-202	27.6113	AL645792.2	8.77e-05	3.97247	vsx2	5.46e-13	6.48628	cxcr3.2	0	35.172	vcana	1.06e-116	7.37426	tp63	0	99.998	tyrp1b	4.93e-17	34.5982	mymk
22	ndnf	0	10.5478	flrt2	0	5.17883	apoa4b.1	0.00984058	4.29074	taok3a	0	4.74105	nmt1b	0	4.34666	sptbn1	1.45e-54	2.97722	phox2a	7.46e-294	7.45469	si:ch211-160j14.3	0	25.691	rhd	0	5.17642	cspg5a	0	27.3585	zgc:91968	0.00026	3.95006	lbx1b	5.53e-12	6.48126	fcer1gl	0	34.8226	GAL4	5.62e-191	7.26241	si:dkey-239j18.3	8.75e-05	99.0952	akr1b1	9.8e-49	33.9705	myhz2
23	hlx1	0	10.4409	rab11bb	0	5.14617	viml	0.00857334	4.25791	add2	0	4.72119	slc10a4	0	4.31958	pvalb3	5.72e-07	2.93601	hspb15	9.69e-307	7.29557	tnc	0	25.1636	hbae3	2.76e-219	5.1136	si:ch211-152f23.5	5.52e-34	26.8592	capsla	0.000621	3.85508	pou3f3a	1.17e-13	6.25098	grna	0	34.2518	c1qtnf5	5.09e-161	7.25512	agr1	2.43e-75	97.3782	il34	0	33.5174	zgc:101853
24	gja5a	0	10.3526	si:ch211-51a6.2	3.7e-161	5.05257	si:ch211-191c10.1	0.0267997	4.25579	csrnp1a	0	4.70886	ctps1b	1.67e-305	4.31881	cryl1	5.36e-17	2.90382	snx8a	0	7.10128	ccdc80l2	0	24.6239	gpr78a	0	5.03442	pax6a	0	26.578	si:ch211-197h24.8	0.00421487	3.84392	otpb	0.0119763	6.21573	CR855311.1	0	32.9296	kalrnb	5.9e-238	7.16356	si:ch211-202f3.3	0	95.7818	aox5	9.59e-87	32.5281	srl
25	myo1ca	0	10.284	CU927890.1	0	4.97937	slc2a3b	0.00857468	4.23362	hmbsb	0	4.70705	ppox	0	4.30911	myl6	7.58e-52	2.86706	gramd2aa	0	7.02236	col9a1a	2.89e-215	24.2883	alas2	0	5.00562	neurog1	0	26.5242	si:ch211-213d14.2	0.0265455	3.78841	prmt2	0.00255758	6.20578	slc2a6	0	32.7571	ccbe1	1.14e-165	7.16157	dlx4a	0	94.446	f5	0	31.6253	myl13
26	cyr61l2	0	10.1935	pcdh17	0	4.97512	tmem178b	0.00127188	4.23325	zgc:101663	0	4.68108	add2	0	4.26147	csrp1a	2.75e-64	2.85763	tfec	0	6.83638	tbx15	5.11e-168	23.901	gata1a	0	4.99608	stx1b	6.64e-262	26.2736	CABZ01089980.1	0.00410692	3.78287	irx1a	8.79e-07	6.13627	si:ch211-147m6.1	0	32.495	mfge8a	8.71e-113	7.12686	gstm.3	0	92.2113	si:ch211-214p16.2	1.75e-197	31.0084	tnnt3a
27	hey2	0	10.1439	adma	4.75e-251	4.86353	pqlc2	1.64e-06	4.23107	dnajb6b	0	4.67378	si:ch211-207c6.2	0	4.24746	isg15	0.0208455	2.82083	cadpsa	2.51e-225	6.82217	angptl7	0	23.5807	tubb1	0	4.96089	plp1a	0	25.5315	tbr1b	4.31e-06	3.74334	hmx2	1.78e-05	6.12064	BX248082.1	0	32.4749	zp3a.2	1.32e-82	7.02	col4a4	0	89.5753	si:ch73-208g10.1	0	30.5867	ttn.2
28	col4a1	0	9.85078	kirrel3l	0	4.83465	si:dkey-24p1.7	0.0192549	4.17592	abcb10	0	4.63038	klf1	0	4.23982	chp2	3.06e-13	2.80978	si:ch211-266g18.9	6.12e-212	6.73902	pdgfrb	0	23.1887	parvb	2.2814924E-317	4.94678	onecut1	9.25e-204	25.2713	g0s2	0.000573	3.73316	BX511161.1	2.3e-11	6.05449	entpd2a.1	0	31.63	nrn1b	5.95e-91	6.98253	cyt1	0	88.1448	si:dkey-19b23.14	0	30.2705	acta1b
29	mpped2a	0	9.75238	mtss1lb	2.5E-323	4.83098	cxcr3.3	0.0463921	4.15767	ncs1a	0	4.62144	slc14a2	3.53e-243	4.23972	eGFP	1.25e-149	2.79007	plpp2a	0	6.61682	pcolcea	4.3E-322	22.9203	TCIM (1 of many)	0	4.8537	snap25a	4.51e-80	24.9394	slc12a3	0.000682	3.72007	plp1a	1.97e-36	6.03945	si:ch211-153b23.7	0	31.5201	si:ch73-364h19.1	7.91e-220	6.93112	krt222	0	82.0671	runx3	0	30.14	tnnc2
30	adgrl3.1	0	9.74563	cysltr1	3.21e-175	4.83094	irf7	0.012929	4.11513	sptb	0	4.59729	tmod4	0	4.23548	ap1s3b	8.89e-65	2.76575	mafba	0	6.593	col5a2a	0	22.0059	epb41b	0	4.8191	si:ch1073-70f20.1	0.00106685	24.8692	si:dkey-194e6.1	0.0123947	3.70294	zgc:113531	0.000119	5.97455	CABZ01001434.1	0	30.811	rpgra	2.59e-87	6.55676	aep1	0	81.8067	ighv1-4	0	29.8779	CABZ01072309.2
31	igfbp7	0	9.70788	aplnra	0	4.79069	rorca	0.00558078	4.07072	tfr1a	0	4.58565	kcnab1b	5.87e-237	4.23452	lad1	0.000578	2.75177	hapln1b	0	6.51472	col2a1a	2.12e-75	21.8295	blvrb	4.24e-304	4.76119	nhlh2	1.17e-177	24.7123	tbx3b	0.0100756	3.63815	tuba1c	2.55e-89	5.88906	cmklr1	0	30.3595	npb	8.78e-09	6.50496	zgc:171775	0	81.703	scpp8	0	28.5378	rbfox1l
32	emilin2a	0	9.6775	stab1	0	4.72202	BX088596.2	0.00510848	4.05787	blf	0	4.57818	urod	0	4.21712	tagln2	2.9e-133	2.74681	ddit3	6.54e-290	6.48923	itga11a	1.68e-199	21.6909	hbbe3	3.23e-230	4.7528	CU467822.1	1.72e-179	24.6801	ghrh	0.0110527	3.59439	sox21a	1.8e-24	5.81149	lcp1	0	30.3047	etv2	9.42e-155	6.47385	aqp3a	0	81.5634	tbc1d10c	0	26.4353	casq2
33	mia	1.32e-94	9.6539	fgf18a	0	4.68253	CABZ01070258.1	0.0375249	4.00268	setx	0	4.57472	hbaa1	1.54e-37	4.19456	CU062628.1	0.0120091	2.71888	tpcn3	0	6.39206	col9a2	3.29e-212	21.3111	rhag	0	4.74694	prtgb	0	24.4368	rps27l	1.24e-08	3.55412	tnni1b	0.000137	5.78464	arhgap15	0	30.154	CU861477.1	7.35e-80	6.19773	myof	0	81.2132	prkcda	0	26.3188	smyhc1
34	igfbp1a	2.78e-303	9.44424	c1qtnf6a	2.06e-172	4.66472	si:ch211-14a17.10	1.41e-06	3.9815	si:ch211-11n16.3	4.54e-93	4.52059	fech	0	4.1898	CT030188.1	4.88e-40	2.70078	lhfpl6	0	6.17944	prrx1a	0	21.228	tmem229b	0	4.72692	BX530077.1	6.531808415723E-312	24.3088	LO018333.1	0.0318836	3.5531	zic4	0.0022525	5.70126	fcer1g	0	30.0964	efemp2b	6.97e-263	6.18611	he1.1	2.72e-14	80.6848	srgn	4.95e-103	25.2722	aldoab
35	tbx20	0	9.27089	tek	0	4.64205	kcnq5b	0.02922	3.95318	impdh2	0	4.51093	CR388184.1	6.05e-292	4.17608	gng10	3.15e-09	2.68189	dact2	0	6.17831	cmlc1	2.86e-14	21.219	nmt1b	0	4.72357	ek1	0	24.3005	gucy2g	3.83e-06	3.53469	zgc:153426	9.22e-13	5.69385	ckbb	0	30.025	hmcn2	9.9e-223	6.15081	cldne	2.11e-89	80.6049	zgc:158403	0	24.4352	unc45b
36	sema7a	7.22e-308	9.24024	fam198b	0	4.6274	si:ch211-243a20.4	0.0266704	3.93621	si:ch211-250g4.3	0	4.50415	si:ch73-250a16.5	0	4.16594	kdrl	3.32e-189	2.61361	oaz2b	1.123779529114E-311	6.17126	col6a4a	0	20.6849	pip5kl1	5.44e-205	4.64139	rfx4	0	24.2213	slc45a2	0.023006	3.48579	atoh1a	4.03e-08	5.64753	CABZ01080042.1	0	29.8883	ano1	7.33e-57	6.07795	spaca4l	0	79.4014	calm1b	1.01e-218	24.1078	CABZ01072309.1
37	spock3	0	9.18217	nr2f2	0	4.61467	krtt1c19e	0.000384	3.93044	sec14l8	0	4.49924	tfr1a	0	4.16582	zfyve21	4.49e-26	2.59909	pxk	1.51e-236	6.15384	tcf15	0	20.5604	fam117ab	0	4.63765	ascl1a	5.44e-235	24.2059	pitx1	0.0447952	3.45815	foxb1a	8.72e-13	5.64343	FO203432.1	0	29.7919	far1	9e-152	6.05846	clcf1	0	77.575	lect2l	1.69e-232	23.2755	myl10
38	eogt	0	8.88862	shisa2a	5.87e-164	4.61159	ppm1j	0.00590495	3.92638	drl	0	4.49084	hmbsb	0	4.09122	ckba	5.62e-28	2.59494	hoxd10a	0	6.07803	pdgfrl	6.01e-299	20.352	ripor3	0	4.61674	neurod1	2.19e-165	23.8153	CU682777.2	0.00210774	3.43986	lmo3	2.4e-08	5.60901	ptpn6	0	29.1767	CABZ01018269.1	4.89e-122	5.98313	lamb4	0	76.5135	pts	1.08e-59	22.8509	klhl31
39	ehd2b	0	8.88457	calcrlb	3.61e-300	4.60396	pnp6	0.00274098	3.92553	hmbsa	0	4.40349	pigq	0	4.06449	crip2	2.53e-86	2.57904	hmox1a	1.56e-162	6.06016	has2	0	20.2191	kcnab1b	5.63e-258	4.61223	sox19a	0	23.5985	tfap2e	0.000704	3.36595	pou3f3b	4.08e-16	5.58942	grap2b	0	28.9215	lrp1ab	9.8e-155	5.79798	cyt1l	0	76.1846	gsto2	1.94e-47	22.7832	cdh15
40	rasgrp3	0	8.86257	sash1b	0	4.60301	si:ch211-235i11.6	0.0174608	3.90352	cyp46a1.1	0	4.38561	phyhiplb	0	4.0295	capns1b	9.46e-57	2.56393	bnc2	0	6.0553	alx4a	0	20.1691	ppox	0	4.61185	pou3f3b	0	23.4319	sytl1	0.0321934	3.36594	en1b	1.24e-08	5.52198	plxnc1	0	28.9076	robo3	2.62e-183	5.75273	padi2	0	75.4305	cfh	0	22.6303	cav3
41	si:ch211-191i18.2	0	8.77258	f8	2.06e-07	4.59793	unm_sa1614	0.00221555	3.88488	nmt1b	0	4.37647	abcb10	0	4.02105	rab13	2.75e-46	2.55292	emid1	0	6.00743	six1a	0	19.915	slc10a4	0	4.59822	pax6b	0	23.3947	CR352342.1	0.0131458	3.34014	her8.2	4e-05	5.5137	ms4a17a.9	0	28.8396	aipl1	8.51e-104	5.71996	col28a2a	0	74.4156	mitfa	5.53e-36	21.7139	ITGB1BP2
42	si:dkey-23a13.2	3.03e-201	8.76682	zgc:174888	0	4.59534	dok2	0.000892	3.8515	hbae5	0	4.32181	ucp3	5.11e-231	4.01439	rab8b	1.39e-84	2.55261	ehd4	0	5.98113	crabp2b	0	19.4804	ptger4a	1.75e-139	4.58725	slc6a1b	8.75e-32	23.2848	hsp90aa1.2	0.000737	3.28903	adprhl1	7.75e-07	5.47818	cebpb	0	28.7999	dact2	4.21e-231	5.66478	itgb1b.1	0	73.5904	pah	1.42e-73	21.6183	hjv
43	sema3fb	0	8.76265	plvapb	0	4.58401	csf1rb	0.0270114	3.83157	ripor3	0	4.30816	zgc:163057	0	3.99138	crygn2	0.000475	2.54987	fmn1	4.47e-148	5.9733	cd248a	0	19.3435	rap1gap2a	0	4.57005	myt1a	0	23.1883	clcnk	4.37e-05	3.28883	si:ch73-21g5.7	1.08e-25	5.47417	laptm5	0	28.6902	si:dkey-52l18.4	7.74e-158	5.59884	si:rp71-77l1.1	0	72.6791	cebp1	0	21.2776	si:ch211-131k2.3
44	nr5a2	0	8.70649	CABZ01075125.1	0	4.5816	adgrg3	0.00324276	3.8189	urod	0	4.3078	alad	0	3.94676	CABZ01075125.1	1.09e-24	2.54442	cdx4	1.88e-263	5.96093	ripply1	5.43e-285	19.2441	hbbe1.1	4.65e-189	4.56117	CR812832.1	4.66e-31	23.0475	scg3	0.0438955	3.27522	pacsin1b	1.43e-06	5.47324	rab44	0	28.4286	fn1b	7.56e-128	5.56961	scinla	0	72.3311	sult5a1	0	19.9404	zgc:92518
45	notch1b	0	8.70402	jakmip3	1.41e-94	4.56488	myofl	0.0317092	3.7226	smchd1	0	4.30611	cyp46a1.1	0	3.90507	dennd2db	0.00156598	2.53786	gnpda1	0	5.94241	col9a3	4.87e-159	19.2223	cabp2a	1.89e-102	4.54125	prdm12b	1.22e-101	22.979	gnrh2	1.66e-10	3.2493	ptprna	1.48e-06	5.40152	csf1ra	0	28.141	sfrp2l	1.15e-64	5.54298	zgc:174938	0	69.8017	ncf1	1.51e-261	19.9143	actc1a
46	cldn5b	0	8.69062	adra1d	0	4.52305	CR855337.1	1.67e-09	3.70773	alad	0	4.30558	steap3	1.68e-129	3.89334	npl	7.54e-18	2.53171	snx11	0	5.84437	sema3e	2.81e-199	19.1895	plac8l1	4.59e-220	4.5403	lamb2l	0	22.8004	si:ch211-117n7.6	0.0019854	3.21145	ccdc85ca	3.89e-10	5.38218	sftpbb	0	28.0784	tmem119b	3.43e-178	5.50825	ptk2bb	0	68.737	cd7al	0	19.4487	tmx2a
47	col4a2	0	8.68028	coro2bb	1.04e-125	4.49948	itgae.2	0.0115545	3.69999	unc119a	0	4.30189	zar1	6.7e-216	3.87092	CABZ01030107.1	3.1e-15	2.52871	ccdc120	2.37e-285	5.80411	ccl25b	2.45e-156	19.1285	sptb	0	4.45203	gsx1	3.08e-77	22.6368	si:ch73-299h12.2	0.00953071	3.17964	si:ch211-212k18.5	9.64e-20	5.31296	coro1a	0	27.9957	stm	5.01e-37	5.49422	tnn	0	67.2718	dct	4.04e-12	19.4333	mss51
48	cav1	0	8.40174	mrc1a	0	4.49582	si:cabz01036022.1	1.83e-05	3.66799	trim35-7	0	4.28758	blf	0	3.84574	si:ch211-209f23.3	2.04e-06	2.51093	timp2b	0	5.78924	hapln1a	0	18.7762	add2	0	4.44233	insm1b	6.72e-249	22.5569	BX897682.1	1.33e-05	3.16772	stmn1a	6.18e-66	5.29859	ctss2.2	0	27.9869	rargb	3.52e-107	5.32655	dlx3b	0	64.7876	dusp2	0	19.3703	smyd1b
49	daam1a	0	8.3985	frem1b	0	4.48839	si:dkey-81l17.6	1.62e-05	3.64811	CR769772.4	2.96e-124	4.28189	slc4a1a	0	3.83324	si:dkey-188i13.7	0.000437	2.50789	si:dkey-280e21.3	0	5.74787	apela	0	18.687	slc14a2	4.84e-257	4.35517	nfasca	0	22.4141	si:ch73-343l4.2	1.6e-05	3.16668	mdkb	6.79e-38	5.28069	ptprc	0	27.9708	ogna	8.11e-114	5.19819	rbp4	6.73e-199	64.724	dub	0	18.9373	ldb3a
50	wnt11	1.05e-266	8.39028	hspb15	9.59e-190	4.47864	zgc:173742	0.0285781	3.64407	ppox	0	4.26739	uros	0	3.8285	tpm4a	1.19e-147	2.5004	ctsla	8.29e-243	5.73926	CABZ01074130.1	2.51e-119	18.6695	hmbsb	5.4E-323	4.35195	CT573383.1	0.0451643	22.1574	zgc:100951	0.000298	3.15315	LO018196.1	7.98e-13	5.17299	cybb	0	27.918	gfra1b	4.33e-58	5.15048	fgf20b	0	63.6826	BX649411.1	1.0E-323	18.7824	klhl40b
51	prdm1a	0	8.28843	r3hdml	1.21e-109	4.40213	CR354540.2	9.27e-11	3.64324	cldng	0	4.25863	swsap1	4.01e-148	3.8198	rhocb	5.44e-90	2.50026	si:ch73-234b20.5	0	5.73507	FO704741.1	1.49e-210	18.566	si:ch211-207c6.2	0	4.27407	nat8l	0	22.148	fut9d	0.0200819	3.13097	prdm12b	1.41e-10	5.12485	si:ch211-194m7.4	0	27.6326	CR759887.3	2.98e-58	5.08752	si:ch211-105c13.3	0	62.8946	si:ch211-165d12.4	2.43e-243	18.7285	txlnba
52	csrp2	0	8.20762	ednraa	0	4.38908	slc4a2b	3.37e-09	3.63363	rap1gap2a	0	4.25148	cpox	0	3.81919	fblim1	3.65e-18	2.49964	slit3	0	5.72903	c1qtnf12	0	18.3125	ank1a	0	4.24876	rhbdl3	0	22.1303	bin2a	0.00390454	3.13002	COLEC10	0.000614	5.09906	si:dkeyp-68b7.12	0	27.2322	oscp1a	6.06e-54	5.07868	krt96	0	61.7802	sms	6.84e-201	18.5422	mybphb
53	gpr156	0	8.16259	npr1a	0	4.35304	ppp1r14c	0.00469934	3.63145	si:dkey-217l24.1	0	4.24543	rhag	0	3.81836	esm1	6.8e-24	2.49898	tmem59l	1.05e-239	5.66974	si:ch1073-459j12.1	0	18.2496	pigq	0	4.24436	mdkb	0	21.927	vimr1	0.024349	3.11933	en2a	1.72e-07	5.09674	rnaset2l	0	27.132	pltp	1.03e-79	5.07123	icn2	4.19e-191	60.7974	srd5a2a	0	18.4891	si:ch73-367p23.2
54	podxl	0	7.86696	snx22	3.03e-171	4.33843	stat2	7.14e-06	3.62066	slc38a5a	0	4.23381	unc119a	0	3.81172	zgc:92140	2.97e-21	2.49219	slc9a7	0	5.66661	emilin1a	0	18.2478	pfkma	1.51e-123	4.23566	olig3	1.19e-214	21.7795	spaca9	0.0415993	3.10861	zgc:158785	5.65e-07	5.0931	trpv1	0	26.9912	zcchc24	1.11e-173	5.0044	cfl1l	0	60.7708	slc22a7a	7.36e-54	17.8784	fitm1
55	tnfaip8l1	0	7.74823	stab2	0	4.29149	zgc:136870	0.00971268	3.61071	phlda2	0	4.21555	ankhb	0	3.81136	flna	4.28e-38	2.48977	proca1	2.15e-202	5.64902	cnmd	2.49e-261	18.0626	zgc:163057	0	4.21378	stmn1b	0	21.7	baiap2l2a	0.00281069	3.09544	crabp2a	9.63e-20	5.0702	zgc:92161	0	26.8878	ntd5	4.12e-197	4.95396	pkp3a	0	59.6131	pnp4a	5.14e-55	17.7828	myod1
56	limch1b	0	7.57248	CR382383.1	0	4.20628	si:dkey-274m17.3	0.017739	3.60197	wu:fb59d01	0	4.11748	rap1gap2a	0	3.80927	hopx	2.32e-10	2.48745	lypd6	9.7e-308	5.62892	foxd1	3.3463E-320	17.9661	rell2	0	4.19581	foxg1a	3.06e-186	21.3812	xaf1	0.0311654	3.06612	myl7	0.000109	5.0668	gpr183a	0	26.1256	zgc:162707	5.15e-170	4.88415	ecrg4a	0	59.1619	wipf1a	0	17.461	cacng1a
57	pcolce2b	3.14e-172	7.51583	gpr182	0	4.20498	abi3a	0.00467032	3.58492	slc25a37	0	4.10148	sptb	0	3.78902	si:ch73-234b20.5	2.87e-40	2.484	rnaset2	0	5.56099	vcam1b	3.29e-122	17.9316	BX005417.1	7.29e-113	4.17134	syt11a	1.08e-226	20.7604	ptger4a	0.0203764	3.04954	aldh1a3	0.0012499	5.04305	si:ch73-343l4.2	0	26.1031	si:dkey-51a16.9	2.13e-149	4.88276	si:ch73-74h11.1	0	58.4886	vaspa	0	17.4138	acta1a
58	rgs5b	3.34e-120	7.44875	hic1	3.95e-170	4.18833	si:dkey-104n9.1	0.00739206	3.56338	CR352342.1	3.8e-71	4.09778	si:dkey-150i13.2	0	3.76756	anxa13	1.49e-28	2.48053	swap70b	0	5.5521	vstm4b	0	17.6609	CABZ01084501.3	5.45e-13	4.17091	celf3a	1.19e-250	20.6346	zgc:136472	0.00206682	3.04684	CR848788.2	0.00215329	4.95242	vsir	0	26.0737	cxxc5b	2.33e-160	4.87561	sh3d21	0	57.2956	slc45a2	3.49e-51	17.271	trim109
59	ncam3	1.99e-65	7.40549	myo7aa	0	4.18398	si:ch211-266g18.10	0.0312547	3.54892	map7d2b	0	4.09568	sh3bp5b	0	3.71692	krt18	3.14e-158	2.46499	fabp6	1.61e-143	5.52934	aplnr2	2.11e-138	17.6292	si:cabz01074946.1	6.01552711002043E-310	4.15112	vim	5.3e-247	20.5023	mfsd4ab	0.00553738	3.04455	sox19b	7e-09	4.93845	spi1a	0	25.8118	FP067424.1	1.89e-44	4.84652	si:ch211-264f5.6	0	56.8758	si:dkey-183i3.6	0	17.2575	fbxl22
60	notchl	0	7.35121	hyal2a	0	4.16419	SLC9A1	4.83e-19	3.54222	uros	0	4.06551	glrx5	1.56e-282	3.70403	2021-09-02	2.76e-102	2.46493	nr2f2	0	5.51179	hoxc13a	5.61e-173	17.573	sh3bp5b	0	4.14021	msi1	0	20.4498	mt2	0.0360199	2.96347	bicc2	4.76e-12	4.9107	blnk	0	25.7411	si:dkey-37g12.1	4.26e-56	4.83827	krt17	0	56.8561	cax1	2.26e-80	17.1353	tnni2a.4
61	cldn5a	1.6e-225	7.21574	slco2b1	1.34e-148	4.15178	si:dkey-148a17.6	0.00345806	3.54153	sgk2a	1.28e-232	4.05511	tmem229b	9.22e-248	3.66429	si:ch211-66e2.3	3.16e-20	2.46465	itga1	5.55e-282	5.48376	nkx3.2	3.49e-160	17.4374	tent5c	8.18e-292	4.13755	helt	5.04e-33	20.4449	tmsb2	0.025392	2.94303	olig3	4.52e-06	4.90499	slc7a7	0	25.5436	CR318588.1	3.79e-23	4.8325	s100v1	0	56.5939	cfbl	8.12e-302	17.0959	actn3b
62	CU463231.2	0	7.18865	lef1	4.37e-135	4.06804	slc4a7	1.21e-07	3.53959	fech	0	4.04932	CR293511.1	0	3.66296	stxbp6	5.22e-31	2.45964	prickle2b	6.57e-190	5.46212	tbx16	6.55e-98	17.0635	aff2	7.55e-304	4.13171	mllt11	4.37e-184	19.8667	gng13b	0.000123	2.91107	efna2b	0.000498	4.86407	tnfb	0	25.0574	pimr47	1.8e-55	4.78717	col4a3	0	56.4189	vamp8	0	17.0468	foxd3
63	chp2	0	7.16851	p2rx1	1.71e-112	4.05395	mbd6	0.000361	3.53372	tubb1	0	4.04392	impdh2	0	3.63866	bag2	2.82e-12	2.45687	slc43a1b	6.89e-271	5.46196	gulp1a	0	17.0234	gp9	0	4.09213	sulf2a	0	19.8255	lgals2a	2.47e-59	2.88358	chl1b	5.2e-06	4.83731	CABZ01078737.1	0	24.873	adam12	1.54e-125	4.70937	vgll4l	0	54.7342	si:dkey-251i10.2	1.52e-40	17.0045	ryr1b
64	dchs1b	0	7.14863	adam15	8.62e-303	4.01428	havcr1	0.0037412	3.5225	sytl1	0	4.00979	prdx2	2.21e-232	3.63585	rhoca	2.69e-88	2.44637	prnprs3	1.36e-249	5.41058	myoc	0	16.9794	nfe2	0	4.0303	ldlrad2	1.33e-262	19.7431	tmem125b	0.0244025	2.8593	tdgf1	0.00240666	4.81242	caspa	0	24.802	hoxc13b	1.78e-138	4.68701	camk2d1	0	54.5975	si:ch211-8c17.2	0	16.6825	mylpfb
65	her12	1.5504438944342E-310	6.9646	si:ch211-264f5.8	7.25e-104	4.00937	si:dkeyp-28d2.4	0.003978	3.48304	kcnab1b	1e-306	4.00836	rhd	0	3.61561	jpt1b	1.01e-99	2.44386	lgmn	1.6239E-319	5.35283	twist2	5.81e-272	16.6311	slc9a1b	2.13e-306	4.02328	ncam1b	0	19.7273	lrfn5a	0.0260881	2.85788	pax4	0.024929	4.80225	paox1	0	24.4838	CU896647.1	2.21e-38	4.66343	fat2	0	54.2919	ponzr6	0	16.4993	myom1a
66	slc29a1b	3.77e-108	6.88691	tmem88b	0	3.99597	nucb2b	1.88e-08	3.48074	mllt3	0	3.9894	ezra	0	3.61335	fabp11a	6.27e-38	2.44091	stx3a	0	5.32727	col5a1	0	16.6232	CR854926.1	2.26e-157	4.01787	pcdh1g32	0	19.6831	tbx16l	0.000102	2.85559	mtbl	3.83e-06	4.80191	unm_sa911	0	24.4154	hoxc12b	5.18e-126	4.66178	bmper	0	54.1423	alox5ap	4.13e-230	16.4953	gatm
67	kalrnb	0	6.85543	itga1	0	3.98903	pdzk1ip1	0.000687	3.47153	rell2	0	3.97924	klf17	0	3.60354	si:dkey-30c15.10	1.9e-08	2.43625	hoxa11b	0	5.30197	cd248b	0	16.6108	adcy6a	4.31e-254	3.99532	si:ch73-265d7.2	0	19.6791	anxa2b	5.58e-05	2.85178	cmlc1	0.00523096	4.7936	rab32a	0	24.1736	hoxa11a	5.38e-85	4.63331	si:ch211-241e1.3	0	53.855	tmem130	2.67e-46	16.2123	ACTC1
68	f2rl2	3.11e-231	6.84239	mgat1b	0	3.96378	namptb	1.28e-06	3.45618	tent5c	0	3.97201	ccne2	0	3.59876	glula	2.28e-52	2.43348	abca4b	1.18e-88	5.30057	aff3	0	16.6046	uros	3.065830443E-314	3.97367	zgc:77784	1.92e-113	19.2376	BX957362.1	0.00021	2.84817	hand2	1.36e-05	4.78215	si:ch211-284o19.8	0	23.9615	fgfrl1b	2.63e-152	4.63096	evpla	4.35e-70	53.8255	cox6a2	0	15.9152	filip1a
69	epas1b	5.18e-192	6.84103	bmp16	8.48e-162	3.95973	smcr8a	0.0030023	3.45397	hbbe2	0	3.97145	tubb1	0	3.59678	vamp5	1.26e-42	2.42831	rxraa	1.3e-173	5.27771	myf5	3.05e-205	16.4573	si:ch211-227m13.1	0	3.96631	ptprn2	0	19.1276	ctss2.2	2.94e-09	2.83741	lim2.1	4.73e-09	4.7374	batf3	0	23.8873	sox7	1.56e-150	4.62425	lrata	0	53.0511	papss2b	9.3e-132	15.7326	atp1a2a
70	kcnn1a	2.57e-131	6.82923	prox1b	6.82e-290	3.95796	tfr1b	3.15e-07	3.45214	zgc:171242	0	3.96292	ptger4a	3.09e-120	3.5936	crybb1l3	0.00171411	2.42537	CU570769.1	0	5.24215	si:dkeyp-44a8.4	1.97e-284	16.3889	cox5b2	4.67e-159	3.96037	epb41a	0	18.7513	si:dkey-56f14.4	0.0132954	2.83637	rx1	1.28e-07	4.72588	BX649485.4	6.81e-212	23.4256	si:dkey-206f10.1	7.92e-43	4.60881	myo1eb	0	52.9067	cebpa	8.51897302438254E-310	15.7099	trdn
71	rgs3b	0	6.81743	si:ch73-86n18.1	0	3.94273	BX571942.1	0.014619	3.4273	si:dkey-261j4.4	0	3.95719	chchd10	0	3.53745	sb:cb1058	0.0017684	2.40968	hoxd9a	0	5.22991	col6a2	4.16e-181	16.3132	hbbe2	6.44e-210	3.94519	inavaa	0	18.71	BX537282.1	0.0009	2.82538	pax6a	2.2e-10	4.69089	ms4a17a.10	0	23.2829	hapln1b	1.2e-121	4.60647	CYP2C9	0	52.642	pmela	3.94e-25	15.6716	dhrs7ca
72	si:ch211-172l8.4	3.91e-238	6.79336	foxf2a	1.91e-88	3.93045	habp2	2.55e-06	3.42391	slc10a4	0	3.95504	dck	0	3.53508	slc22a7b.1	1.28e-13	2.40719	peak1	1.169672877E-315	5.2246	mrc2	0	16.2351	creg1	1.79e-277	3.93389	gfap	0	18.5778	dera	0.00109013	2.81026	shha	0.00464359	4.64833	si:dkey-32n7.4	0	23.0729	fmn1	1.75e-46	4.48156	ppp1r1b	0	52.1282	lpar5a	0	15.3495	efhd1
73	lama4	0	6.77256	nhsl2	3.11325E-318	3.92913	slc7a7	0.0379502	3.42033	gp9	0	3.94752	si:dkey-93h22.7	0	3.52707	si:ch211-145b13.6	6.15e-33	2.40123	il4r.2	1.72e-187	5.22247	fam198a	0	15.8495	hdr	0	3.88332	dbx1b	1.53e-141	18.5717	elp2	6.82e-06	2.8022	fam167ab	0.000892	4.64248	FERMT3 (1 of many)	0	22.9418	flrt3	1.07e-156	4.47616	col14a1a	0	51.8022	zgc:91968	6.13e-29	15.265	phactr3b
74	sema3ab	0	6.75292	sik1	0	3.8977	zgc:113209	0.00224551	3.41461	glcci1a	0	3.90642	slc38a5a	0	3.50256	dab2	9.36e-117	2.39894	stab1	0	5.21478	hoxb13a	3.7e-102	15.4678	tmem14ca	9.57e-227	3.86848	sst1.1	1.65e-05	18.5447	pvalb8	9.97e-19	2.75546	si:dkey-88l16.5	0.0269342	4.63863	ifitm1	0	22.9381	foxj1b	3.78e-17	4.46214	krt92	0	51.6867	tnfaip8l2a	0	15.2508	hhatla
75	adra1aa	7.87e-165	6.71537	ogna	1.63e-263	3.88093	ptk2aa	1.98e-09	3.40612	crhbp	1.35e-117	3.89899	rell2	0	3.49542	palm1b	2.92e-23	2.39252	BX569787.1	1.11e-265	5.21063	meox1	0	15.2485	zar1	4.04e-179	3.85888	nsg2	3.68e-161	18.5423	BX914205.1	0.0063653	2.73659	pou3f1	2.08e-12	4.57283	si:dkey-262k9.4	0	22.9178	tnfaip2b	6.42e-105	4.44163	evplb	8.8e-155	51.6862	si:ch211-171h4.6	0	15.0947	mafaa
76	crip2	0	6.58975	hmcn1	7.21e-198	3.85652	si:ch211-194m7.4	0.0433687	3.40116	gp1bb	0	3.89011	zgc:110540	0	3.48633	gpd1c	0.00421611	2.39174	gdf6a	0	5.20526	inka1a	0	15.2451	cyp46a1.1	0	3.83131	thsd7aa	7.67e-263	18.4811	si:dkey-92c21.1	0.0224205	2.72089	neurog1	2.58e-08	4.57119	aldh8a1	0	22.9109	acp5b	4.7e-28	4.41048	spint1a	0	51.3368	samsn1b	0	15.0764	CABZ01078594.1
77	si:dkey-49n23.1	3.77555676E-315	6.42667	lamp2	0	3.83231	dhrs9	0.000169	3.37349	dera	0	3.88338	ncs1a	0	3.48436	mia	6.57e-06	2.39013	rargb	1.06e-182	5.20046	clu	7.19e-23	15.1097	fech	0	3.81999	her4.1	0	18.4773	gp9	0.0120246	2.69666	vamp1	0.0289591	4.56989	snx10b	0	22.8665	adam17a	3.21e-128	4.35276	agap3	0	51.0111	rab3ab	0	14.9866	trim63a
78	si:dkey-19b23.8	7.724175583E-315	6.2852	nr2f1a	0	3.81958	nup85	2.42e-05	3.37274	si:ch73-299h12.2	0	3.88253	phospho2	1.42e-250	3.45554	vhl	0.00919734	2.38662	exoc6	6.6467E-320	5.1862	FQ323119.1	9.22e-92	15.0028	gfi1b	0	3.8109	her15.1	0	18.3156	cyb5r4	0.00385265	2.68581	cyp27c1	0.0158155	4.55925	echdc2	0	22.5681	eml3	1.12e-46	4.34516	tinagl1	0	50.5471	ca15a	9.27e-21	14.9359	chrng
79	pear1	6.45e-279	6.27226	plpp2a	3.2e-183	3.76941	CABZ01069040.1	3.25e-06	3.3698	kank4	0	3.86793	txn	0	3.44838	foxl2b	5.49e-05	2.38155	atp1b1a	1.11e-244	5.18572	sp5l	1.35e-216	14.977	abcb10	3.21e-301	3.80565	pkd1b	0	18.146	dhrs13a.1	0.0132589	2.67921	hmgb1b	1.05e-43	4.55566	spi1b	0	22.5078	hoxc11b	3.22e-151	4.34087	zgc:101810	0	50.3522	hyal3	0	14.8319	stac3
80	si:dkey-126g1.9	0	6.22023	si:ch211-284f22.3	0	3.74115	AL929435.1	0.0275155	3.36517	si:ch211-197h24.8	0	3.8592	zgc:114041	3.65e-125	3.4423	cav1	3.83e-59	2.37748	tpte	0	5.18205	twist3	0	14.9221	hbae5	4.79e-279	3.79532	olig2	1.06e-117	18.0896	ndufs8b	0.0485246	2.67809	CABZ01079837.1	2.08e-05	4.55146	lgals9l3	0	22.3572	lcp2b	4.02e-66	4.3394	krt5	0	49.3397	myb	2.71e-260	14.8012	obscnb
81	rbpms2b	0	6.20613	dse	2.01e-188	3.7274	si:ch211-147m6.2	0.003627	3.34991	tmem14ca	0	3.84162	CU463284.1	1.82e-165	3.43519	cavin1b	3.53e-17	2.37272	dgkg	1.12e-110	5.17835	vwde	7e-295	14.8935	si:ch211-250g4.3	0	3.79047	sox11b	0	17.9796	phlda2	8.47e-07	2.67339	erich2	0.0182965	4.55027	si:ch211-212k18.7	0	22.1155	egr2a	5.82e-42	4.32927	cdh30	0	48.881	trpm1b	4.66e-59	14.698	pvalb2
82	rnd1a	0	6.17032	dab2	0	3.7209	si:dkeyp-80c12.4	0.000574	3.30097	gpr78a	0	3.82007	gp1bb	0	3.40742	kifap3b	0.00127742	2.3681	antxr2a	4.84e-273	5.1748	rnd3b	0	14.8457	tbx16l	2.02e-220	3.78778	tox	0	17.8835	BX511018.2	0.000559	2.67297	rhbdl3	4.43e-09	4.5409	acp5a	0	21.5752	cxcl12b	1.65e-153	4.31435	lama5	0	48.4211	ifitm1	1.01e-260	14.3246	FO818704.2
83	chrnb2b	3.87e-221	6.0774	cyp1a	5.72e-76	3.71901	CABZ01062796.1	1.65e-08	3.29065	phyhiplb	0	3.80018	hbba1	1.07e-16	3.40535	parvab	0.000235	2.34741	gba	3.06e-90	5.13477	rasl11a	0	14.658	ampd2a	2.32e-213	3.78302	si:ch211-212k18.5	0	17.807	hbaa1	2.34e-17	2.66809	jam2b	0.000246	4.52397	CABZ01041494.1	0	21.4896	dclk1a	1.39e-46	4.3136	rpe65b	0	47.53	ccdc88b	0	14.1912	cavin4b
84	mfap5	3.77e-74	6.05261	foxo1b	8.98e-83	3.71798	aspa	0.000642	3.28923	CR388184.1	0	3.79232	prdx3	4.69e-241	3.3786	kng1	0.00733941	2.34655	bpnt1	8.62e-203	5.13443	col6a1	0	14.6246	csrnp1a	3.657257928407E-311	3.76826	pvalb8	1.55e-74	17.6239	zgc:173548	0.0209047	2.66385	sox3	2.98e-39	4.47921	fybb	0	21.1962	prox1b	9.71e-114	4.30627	abi3b	0	47.278	itln1	0	13.9688	chrna1
85	ccdc80	0	6.00246	lfng	0	3.69518	si:ch73-383g2.1	1.95e-11	3.28872	sh3bp5b	0	3.78397	parm1	0	3.37265	fkbp1b	0.00754964	2.3285	aplnra	0	5.07059	col11a1b	0	14.4245	kel	8.51e-263	3.76413	nkx6.1	8.43e-139	17.4799	lrfn1	0.0105195	2.65145	tuba1a	7.77e-39	4.47019	snx20	0	21.1651	iscub	9.25e-64	4.29874	pitx2	0	47.0843	plek	3.8e-292	13.8404	chrnd
86	si:dkey-262k9.2	9.91e-246	5.98218	adora2b	1.69e-187	3.6851	otpa	0.00520342	3.28521	chchd10	0	3.78287	gpr78a	0	3.37059	zgc:110182	2e-06	2.32579	znrf1	4.45e-161	5.06554	fgf10a	0	14.3533	hmbsa	9.47e-224	3.74544	sncb	1.49e-148	17.1987	lxn	0.00651468	2.63825	prdm13	0.000266	4.42772	ncf4	0	21.0953	p3h3	3.34e-105	4.29869	si:ch211-157c3.4	1.03e-102	47.065	myh11a	8.51e-210	13.7716	flncb
87	sc:d189	1.04e-279	5.89908	myha	5.85e-65	3.68497	ptpn23b	0.000225	3.28109	si:dkey-261j4.3	0	3.77943	epb41b	0	3.36104	usp2a	0.00460092	2.32567	pdcd4b	3.19e-248	5.06524	mmp14a	0	14.3243	urod	6.85e-308	3.74373	im:7152348	1.16e-151	17.184	BX649485.2	0.000291	2.6323	pax6b	6.31e-16	4.41889	itgb2	0	20.9894	tradv14.0	9.97e-47	4.2761	st14a	0	46.7609	gpr143	1.74e-35	13.456	CR925737.1
88	FP103004.1	9.11e-224	5.86777	slc29a1a	2.15e-198	3.67983	zgc:152863	0.00194717	3.2781	cahz	0	3.774	fam96a	0	3.36088	dbn1	2.25e-15	2.32434	zgc:153372	1.02e-253	5.06241	si:ch211-37e10.2	0	13.949	SENP7	2.31e-282	3.72906	slc1a3a	4.61e-216	17.1222	ovch2	0.0142685	2.62992	pou3f2b	9.05e-07	4.40679	CABZ01109481.1	0	20.8988	mafa	9.45e-183	4.23478	ppl	3.11e-193	46.6029	unc13d	0	13.4445	ldb3b
89	ppp1r9alb	0	5.79408	klf2a	3.99e-157	3.66761	slc46a1	0.000836	3.27406	tmem229b	0	3.77365	zgc:101663	1.142080971914E-311	3.33636	si:ch211-71m22.1	0.000524	2.31761	CU695215.2	3.61e-91	5.05592	csf1b	6.02e-138	13.9372	atp8a2	2.06e-270	3.69097	nr2f1b	0	16.9458	si:dkey-229d2.7	0.0160128	2.62559	ctnnd2b	0.00344446	4.36183	apbb1ip	0	20.7609	csf3b	9.29e-51	4.23446	rassf6	0	46.2145	il16	1.25e-277	13.3358	myom2a
90	npr3	5.51e-241	5.76242	si:dkey-91m11.5	1.63e-175	3.65717	thrab	0.000153	3.27181	fip1l1a	1.88e-198	3.74228	angptl5	1.93e-63	3.33465	ssuh2rs1	1.94e-32	2.31678	snx7	5.9E-323	5.0434	si:dkey-22o22.2	5.76e-204	13.7485	nprl3	5.98e-163	3.68807	nkx2.2b	7.34e-123	16.6533	znfl2a	3.3e-33	2.62063	cspg5a	9.5e-10	4.35692	wasb	0	20.74	znrf1	1.45e-63	4.21713	si:dkey-248g15.3	0	46.1777	CABZ01073834.1	0	13.2392	CR376766.2
91	mcamb	0	5.74429	sptlc2a	0	3.61268	si:dkey-13a21.4	0.0343871	3.25934	jak2a	0	3.74025	igfbp5a	2.42e-75	3.3247	bcl6b	6.42e-22	2.30711	flrt1b	4.6e-181	5.02224	wfdc2	9.69e-81	13.4872	si:dkey-98f17.5	3.27e-188	3.68147	atp1b4	0	16.6309	boka	0.000238	2.61332	epb41a	3.19e-11	4.34901	BX682234.1	0	20.7185	fscn1a	6.57e-130	4.21095	mapk12a	0	45.6856	sla1	7.72e-281	13.2341	zgc:158296
92	gsg1l2a	1.59e-45	5.72416	egfl7	0	3.60785	si:dkey-118k5.3	0.00259149	3.25404	si:dkey-150i13.2	0	3.69867	ripor3	4.26e-265	3.31851	gapdhs	3.54e-54	2.30659	CR382383.1	0	5.01468	si:dkey-12l12.1	3.75e-44	13.3673	kank4	5.02e-306	3.68087	sp8a	7.21e-298	16.6294	CT027638.1	8.38e-25	2.61259	stmn1b	5.3e-13	4.34398	bpifcl	0	20.6856	insb	2.39e-39	4.20549	gpa33a	0	45.6832	fmnl1a	0	13.1817	alpk3a
93	si:ch211-156j16.1	0	5.68735	klhl4	3.63e-257	3.60291	si:dkey-70b23.2	0.0193723	3.25251	slc4a1a	0	3.69619	pfkma	1.66e-92	3.31009	csrp2	4.41e-25	2.30101	tanc2a	3.78e-246	5.01401	ved	1.56e-159	13.2493	pim2	1.93e-225	3.67151	dbx1a	3.08e-95	16.5948	card9	1.23e-05	2.60775	atp1b4	0.0044699	4.3346	myo1f	0	20.6792	zgc:66479	2.7e-107	4.18585	fermt1	0	45.3683	olfm2a	6.35e-164	13.0597	tnnc1b
94	aplnrb	0	5.655	tm4sf18	4.44e-147	3.59479	BX322665.2	0.00145079	3.2352	si:dkey-93h22.7	0	3.68277	nfe2	1.44e-300	3.29615	znf644b	0.000131	2.29887	si:ch211-119e14.1	2.04e-304	4.99696	snai1b	0	13.1759	abcg4b	3.59e-88	3.66527	bhlhe22	8.26e-133	16.57	ctu1	9.38e-06	2.60278	zgc:165461	1.99e-10	4.33021	crip1	0	20.5692	si:ch211-247n2.1	6.18e-15	4.1701	zgc:193505	1.27e-194	45.2768	foxi3a	1.35e-16	12.9931	hspb9
95	jag2b	0	5.61576	pcdh12	0	3.59394	ABR (1 of many)	5.16e-15	3.22395	rhag	0	3.66852	epor	2.05e-143	3.29549	cdc42ep1a	0.000874	2.29876	zgc:174356	2.04e-245	4.99205	tfpia	4.65e-205	13.012	dnajb2	3.44e-212	3.63608	sox3	0	16.5401	fbxo32	0.00294043	2.60273	si:dkey-34e4.1	0.0239952	4.31214	itgae.1	0	20.4625	agtr2	7.17e-148	4.1372	itgb3a	0	45.174	dgkzb	0	12.9305	pbxip1b
96	gpm6ab	0	5.595	mmp14b	0	3.59073	ccdc173	0.0493118	3.21708	fth1a	3.42e-249	3.65512	slc11a2	0	3.29378	cdc42	2.39e-48	2.29614	nedd4a	1.11e-228	4.98318	lamc3	4.810442E-317	12.952	klf17	0	3.63474	zgc:65894	9.6e-80	16.4096	ezra	0.000187	2.60059	nkx3.2	9.62e-05	4.28847	si:ch211-286b5.9	0	20.3253	si:ch73-109i22.2	7.63e-36	4.10693	si:ch211-195b11.3	4.23e-159	45.1149	mgst1.2	6.43e-165	12.9044	smyd2b
97	hspg2	0	5.56208	myo1cb	0	3.57337	ptprr	0.0119428	3.21238	ezra	0	3.63988	hdr	0	3.29337	ins	0.000738	2.28561	nrxn2a	6.42e-111	4.97879	cyp26c1	7.55e-67	12.8676	tfr1a	0	3.61622	gbx1	1.63e-288	16.3776	BX890608.1	0.0217324	2.59494	dbx1b	5.29e-11	4.25161	cyba	0	20.3043	znf710a	4.46e-92	4.09929	si:cabz01007794.1	7.76e-83	45.1086	atp1a3a	0	12.7981	BX276101.1
98	palm1a	0	5.55168	si:dkey-192g7.3	0	3.5644	ptx3b	0.0367644	3.2068	glrx5	0	3.63733	hif1al2	5.23e-168	3.28568	gstt1b	1.45e-17	2.28019	snx5	2.19e-250	4.96054	jam2b	3.8e-261	12.7634	slc38a5a	0	3.60345	fgfr3	0	16.2687	si:rp71-17i16.6	0.00964686	2.5698	ociad2	0.00428065	4.24335	calhm6	0	20.2423	CABZ01065684.1	8.87e-31	4.09397	zgc:86896	0	44.9509	lpcat2	1.28e-305	12.5705	pgam2
99	pdzrn3b	0	5.55118	cyp2ad3	9.44e-121	3.56176	si:cabz01032454.3	0.000194	3.20347	pappa2	0	3.63576	pip5kl1	2.93e-111	3.27675	dynll1	3.22e-60	2.26958	cd9a	0	4.95251	si:ch211-286o17.1	0	12.7072	jak2a	2.02e-273	3.58318	st8sia1	0	16.2613	si:ch211-59d8.3	0.0236277	2.56704	gbx1	0.00733295	4.22938	glipr1a	0	20.174	sp6	2.03e-55	4.05681	epgn	0	43.9301	sox10	1.69e-51	12.5067	myhz1.1
100	esama	0	5.54592	mtmr8	0	3.55724	scfd2	2.45e-05	3.18945	zgc:92749	0	3.63136	blvra	0	3.26846	myl12.1	2.1e-84	2.26785	cndp2	1.1714E-320	4.92814	tbx18	3.65e-161	12.6455	fbxo32	1.09e-148	3.57855	stmn2a	5.84e-69	16.1629	mfap4	3.49e-222	2.56341	fyna	0.00537445	4.21196	slc7a8a	0	20.1704	nxpe3	3.19e-67	4.05503	zgc:92360	0	43.7561	arhgef3l	0	12.39	anxa6
101	bmp16	4.22e-137	5.54187	sema3fa	2.19e-131	3.54967	si:ch73-343l4.8	0.00978543	3.18373	steap3	2.17e-210	3.61924	wu:fb59d01	1.26e-202	3.26579	yrk	7.17e-68	2.2641	col18a1b	1.9e-210	4.92761	col11a2	2.1e-57	12.6287	slc11a2	6.71e-219	3.56773	sox1b	2.37e-119	16.144	drl	0.000667	2.56144	dhx32b	0.0299827	4.19869	zgc:171566	0	20.0272	vox	1.31e-88	4.04166	agr2	6.98e-06	43.4041	agap2	0	12.3608	apobec2a
102	cx39.4	4.87e-129	5.49225	si:ch211-1a19.3	5.79e-46	3.53742	spi1a	0.0348073	3.1802	si:ch73-248e21.7	0	3.60443	tk1	7.83e-236	3.26491	il13ra2	1.67e-18	2.26226	nupr1b	2.79e-256	4.88454	c1qtnf5	9.5e-111	12.5981	rfesd	0	3.5377	dpysl5a	0	16.0839	slc25a6	0.00737537	2.56101	irx5a	0.000467	4.19712	gsdmea	0	19.9249	pfkfb3	2.58e-65	4.01213	cdh26.1	0	43.3538	c6ast1	1.79e-296	12.3318	trim55a
103	myo6b	0	5.44483	tie1	0	3.53246	lgals1l1	6.24e-05	3.17464	dnase1l4.2	0	3.59263	drl	0	3.25487	ccm2l	0.0341933	2.26065	mtmr8	0	4.87283	efemp2b	0	12.3968	si:dkey-150i13.2	7.58e-229	3.52444	pou3f3a	0	16.0185	nupr1a	4.58e-15	2.55795	crabp1b	1.71e-05	4.19283	syk	0	19.8099	efnb3a	7.16e-41	4.00878	krtt1c19e	5.93e-219	43.2615	scinlb	1.12e-220	12.3236	actn3a
104	col8a2	0	5.4296	pxk	1.51e-225	3.52169	pex7	1.15e-13	3.1714	si:ch73-250a16.5	0	3.58719	si:ch211-227m13.1	0	3.23878	gng2	2.48e-19	2.25416	cst3	1.19e-290	4.83012	foxc1b	0	12.3967	phlda2	1.26e-255	3.50462	nkx2.2a	6.29e-149	15.9621	agxta	0.00982288	2.52496	sox10	1.58e-06	4.12056	si:ch211-193e13.5	0	19.7905	slc22a18	3.73e-74	3.97919	egfl6	0	43.1022	rhof	0	12.3084	pvalb1
105	exoc3l1	0	5.39042	fam171a2a	0	3.51535	CABZ01005876.1	4.03e-28	3.16899	BX571955.1	1.6e-93	3.57967	creg1	0	3.2349	si:ch1073-441p17.1	0.0089687	2.24999	cabp1b	2.55e-120	4.81701	myh7l	3.81e-10	12.3704	slc25a37	1.1343685472197E-311	3.50197	nkx2.4b	4.62e-32	15.8819	FERMT3 (1 of many)	3.34e-05	2.52193	nkx3-1	0.000597	4.11668	lgals9l1	0	19.7474	poc1bl	6.58e-71	3.97394	fgfbp1b	0	43.076	slc2a15b	6.77e-81	12.2477	vgll2a
106	sorbs2b	0	5.38796	fhl3a	0	3.49548	aldh3b1	5.86e-05	3.16468	TCIM (1 of many)	0	3.57414	itga2b	4.31e-110	3.22765	vat1	8.52e-47	2.24844	gpr182	0	4.7947	her7	5.81e-65	12.3329	clec19a	1.68e-207	3.49934	si:ch211-57n23.4	0	15.7997	si:dkey-5n18.1	2.84e-08	2.51926	wnt7bb	0.0194248	4.11161	si:dkey-102g19.3	0	19.632	PCP4L1	2.33e-48	3.97247	anxa1a	0	42.9959	naa80	8.92e-209	12.0705	efemp2a
107	calcrla	0	5.37893	si:ch211-199o1.2	8.53e-73	3.4953	si:ch211-168k14.2	0.00181803	3.15925	hbbe3	0	3.57322	rpz5	5.25e-279	3.22222	nck1a	1.34e-07	2.24773	slc35f6	3.71e-302	4.786	hoxa13b	8.82e-174	12.2792	ell2	6.55e-210	3.49833	dla	1.21e-212	15.7843	si:dkeyp-122a9.1	0.000404	2.51177	irx3a	0.000166	4.08184	acod1	0	19.5947	pdzd8	2.49e-72	3.97157	tfap2c	0	42.9679	pygb	2.88e-264	12.0118	spegb
108	runx1t1	0	5.34051	cgnl1	0	3.49234	ippk	6.92e-07	3.1528	blvrb	0	3.56592	znfl2a	0	3.21714	mustn1a	0.0102497	2.23797	zmp:0000000991	1.27e-68	4.78211	hoxa13a	3.52e-107	11.8615	fth1a	3.52e-126	3.49319	BX465834.1	9.51e-221	15.6918	grap2b	0.0201301	2.50001	sox2	1.55e-11	4.07713	NCKAP1L	0	19.3888	svila	4.23e-88	3.95763	lum	0	42.6007	si:dkey-31f5.8	5.43e-28	11.986	prr33
109	dhrs3b	0	5.3266	tent5ab	7.89e-250	3.48881	srgap3	1.26e-37	3.15047	zgc:114041	2.2e-225	3.55164	tmem256	0	3.1968	cfap58	6.16e-06	2.2364	lmbr1l	2.44e-270	4.76642	CABZ01056279.1	0	11.7478	phospho2	1.01e-225	3.46676	snap91	8.69e-183	15.6132	blf	7.37e-17	2.49922	rfx4	2.95e-05	4.05635	si:ch211-243a20.4	0	19.3512	scn4bb	1.22e-82	3.95307	s100a10b	0	42.5816	si:dkey-238m4.4	0	11.9031	tmem182a
110	pdgfba	0	5.30397	ttyh2l	7.67e-59	3.46913	bhmt	3.24e-08	3.14357	si:dkey-98f17.5	0	3.55018	si:dkeyp-120h9.1	0	3.1524	she	1.96e-88	2.23625	nrp2b	0	4.75424	angpt1	0	11.7135	cpox	1.05e-240	3.46418	clstn1	0	15.5213	si:dkey-102g19.3	0.000212	2.49235	nkx6.2	0.000227	3.9808	CU499336.2	0	19.2299	fzd2	1.07e-114	3.93344	gdpd2	0	42.2126	si:dkeyp-46h3.3	0	11.7851	musk
111	prkceb	6.94e-253	5.27578	fgfr4	0	3.45367	rnf213a	7.34e-13	3.12548	pigq	0	3.54979	BX324218.1	1.77e-105	3.15182	gmfb	1.92e-41	2.23618	hoxb7a	0	4.74882	bmp5	2.07e-253	11.5425	CR388184.1	5.87e-192	3.45324	fyna	0	15.4736	ripor3	1.03e-05	2.48238	nkx2.2b	0.000722	3.96993	zgc:64051	0	19.1488	colec12	3.93e-150	3.92884	zgc:110712	0	41.9679	ppdpfa	3.13e-215	11.781	tns2b
112	eppk1	3.36e-47	5.17987	lgmn	2.9e-287	3.44424	CU571169.1	0.0211635	3.11718	fbxo32	1.4e-248	3.54878	cabp2a	2.63e-62	3.12161	mpped2a	1.06e-08	2.23286	lamp2	0	4.74575	hoxc13b	5.55e-137	11.5388	igfbp5a	9.54e-77	3.42839	si:dkey-175g6.2	2.04e-42	15.3919	hbbe1.1	2.93e-126	2.47952	clvs2	0.0423279	3.96636	hck	0	18.8303	klf12a	1.2e-61	3.89571	tmem238a	0	41.8759	gfi1aa	1.4e-105	11.7653	ptprua
113	clec14a	0	5.17637	elovl4b	8.11e-71	3.43821	CABZ01113192.1	2.08e-53	3.10963	nfe2	0	3.54411	rarres3l	7.89e-63	3.12108	si:dkeyp-97a10.2	2.52e-56	2.23234	baiap2a	1.17e-136	4.74421	eve1	9.18e-82	11.533	nrbp2a	3.29e-201	3.42262	ptprna	0	15.3329	swsap1	0.00535831	2.47755	dacha	0.0163821	3.94417	csf1rb	0	18.7797	emid1	9.38e-68	3.89253	zgc:85932	0	41.526	spi1b	5.41e-215	11.7594	CU633479.2
114	nanos1	0	5.15601	edn2	9.27e-63	3.43757	si:dkeyp-4c4.2	2.42e-09	3.10736	epor	1.1205423226569E-310	3.54095	aldh1l2	1.39e-181	3.09929	si:ch211-180a12.2	0.0482723	2.23211	slc7a6	3.56e-192	4.73061	emilin3a	3.82e-26	11.4519	pip5k1bb	7.66e-211	3.40536	prdm8	9.5e-255	15.3054	FP236354.1	0.00217288	2.47727	col6a1	0.0481817	3.9413	si:ch211-53m15.1	0	18.7193	gdf6a	3.8e-171	3.86671	epcam	0	41.4346	crestin	4.19e-56	11.6511	obsl1b
115	adgrg6	1.12e-74	5.13691	plekhg5a	0	3.43164	si:ch211-39a7.1	0.0077167	3.10011	prdx2	2.32e-277	3.53858	si:ch73-299h12.2	6.02e-113	3.0928	mlnl	0.00378501	2.22637	pltp	2.94e-177	4.72995	myl7	6.04e-15	11.4115	prdx2	2.21e-137	3.37934	nbeaa	7.87e-282	15.1397	eif2ak1	4.27e-08	2.4703	efcab11	0.00670694	3.92271	si:ch211-209f23.6	0	18.6856	mmp2	1.82e-135	3.85268	CABZ01085139.1	0	41.3907	si:rp71-1g18.13	2.89e-241	11.4876	dusp27
116	grb10a	0	5.13626	cemip	4.49e-87	3.42881	CABZ01074708.1	0.00454705	3.09644	chchd6a	0	3.50354	gata1a	0	3.09189	zgc:112332	7e-11	2.22569	si:ch211-147k10.5	4.88e-171	4.72791	foxl1	4.4e-29	11.3757	zbtb20	1.48e-134	3.34712	tenm4	0	15.1117	si:ch1073-143l10.2	0.00236724	2.46133	wnt3a	0.0204772	3.92042	si:dkey-34d22.5	0	18.6822	zgc:122979	3.55e-11	3.85232	slitrk6	0	41.1557	mal2	4.5e-09	11.4672	asb12b
117	hopx	0	5.10438	BX569787.1	8.88e-220	3.41171	BX649416.1	0.0145368	3.08907	rmdn3	0	3.50131	chchd6a	7.47e-267	3.08904	tuba1b	3.26e-18	2.22512	foxn3	2.02e-270	4.70037	tnni1b	9.27e-17	11.28	tmem256	1.47e-243	3.34653	lmo3	0	15.1102	lygl1	4.28e-32	2.46035	mdh1aa	1.44e-05	3.919	hcls1	0	18.6808	oaz2b	5.47e-73	3.84933	dlx4b	0	41.0123	si:dkey-247k7.2	9.82e-11	11.4451	sgcg
118	tmem108	0	5.05814	snrkb	4.62e-152	3.4105	si:ch211-209f23.7	0.00438627	3.08888	hbbe1.1	0	3.48987	sec14l8	9.69e-216	3.08831	plvapb	7.43e-92	2.22249	akr1a1b	1.427E-319	4.69887	cspg4	0	11.232	gp1bb	2.57e-299	3.3171	fezf2	1.18e-177	15.0687	BX324164.4	0.000339	2.45865	tox	5.11e-09	3.87231	si:dkey-148a17.6	0	18.678	ptprk	8.1e-88	3.84365	dcn	0	40.9913	cbx7a	1.4140914032E-314	11.3999	sh3d19
119	ldb2a	0	5.04104	xirp2a	1.4036E-320	3.40816	si:ch211-247j9.1	0.0308763	3.08547	parm1	0	3.48168	slc9a1b	9.95e-203	3.08188	xirp2a	2.56e-14	2.22175	renbp	4.79e-178	4.67554	fap	4.7e-260	11.2256	si:dkey-217l24.1	4.05e-193	3.30846	ncam1a	0	15.0257	si:dkey-69o16.5	1e-05	2.45815	si:dkey-237m9.1	0.0181197	3.86877	CT027744.2	0	18.6232	prickle1a	1.47e-76	3.83271	CR381618.1	0	40.6537	bscl2l	4.3e-61	11.2947	si:dkeyp-69b9.3
120	amotl2a	0	5.04044	exoc3l2b	7.35e-107	3.40537	gramd1c	0.0391101	3.0793	hsp90aa1.2	1.64e-249	3.48084	mllt3	3.4001656708544E-311	3.07447	rgs4	1.21e-07	2.22083	hoxd12a	0	4.66969	alcama	0	11.1863	alad	8.31e-251	3.28081	ntn1a	7.09e-223	14.9861	immp2l	1.29e-06	2.45717	dmbx1a	0.000593	3.83941	fmnl1a	0	18.5525	fkbp11	4.82e-119	3.81901	cyp2k16	0	40.3477	cd59	2.04e-65	11.2062	ptpreb
121	rnd3a	0	5.03513	pde4ba	0	3.40327	th	0.00380118	3.07834	acss1	0	3.47119	si:dkey-261j4.3	0	3.06599	CR382300.1	6.82e-26	2.21848	tek	0	4.66236	COMP	0	11.1191	prdx3	4e-148	3.25483	gng3	1.2e-79	14.7085	ncam2	0.000437	2.45645	prdm8	0.000698	3.8235	pycard	0	18.5153	lrp1aa	2.59e-79	3.81649	gsnb	0	40.2348	tmem243a	1.96e-38	11.1128	chrne
122	vat1	0	5.02731	mmrn2b	0	3.39999	bicdl2l	0.0275671	3.07729	adad2	3.88e-112	3.44863	tmem120a	5.66e-285	3.05993	rap2c	7.4e-32	2.21665	fuca1.1	2.06e-266	4.6512	sfrp2	1.23e-118	11.0762	BX950188.1	5.32e-206	3.24361	si:ch211-137a8.4	0	14.6616	lect2l	0.00177828	2.4563	foxg1a	2.18e-05	3.8039	ms4a17a.6	0	18.4858	galr1b	4.23e-25	3.80798	si:dkey-33i11.4	8.37e-07	40.109	mmp9	7.96e-145	11.1009	klhl40a
123	shroom4	0	5.02633	ece1	7.7e-191	3.39691	si:dkey-1h24.6	0.00316802	3.07455	BX950188.1	0	3.43257	slc25a37	0	3.05343	pfkpa	0.000943	2.21596	gcnt4a	0	4.63662	vox	3.2e-154	11.032	ezra	4.05239999853146E-310	3.24329	pou1f1	1.2e-14	14.649	pvalb5	6.08e-05	2.45205	atp1a1b	3.05e-05	3.79765	zmp:0000001082	0	18.4457	cbfb	3.51e-123	3.80453	col11a1a	0	39.9544	si:ch1073-272o11.3	0	11.0834	usp13
124	cavin2b	0	5.01421	col4a3bpb	3.59e-182	3.38457	si:cabz01090193.1	0.0332858	3.06931	adgb	1.78e-158	3.42783	csrnp1a	0	3.0518	si:ch211-180n24.3	0.0123326	2.21438	mgat1b	0	4.61239	thbs3b	9.2e-209	11.0223	iba57	5.29e-239	3.24125	srrm4	1.09e-206	14.6289	fadd	0.000341	2.45092	ldlrad2	2.02e-11	3.7808	rgs2	0	18.3494	mafba	1.26e-157	3.79591	mmp30	0	39.8026	zgc:162331	6.19e-50	10.9005	fxr2
125	nrp1b	0	5.01304	adgra2	4.76e-255	3.38363	col2a1a	6.47e-09	3.0682	rhd	0	3.42726	clgn	0	3.01257	rnd1a	0.000368	2.2067	flrt3	0	4.59787	vasnb	1.0785349927E-314	11.0102	adssl1	2.85e-152	3.23446	sypa	5.9e-103	14.5492	sh3rf2	0.0166417	2.44623	ednrab	0.0214744	3.77206	cx32.2	0	18.3248	gata2a	1.4e-105	3.79103	zgc:92380	0	39.6542	pax7a	7.57e-08	10.6545	tnni1c
126	cxcr4b	1.29e-293	5.00578	ptprz1b	5.18e-123	3.38322	tnip2	0.0216923	3.05062	jmjd7	1.54e-233	3.40988	dnase1l4.2	0	2.99855	rac1a	2.82e-70	2.20079	slc12a7b	6.4e-185	4.59109	cyp26a1	1.43e-158	10.9977	im:7151449	5.43e-104	3.22677	chga	5.64e-98	14.3971	FP074902.3	0.000207	2.44169	shox2	5.75e-05	3.7607	arhgap4b	0	18.2727	daam1b	4.45e-104	3.78606	dlx5a	0	39.0181	elf1	4.392E-319	10.5704	hspb11
127	myl9a	0	4.96571	camsap2b	2.35e-293	3.38224	oip5	8.25e-15	3.05	ogdhb	0	3.40119	hbba2	7.64e-15	2.97774	tpd52l1	1.03e-15	2.19925	hyal2a	0	4.58241	zgc:66479	0	10.9447	taok3a	1.7e-237	3.21303	sox21a	0	14.3489	dkk1b	0.0387492	2.43929	BX465834.1	0.00169626	3.72777	stx11a	0	18.2663	hoxc12a	3.86e-50	3.78577	atp1b1b	5.05e-06	38.9182	prdx5	3.92e-71	10.5468	cavin4a
128	sox4a	0	4.9015	gata4	2.48e-29	3.35578	slc20a1a	1.95e-24	3.04595	si:cabz01074946.1	0	3.39985	cox5b2	2e-109	2.97734	ccl38.1	1.28e-05	2.19855	ushbp1	0	4.58142	rcn3	0	10.9148	pabpc1b	8.72e-203	3.20875	jag1a	4.4e-94	14.3261	zdhhc23b	0.0391957	2.4351	trabd2a	0.00250312	3.72389	csf3r	0	18.197	pcdh12	1.63e-139	3.76682	myh9a	0	38.4706	elovl5	2.39e-213	10.5013	si:dkeyp-57f11.2
129	nectin3b	9.09e-271	4.89961	tll1	0	3.3487	tmem154	2.33e-05	3.04536	tbx16l	2.49e-285	3.38061	pms2	1.24e-206	2.97723	clul1	0.0128312	2.19783	adra1d	4.2e-308	4.56414	col6a3	1.65e-140	10.7771	clgn	1.29e-206	3.20452	atp1a1b	0	14.2954	slc22a21	0.00024	2.4325	pax3a	1.55e-13	3.70197	pstpip1a	0	18.1397	tmsb2	7.8e-52	3.75385	ms4a17a.7	0	38.4288	tfap2e	4.08e-45	10.4562	AL772146.2
130	cx43	0	4.88641	cyp26b1	1.6e-113	3.34507	b3gnt2l	0.00785026	3.04207	si:ch211-207c6.2	0	3.35377	si:dkey-261j4.4	0	2.97287	mfap5	0.000289	2.19687	cyhr1	6.64e-233	4.54832	loxl5b	8.8e-15	10.7724	selenoj	2.55e-242	3.20351	ank2b	0	14.2101	rspo1	0.00883165	2.42843	zgc:194930	0.00212443	3.67926	itgae.2	0	18.0359	ccdc153	6.15e-47	3.74921	itgb4	0	37.9819	glipr1a	7.56e-243	10.4357	cd151
131	lmo7a	1.172375E-317	4.88587	zgc:110182	1.4e-200	3.34495	srfa	2.7e-05	3.03944	mthfd2	0	3.35279	dnajb2	3.17e-188	2.97174	tax1bp3	4.75e-19	2.1953	iqsec2a	7.66e-94	4.54185	thbs4b	0	10.7497	shmt2	2.83e-154	3.16054	fhdc1	0	14.1322	otogl	0.000416	2.42127	si:ch211-106f21.1	0.0118979	3.66248	si:ch73-343l4.8	0	17.9875	hoxa13a	9.83e-72	3.72458	tmem54a	0	37.7549	CU499336.2	1.52e-216	10.3998	hspb1
132	efnb2b	0	4.88495	kdr	0	3.34024	cyldl	0.000224	3.03533	aldh1l2	0	3.35031	ampd3b	1.52e-155	2.96822	cald1a	3.65e-56	2.1949	dnase1l4.1	2.76e-203	4.53773	fgfrl1a	0	10.7331	nav2a	7.6e-196	3.15241	olig4	1.25e-219	14.1119	CU467822.1	2.17e-06	2.42065	mdka	8.28e-33	3.65851	ltb4r	0	17.9175	sptlc2a	6.22e-147	3.70635	edil3a	0	37.7045	dhrs9	5.32e-170	10.3508	jph1b
133	dcbld1	0	4.87894	ccdc80	0	3.33928	LO018188.1	6.44e-06	3.03286	adkb	0	3.33163	si:dkeyp-80d11.4	8.31e-09	2.96445	cyth3a	2.75e-05	2.19337	sypl2a	7.11e-293	4.5375	lrp1aa	0	10.6853	fam214b	2.19e-214	3.15173	map1aa	3.74e-65	14.0873	si:ch211-207c6.2	0.00214199	2.41904	CABZ01093502.1	7.93e-05	3.61575	si:dkey-163m14.7	0	17.8672	ptgdsa	5.31e-21	3.70621	ptprz1a	0	37.4276	ablim1a	7.23e-275	10.3156	mustn1b
134	foxa	4.53e-240	4.87782	trip10a	2.59e-279	3.33517	csf1ra	0.0484073	3.03141	itga2b	2.05e-175	3.32924	map7d2b	2.28e-241	2.96431	cnn3a	2.83e-76	2.19051	slc38a7	8.99e-215	4.53519	rrbp1b	0	10.6665	fhdc5	1.28e-77	3.14242	atoh1b	4.18e-17	13.9552	mkrn2	0.0115912	2.41697	nr2f1b	0.0213086	3.6066	si:dkey-104n9.1	0	17.6326	plxnd1	1.48e-55	3.70478	anxa1b	9.52e-255	37.1839	def6a	3.12e-270	10.286	usp28
135	aoc2	1.19e-231	4.85714	adam8a	0	3.33131	si:dkey-32n7.4	0.00106134	3.031	tmem120a	0	3.30962	elovl2	1.41e-97	2.95668	myha	0.0181502	2.18327	prcp	0	4.52104	kif26ba	5.12e-301	10.6633	mpv17	3.12e-211	3.1389	apba2b	3.75e-143	13.953	pnp4a	0.0208996	2.41505	si:dkey-10o6.2	0.049273	3.57871	si:ch211-264f5.2	0	17.6191	si:ch211-267e7.3	1.11e-66	3.67165	si:ch1073-406l10.2	0	37.0037	znf296	0	10.255	si:dkey-74k8.3
136	syne1b	8.83e-262	4.85563	mcf2l2	8.0914490990686E-311	3.32231	adrb2a	0.00371334	3.0307	hbae3	0	3.309	si:ch211-68a17.7	0	2.95649	snap23.1	1.06e-12	2.18269	znf326	9.39e-77	4.50767	tbx2a	2.66e-181	10.5827	fabp10b	6.15e-82	3.12693	elavl4	5.5e-33	13.8769	ms4a17a.10	0.0336464	2.41403	si:dkey-27p23.3	0.00603135	3.5615	stoml3b	0	17.598	bmp2k	1.86e-86	3.66821	oclna	0	36.579	fhl1b	9.77e-242	10.2319	chrnb1
137	CABZ01058723.1	1.45e-128	4.82486	afap1l1b	0	3.31706	ints6l	0.00104888	3.02971	clgn	0	3.30721	tbx16l	1.13e-153	2.94424	si:dkey-71l1.1	0.00167936	2.17817	BX548032.3	4.1e-81	4.46459	phldb2a	2.21810964E-316	10.5796	zgc:92749	4.82e-154	3.12124	scg3	1.51e-70	13.8748	zgc:172315	0.00176059	2.39984	fhdc1	0.00301635	3.56141	ms4a17a.8	0	17.3778	BX001014.2	1.22e-58	3.66599	he1.2	1.76e-24	36.1895	rasal3	5.17736484E-316	10.1549	synpo2lb
138	mecom	1.47e-233	4.82215	zgc:153372	3.55e-197	3.31486	syt6a	0.0471534	3.02903	blvra	0	3.3025	fth1a	6.76e-172	2.94405	cgnl1	6.67e-50	2.1752	kirrel3l	0	4.46276	tbx1	1.17e-125	10.5499	mllt3	3.13e-270	3.11681	nes	0	13.8015	si:busm1-160c18.6	5.71e-06	2.393	si:ch211-161m3.1	0.0330509	3.55478	cd22	0	17.2536	klf9	1.44e-22	3.62807	capn9	1.39e-121	35.819	hmha1b	0	10.1438	mat1a
139	gata2b	4.34e-88	4.81382	slc22a16	3.09e-75	3.30326	slc4a2a	7.2e-21	3.02893	hemgn	0	3.29513	slc43a3a	1.56e-62	2.93255	gstr	4.64e-20	2.17141	tdrd7b	7.53e-93	4.45959	nav1b	9.5e-237	10.5496	npffl	1.45e-56	3.10594	foxb1a	0	13.7384	ldhd	0.0451038	2.39216	parp1	0.00321588	3.52979	si:rp71-68n21.9	0	17.1899	ralgapa1	7e-87	3.61797	si:ch211-125o16.4	1.19e-88	35.4858	mocos	5.88e-19	10.1417	nmrk2
140	clul1	1.9e-180	4.80974	FQ976914.1	8.68e-308	3.30324	ifngr1	0.000559	3.02281	CR391944.1	6.73e-151	3.29452	si:ch211-137i24.10	1.29e-128	2.91688	tjp2b	2.07e-08	2.17114	rab11bb	0	4.44103	spon2b	7.51e-110	10.4698	epor	6.6e-119	3.10568	pax3a	1e-276	13.6542	hif1al2	0.000577	2.3914	zgc:153405	0.000226	3.5249	slc43a2b	0	17.173	si:ch211-107n13.1	1.23e-77	3.61168	col18a1a	0	34.7224	SMIM22	1.25e-232	10.1215	alpk3b
141	nrarpa	0	4.79818	zcchc14	6.19e-64	3.30035	BX322530.1	3.1e-06	3.02005	dnajb2	0	3.29066	derl3	4.47e-83	2.91411	tmem88a	1.04e-128	2.16935	tll1	6.505E-320	4.43355	si:dkey-1c11.1	5.08e-09	10.3587	steap3	1.31e-87	3.08882	adam22	2.17e-160	13.5508	hspbap1	0.042867	2.38847	nkx2.1	0.0226255	3.52461	si:zfos-741a10.3	0	17.0785	robo2	1.15e-76	3.60744	col4a5	0	34.4759	zgc:194312	4.57e-301	10.0973	frmd5
142	tm4sf18	3.05e-186	4.79784	aplnrb	0	3.29493	trpv1	0.0153212	3.0195	nrbp2a	0	3.27865	plac8l1	1.5e-94	2.9059	ywhabl	9.2e-70	2.15325	calcrlb	7.76e-198	4.43027	cxcl18b	3.61e-243	10.3228	slc20a1a	2e-235	3.07375	map1b	9.67e-58	13.4833	mms19	0.00250746	2.38027	pcyt1ba	0.00202913	3.51534	fam49al	0	16.894	coro2ba	6.6e-49	3.60639	pcdh7a	0	34.3022	si:dkey-25e12.3	1.07e-184	10.0755	obsl1a
143	dpysl3	0	4.76991	ms4a17a.11	5.97e-89	3.29229	zgc:175107	1.57e-05	3.01945	CR847543.1	0	3.27482	orc6	0	2.90583	akap12b	5.62e-74	2.15164	hoxc11a	7.82e-204	4.42483	hoxc12b	6.73e-195	10.2644	ampd3b	6.26e-164	3.04655	hoxc1a	4.41e-258	13.4722	shmt2	4.17e-08	2.37849	CR790366.2	0.0147811	3.50249	si:dkey-27h10.2	0	16.8598	nudt9	3.15e-59	3.6039	malb	1.06e-95	34.2074	si:ch211-136m16.8	1.421457E-318	10.0106	tnnt3b
144	spry4	0	4.75005	sept9a	1.43e-307	3.29085	CU856622.1	5.52e-07	3.01339	fam210b	0	3.24384	sytl1	1.34e-197	2.89878	gemin7	1.26e-07	2.15137	sptlc2a	0	4.4198	emilin2b	1.18e-82	10.2572	ucp2	5.28e-149	3.03428	ascl1b	5.03e-226	13.4152	urod	8.31e-13	2.37259	ednrba	0.0142017	3.48049	fgd4b	0	16.8493	BX284635.1	4.5e-86	3.59726	si:dkey-16l2.20	0	33.9708	si:dkey-27h10.2	6.42e-229	10.0072	cap2
145	rtn1a	0	4.73787	usp6nl	1.45e-271	3.2819	il1b	0.0264578	3.01278	rpz5	0	3.23682	CR847984.1	1.94e-97	2.88991	ftr82	8.91e-12	2.14919	sqstm1	5.98e-186	4.41036	lrp1ab	0	10.1294	itga2b	6.89e-82	3.02762	vgf	1.51e-26	13.3596	zgc:109986	0.00913256	2.36782	pitx3	0.000491	3.4792	agtrap	0	16.7344	tiam1a	1.21e-84	3.59406	atp1a1a.2	5e-05	33.6816	si:ch211-67e16.3	7.7736003E-316	9.97862	CU929145.2
146	apc	0	4.71844	lima1a	0	3.27868	pusl1	1.4e-09	3.00275	nt5c2l1	0	3.23079	dazap1	5.79e-145	2.88434	coa5	0.00861578	2.14356	smad1	3.2152818374E-314	4.41027	tmed1a	6.6242500067E-313	10.0744	acss1	1.66e-251	3.01632	gpm6bb	0	13.2797	si:dkey-7j22.2	0.0272228	2.36544	efhc1	0.0347557	3.46866	abcg2a	0	16.7139	and2	2.92e-44	3.58	col2a1b	0	33.6573	slc6a7	7.46e-286	9.93998	rtn2a
147	tnfrsfa	7.56e-265	4.71793	si:dkeyp-117h8.2	2.11e-103	3.27781	si:ch211-132b12.2	0.0176524	3.00257	slc11a2	0	3.2262	hbaa2	3.06e-08	2.88194	si:ch211-156j16.1	2.65e-155	2.13526	amdhd2	1.42e-268	4.39796	LO018188.1	4.34281902E-315	10.0101	ela2	1.53e-58	3.01596	slc1a2b	2.45e-151	13.1612	msantd1	0.0370936	2.36207	spata4	0.0249054	3.45208	si:ch211-139g16.8	0	16.6046	zgc:158328	2.21e-35	3.55321	zgc:153284	0	33.1144	lcp2a	1.22e-276	9.8995	tcea3
148	fank1	6.54e-57	4.69834	CR382300.1	5.54e-274	3.2677	mitd1	1.21e-08	3.00076	ell2	0	3.21832	fam210b	3.1e-288	2.8575	esd	5.61e-11	2.13064	chl1a	1.19e-255	4.39655	fsta	5.19e-131	9.98185	CR848032.1	2.57e-40	3.01537	tuba1c	0	13.1489	nfe2	4.07e-07	2.36122	dmrt3a	0.0222146	3.44401	dicp3.1	0	16.5761	tyro3	1.19e-41	3.54446	ptgdsb.2	0	32.857	fermt3b	1.98e-295	9.74951	mdh1ab
149	zic2b	1.12e-200	4.69704	id2b	7.46e-05	3.26634	gpr65	0.042805	2.9993	ampd3b	6.6222687E-317	3.21571	ell2	5.59e-279	2.85493	si:dkey-27i16.2	1.05e-16	2.12935	ZNF521	1.51e-145	4.39558	shisa3	2.93e-219	9.97492	oxr1a	1.49e-82	3.01526	stmn2b	8.59e-73	13.0516	cox8b	0.00782215	2.35876	nes	9.95e-06	3.43758	rac2	0	16.5132	rbpms2b	5.6e-106	3.54393	CABZ01031290.1	0	32.7736	coro1a	3.58e-200	9.73932	tgm2a
150	serpinh1a	0	4.68074	prcp	0	3.26586	ripk2	0.000542	2.99791	mycb	0	3.21128	acyp1	7.35e-129	2.851	c9	0.0044196	2.12821	dtnbp1a	7.04e-267	4.38565	cyr61	2.2e-193	9.94256	narf	4.01e-248	3.01069	her2	3.25e-301	13.0221	prkacba	0.0280504	2.35509	pard6a	0.0127377	3.4231	alox5ap	0	16.4718	BX088524.3	1.16e-29	3.52564	tfap2a	0	32.6991	ipcef1	1.24e-278	9.71215	nme2b.2
151	cav2	0	4.67542	foxc1a	0	3.26316	sigirr	0.0400934	2.99408	egln1b	0	3.20852	zgc:171242	1.21e-180	2.85027	arpc1a	2.34e-32	2.12683	pttg1ipb	7.04e-266	4.38165	b3gnt7l	1.19e-203	9.92062	ncoa4	3.42e-187	2.99457	clvs2	8.43e-215	12.9653	fam78ab	0.000872	2.35223	sp8b	0.000161	3.41498	ccdc88b	0	16.4215	si:ch211-14c7.2	2.37e-32	3.51363	tspan33a	0	32.1884	dnase1l1l	1.41e-136	9.62387	zgc:92287
152	foxo1a	0	4.66998	rasip1	0	3.25561	cacng8a	0.0152642	2.9926	lygl2	3.11e-272	3.20476	sgk2a	2.34e-89	2.84429	myh9b	1.31e-36	2.1258	rab3il1	2.08e-306	4.35239	col9a1b	1.26e-20	9.90987	dmtn	1.46e-180	2.9737	si:dkey-153k10.9	1.76e-111	12.8945	wars2	0.00206237	2.346	si:dkey-7j22.4	0.000251	3.40603	cyth4b	0	16.4185	map2	2.99e-87	3.5039	mid1ip1a	0	32.1483	zgc:171686	2.43e-129	9.50232	ankrd1a
153	tprn	5.42e-193	4.65752	cpn1	0	3.25031	cd83	5.19e-07	2.98882	helb	0	3.2045	shmt2	4.78e-137	2.84072	zgc:158412	0.0323835	2.12565	ralgapa2	7.35e-301	4.35111	msx2b	2.52e-225	9.9096	BX324218.1	9.86e-99	2.95029	otx2a	5.57e-166	12.8899	hbbe1.2	2.91e-122	2.34123	vim	4.81e-09	3.39743	fes	0	16.2971	col5a1	2.79e-192	3.48345	col1a1b	0	32.1174	ikzf1	1.06e-182	9.48511	smyd1a
154	si:dkey-85k7.7	2.74e-61	4.65099	si:dkey-237i9.8	4.82e-293	3.24936	kat7a	0.023786	2.9876	cdc42ep4b	2.36e-254	3.1939	BX950188.1	2.94e-144	2.83957	ctdspla	0.00416957	2.12297	hvcn1	0	4.33319	fibinb	3.6130775886E-314	9.89511	MANEAL	3.26e-56	2.94993	cadm3	4.4821626E-317	12.7563	im:7138535	9.2e-06	2.33858	marcksb	7.83e-38	3.37202	marco	0	16.2937	ophn1	3.66e-107	3.47458	foxq1b	0	32.1048	wasa	0	9.41975	ppdpfa
155	myct1b	0	4.6361	gcnt4a	0	3.24679	CR847566.1	3.94e-14	2.98633	bcas2	1.76e-276	3.18567	FP236789.1	6.07e-53	2.83614	dhrs11b	0.00505964	2.11981	cd99	9.82e-254	4.32905	pmp22a	1.83680249032E-312	9.84982	hsd17b7	2.55e-147	2.93262	cdh7a	3.42e-214	12.7524	ch25hl2	0.00810305	2.33634	BX120006.2	0.0274515	3.3425	gpr84	0	16.1469	si:dkey-121a11.3	4.41e-34	3.46749	dsg2.1	0	31.8683	ly75	1.74e-175	9.40613	myoz1b
156	cyp2x7	7.44e-212	4.63411	kank3	0	3.24645	hs6st1a	0.0155198	2.98599	si:ch211-68a17.7	0	3.1843	bcas2	9.47e-206	2.81906	gng12a	0.0102731	2.119	gadd45ba	6.83e-244	4.30393	rbp7b	9.6e-197	9.79762	prodhb	7.66e-65	2.92099	CR381647.1	0	12.7104	ssbp3a	5.21e-08	2.3353	si:ch211-160j14.3	0.00308759	3.29875	CABZ01073834.1	0	16.1347	hoxd12a	4.19e-129	3.46672	prrg2	0	31.8531	si:ch211-105j21.9	4.492056E-317	9.3824	cplx4c
157	map4k2	0	4.62454	peak1	2.02e-237	3.2426	znf76	9.25e-11	2.98593	txn	0	3.17915	selenow2b	7.61e-123	2.818	prcp	6.43e-46	2.11684	zgc:153184	5.07e-255	4.30058	tbx6	2.01e-36	9.74007	eif3hb	6.79e-211	2.9174	bcl11ba	1.54e-108	12.6429	dnal4a	0.00254307	2.32953	dre-mir-733	0.043439	3.27814	tspan37	0	15.9553	dclk3	1.27e-26	3.46569	myo9b	0	31.6756	tpst2	3.68e-284	9.33741	zgc:153981
158	epha2a	0	4.6063	si:ch211-248e11.2	0	3.2378	cnnm4b	0.000126	2.97804	phospho2	0	3.17674	cdc42ep4b	1.19e-100	2.80976	kank3	4.08e-13	2.11664	pde4ba	0	4.28177	apoc1	3.2e-79	9.73767	txn	1.54e-230	2.91163	BX001023.2	1.23e-263	12.5567	msrb1a	7.7e-08	2.32733	twist1b	0.0236735	3.27431	si:dkey-185m8.2	0	15.9438	si:dkey-240h12.4	5.36e-69	3.45475	frem3	0	31.4402	zgc:152774	3.3e-227	9.29313	tescb
159	foxd2	0	4.55611	mrc1b	6.98e-64	3.23757	gtf2h4	2.98e-05	2.97512	slc14a2	2.45e-291	3.16216	mpv17	7.34e-278	2.80816	sult6b1	2.23e-29	2.1139	gnsa	8e-188	4.26973	si:ch211-106j24.1	7.19e-203	9.71152	dazap1	6.99e-135	2.88267	pnoca	0.0176926	12.5392	tysnd1	0.00885903	2.32374	ccdc157	0.0362958	3.27342	p2ry12	0	15.8968	nova2	5.23e-114	3.45398	atp1a1a.3	1.85e-12	30.8674	CABZ01117840.1	1.36e-266	9.2816	xirp1
160	slc22a7b.1	0	4.51465	jcada	0	3.23502	arl15a	0.0392439	2.97498	derl3	9.43e-170	3.15631	hsp90aa1.2	7.15e-189	2.8073	klf2a	0.0358903	2.10813	rp2	3.02e-234	4.26595	fgf17	2.7e-187	9.68762	CR847543.1	1.73e-148	2.87282	nrn1a	2.66e-20	12.4899	FO704772.1	2.5e-13	2.32363	LO018508.1	0.0380069	3.27038	arpc1b	0	15.739	reep3a	5.21e-60	3.45252	fgf24	0	30.7818	BX322587.1	8.95e-276	9.28146	prx
161	stk17al	7.51e-206	4.51051	add3a	0	3.23193	otpb	0.0386478	2.97389	si:ch211-225b11.1	0	3.15561	rmdn3	2.12e-163	2.78933	ecscr	1.38e-102	2.1081	poc1bl	6.83e-159	4.26573	hoxc12a	8.65e-257	9.6855	fam96a	1.19e-210	2.86927	atoh1a	1.91e-25	12.4557	l3mbtl3	0.0111937	2.32211	cry5	0.0398186	3.26135	ncf1	0	15.7142	sfrp1a	3.83e-83	3.43544	anxa1c	2.35e-113	30.7635	si:dkey-92i15.4	0	9.27863	ank2a
162	prrg1	0	4.50947	CABZ01029422.1	3.5e-95	3.22972	znf106b	6.39e-20	2.97277	ikzf1	0	3.15093	TMEM14A	3.05e-281	2.78895	myct1a	6.08e-79	2.10574	snx22	6.1e-118	4.25844	si:dkeyp-106c3.1	1.66e-149	9.66623	slc43a3a	4.82e-57	2.86909	sox19b	0	12.4498	elp3	2.21e-05	2.32014	sox11b	6.93e-06	3.26038	rgs13	0	15.5437	nrp1b	4.83e-115	3.42847	plcd1b	0	30.6166	slc13a4	6.08e-33	9.23034	myhz1.2
163	aqp1a.2	2.49e-69	4.50909	si:ch211-145b13.6	0	3.22486	gsdmea	0.00635577	2.96539	acyp1	7.74e-271	3.14454	si:ch1073-184j22.1	3.84e-72	2.78212	anxa3b	6.99e-11	2.10207	slc22a7b.2	1.24e-109	4.25599	rhoq	1.41e-120	9.66002	CR847984.1	2.6e-107	2.86904	onecutl	8.51e-121	12.4377	uraha	0.00182352	2.31782	gulp1a	0.0317482	3.24595	si:dkey-4c23.5	0	15.4529	sall2	1.78e-68	3.4203	cd9b	0	30.4709	si:dkey-195m11.11	9.99e-246	9.22873	trim63b
164	CR352265.3	5.06e-96	4.48237	ZNF521	3.72e-132	3.21983	lrmda	5.97e-09	2.96531	si:ch1073-184j22.1	5.39e-153	3.12178	si:dkey-182i3.9	5.08e-131	2.7804	rasip1	4.6e-69	2.10068	CABZ01020840.1	2.9e-155	4.25107	rspo3	1.01e-157	9.63069	fam78ab	6.05e-138	2.86279	gad2	1.29e-19	12.357	BX005461.3	0.0164972	2.31494	si:dkeyp-46h3.6	0.00814924	3.23085	nr4a1	0	15.4144	pcdh1g18	1.35e-10	3.39326	tmsb1	0	30.388	dnmt3ba	6.65e-53	9.14544	si:ch211-266g18.10
165	pcdh19	0	4.4807	scarf1	0	3.21959	BX248501.1	0.0122801	2.9617	si:dkeyp-120h9.1	0	3.12089	opn8b	6.25e-56	2.77898	cnn2	6.61e-68	2.09961	dusp5	1.93e-297	4.24672	efemp2a	0	9.62568	tnfrsf21	4.64e-101	2.84188	ssx2ipb	5.43e-200	12.2788	slc35g2a	0.0336081	2.30941	gsx1	7.2e-05	3.22092	rasal3	0	15.4008	disp1	8.79e-39	3.38996	si:ch211-153b23.5	3.96e-36	30.3558	bdh1	2.81e-164	9.12505	tpm2
166	lamb1b	0	4.45112	pimr51	3.39e-64	3.21916	fanca	0.000897	2.96035	tex30	1.52e-194	3.11241	gp9	2.58e-289	2.77819	si:dkeyp-94b4.1	3.2e-23	2.09806	laynb	4.4e-132	4.24449	crabp2a	0	9.60888	fam210b	8.03e-175	2.8316	nkx2.9	5.91e-57	12.221	si:ch211-232m8.3	0.0151729	2.30618	mapk12b	0.00116687	3.21699	myh11a	0	15.384	lypd6b	4.59e-30	3.38907	six3b	0	30.1191	ppp1r14aa	4.2e-254	9.10035	igfn1.1
167	stard9	2.09e-287	4.44387	MDFIC	7.48e-164	3.21568	CABZ01028771.1	0.000972	2.95691	igfbp5a	1.41e-98	3.10678	zgc:92749	6.38e-136	2.76135	cd9a	4.59e-23	2.09784	ifi30	2.9e-185	4.22692	slit1b	3.24e-17	9.57333	dip2ca	1.16e-159	2.82312	tmed4	8.6e-273	12.2166	mettl21a	0.000232	2.30616	BX510923.1	0.027656	3.21249	si:ch73-248e21.5	0	15.3634	smad9	3.73e-38	3.38818	cckb	1.35e-237	29.5672	slc2a15a	3.07e-73	9.06587	smtnl1
168	apln	1.79e-98	4.43317	marcksl1a	1.74e-261	3.21404	zgc:113436	8.78e-19	2.95347	sod2	3.46e-239	3.10494	eif3hb	3.07e-256	2.75673	fam198b	2.32e-07	2.09765	fam184b	4.16e-121	4.2235	COLEC10	6.35e-08	9.45507	snx3	3.32e-134	2.80432	pou3f2a	0	12.1406	rrp8	7.48e-06	2.30257	auts2b	0.0218757	3.18045	tspan36	0	15.318	frmd4ba	4.78e-115	3.37847	mpdu1a	0	29.1981	si:ch211-132b12.7	4.79e-244	9.04951	fstb
169	kdr	0	4.4215	mbnl2	0	3.21381	si:dkeyp-35e5.5	5.38e-05	2.95263	pip5k1ba	6.17e-106	3.10279	parvb	2.46e-148	2.75199	gdpd4b	0.0339035	2.09596	hoxc11b	7.64e-303	4.21737	aebp1	0	9.41307	cdkn3	4.64e-159	2.78936	sall1a	2.59e-270	12.1006	CR855311.1	0.0147145	2.28832	xrcc1	0.00620595	3.17989	efhd2	0	15.2029	si:dkeyp-110a12.4	1.17e-17	3.3723	CU469568.1	0	29.082	si:ch211-284o19.8	1.04e-181	9.04214	slc8a3
170	sh3bp4	3.84e-191	4.41746	ebf1a	0	3.21372	myo1f	0.00887758	2.94858	epn1	0	3.10063	si:dkey-98f17.5	1.58e-109	2.74774	marcksl1a	3.12e-112	2.09134	FQ976914.1	1.34e-249	4.21615	mfap2	0	9.40189	larp1b	6.56e-144	2.78507	olfm1b	4.08e-55	12.0715	glipr2	1.6e-07	2.27419	daw1	0.0158858	3.17976	si:ch211-136m16.8	0	15.1088	clip2	3.66e-80	3.37222	si:ch1073-396h14.1	0	28.9702	crip1	6.15e-222	9.03011	BX649294.1
171	itga9	0	4.41105	fev	1.36e-117	3.20958	mid2	5.55e-08	2.93971	hbae1.3	0	3.10045	kank4	1.78e-302	2.74192	si:ch73-86n18.1	5.77e-38	2.08561	rhoub	1.39e-218	4.20444	zic3	1.47e-276	9.37927	gig2d	5.01e-44	2.77351	mpp3a	2.02e-235	12.0692	si:ch211-253b8.5	0.0404362	2.274	BX072576.1	0.0236327	3.15818	pkma	0	15.0949	chd9	2.09e-61	3.37165	col1a1a	0	28.878	rgs13	2.67e-257	9.01417	tmsb
172	fam129ab	0	4.40713	mafa	4.51e-303	3.20707	ctnna2	0.00229641	2.93702	cox5b2	1.07e-170	3.09737	oxr1a	4.93e-58	2.73271	psph	2.8e-07	2.08473	CABZ01046980.1	6.26e-162	4.20357	fbln1	2.86e-221	9.37247	parm1	7.53e-249	2.77132	plch1	0	11.9954	si:ch73-299h12.3	1.48e-05	2.2737	arxb	0.00657471	3.15767	plek	0	14.9498	srpx	4.01e-104	3.36781	shtn1	0	28.7528	tyr	3.44e-71	9.0053	rbm24a
173	hspa12a	0	4.40621	robo4	0	3.20443	fut7	0.0124114	2.93109	frrs1b	1.34e-290	3.09087	jak2a	4.84e-292	2.72537	bloc1s6	5.15e-05	2.08366	pip4p1b	3.85e-108	4.20255	tnnc1a	7.3e-10	9.34839	znfl2a	7.32e-209	2.76433	nr2e1	4.8e-197	11.9483	pcyt1aa	1.25e-07	2.26862	FRMD5	0.00115235	3.15629	sla1	0	14.898	si:ch211-18i17.2	4.44e-43	3.36678	npnt	0	28.4308	si:dkeyp-68b7.12	2.56e-257	8.92753	nrap
174	CR735102.1	1.55e-297	4.38999	tmem88a	0	3.20357	tom1	0.00385199	2.92852	msrb1a	0	3.08872	msrb1a	8.97e-179	2.72325	cav2	0.00179526	2.08173	zcchc24	5.89e-308	4.19638	pcdh18b	0	9.30516	selenow2b	7.17e-101	2.75162	ndst3	6.12e-251	11.8968	hbae3	1.39e-127	2.26697	BX248318.1	0.00133531	3.12306	zgc:194312	0	14.7963	efnb1	4.29e-31	3.36537	nos1	1.03e-156	28.2569	nccrp1	4.14e-89	8.91534	CT573344.1
175	ildr2	0	4.38701	pxdc1b	1.01e-158	3.18132	chst15	0.00143926	2.92142	opn8b	7.75e-132	3.05958	slc20a1a	5.34e-199	2.71845	tmem88b	1.53e-48	2.08131	igf2b	3.25e-283	4.19593	cilp	1.76e-198	9.30123	angptl5	2.11e-40	2.7451	nova1	5.21e-255	11.8109	tfb1m	0.00830647	2.26632	wu:fj16a03	0.00464567	3.10435	sowahd	0	14.7444	BX927395.1	4.06e-18	3.35955	abi3bpb	3.17e-201	27.6807	si:dkey-102g19.3	1.45e-146	8.91488	six4a
176	rab3c	1.29e-134	4.3818	sema6d	5.19e-155	3.17341	si:ch211-212k18.7	1.22e-07	2.91956	hbae1.1	2.57e-307	3.05889	ank1a	2.87e-203	2.71769	c4	3.91e-06	2.08045	slc17a5	1.72e-78	4.18012	bmpr1ba	5.61e-281	9.27012	frrs1b	3.58e-117	2.73579	sox2	0	11.798	baiap2l1b	0.00694594	2.26536	rnd2	0.00245588	3.09751	si:dkey-24p1.7	0	14.6963	thbs4b	1.18e-69	3.35547	si:ch73-347e22.8	8.61e-121	27.6038	CU571081.1	3.2144E-320	8.85671	scn4ab
177	FAT4	0	4.38132	gpr1	6.93e-76	3.16998	cyt1l	8.97e-10	2.91718	znf106a	0	3.04679	tmem205	0	2.71768	iqgap2	9.89e-30	2.07833	bloc1s6	6.66e-284	4.17624	snai2	0	9.26417	si:ch211-197h24.8	4.97e-117	2.73401	znf536	1e-203	11.7976	zgc:110789	0.0206572	2.26499	rbp5	0.0467217	3.08223	tnfaip8l2a	0	14.6414	slit3	8.14e-138	3.35005	otx1	0	27.4951	si:ch211-163c2.2	1.25e-244	8.81086	lmod3
178	tcima	0	4.37939	arhgap29a	6.72e-210	3.16449	setd5	8.15e-14	2.91645	arpc5lb	0	3.03758	si:ch211-225b11.1	4.66e-258	2.71579	cttnbp2nlb	2.35e-14	2.07367	slc12a9	2.8e-137	4.1696	wif1	2.7e-116	9.15261	blvra	5.94e-218	2.73397	lhx4	4.7e-43	11.5396	gm2a	0.0323291	2.25408	ptgr1	0.0203129	3.07642	rab11fip4b	0	14.5814	wdr21	2.58e-83	3.34989	cdo1	0	27.3528	ltb4r	4.5e-233	8.79886	plpp7
179	tnfsf10	9.92e-135	4.3759	si:ch73-252p3.1	1.21e-83	3.15967	klhl6	0.00283031	2.9158	kctd9a	8.98e-165	3.03208	nprl3	4.55e-144	2.70474	pecam1	3.35e-48	2.06723	ins	1.79e-133	4.1687	lsp1	0	9.10344	nt5e	3.21e-60	2.72528	dhx32b	0	11.4983	si:rp71-1h20.9	0.00075	2.2512	dmbx1b	0.00114999	3.05609	ptk2ba	0	14.5119	rasgrp3	1.57e-59	3.34702	si:dkey-91f15.8	0	27.0315	fam49ba	4.18e-189	8.79417	si:dkey-71d15.2
180	sh3gl3b	0	4.37469	klf7b	0	3.15339	ipo13	4.91e-05	2.91561	itpr2	0	3.02777	nrbp2a	3.47e-137	2.68803	c1qtnf6a	0.00469337	2.06468	htr5aa	7.04e-58	4.1582	ccdc80l1	1.16e-145	9.05128	eif2ak1	1.05e-146	2.72379	nexmifa	8.58e-207	11.4856	abcb6a	0.00126875	2.24757	gata5	0.0436087	3.0494	serpinb1l1	0	14.5118	prdm1a	3.54e-95	3.33754	cdh17	1.33e-22	26.9378	skap2	1.15e-217	8.76543	lrrc39
181	vstm4a	1.38e-268	4.37138	fam83hb	1.53e-254	3.15122	mkl1a	0.0234701	2.90837	slc20a1a	0	2.99699	si:cabz01074946.1	3.6e-246	2.68261	RGS20 (1 of many)	0.0151437	2.06448	pfkfb3	8.64e-136	4.15278	grem2b	8.53e-78	9.05036	ehbp1l1a	1e-183	2.72369	tox3	0	11.318	ndufa4	0.000802	2.24633	si:dkeyp-7a3.1	0.00861377	3.04394	CU972454.4	0	14.4014	smad3a	2.93e-110	3.33073	he1.3	2.32e-58	26.8914	syk	1.0568E-318	8.66427	fhl1a
182	tox2	0	4.35035	slc9a7	6.48e-198	3.14836	wu:fi09b08	0.000542	2.90431	zar1	2.74e-224	2.99336	gfi1b	1.04e-307	2.67566	ripor1	0.000379	2.06027	osbpl10b	1.46e-258	4.15227	loxl2a	2.57e-271	9.03806	unc119a	1.68e-173	2.71522	npas1	7.44e-300	11.3077	alox5ap	0.0493014	2.24621	rx2	0.000359	3.03953	il1b	0	14.321	rasa3	2.17e-36	3.32816	col1a2	0	26.7592	gfi1ab	4.11e-121	8.65264	slc6a8
183	nrp1a	0	4.33925	adam19b	2.09e-189	3.14444	unc93b1	8.3e-05	2.90166	hbbe1.3	4.2e-305	2.99188	ogdhb	6.44e-216	2.67258	gnpda1	5.63e-14	2.0602	sh3tc2	1.02e-166	4.14171	dchs1a	8.13e-249	9.03569	adrb3a	2.95e-211	2.69046	nell2b	4.29e-61	11.3035	rpgra	0.0113865	2.24505	meis1a	0.000826	3.0394	CU571315.1	0	14.2541	si:dkey-110c1.7	3.09e-24	3.32685	kitlgb	0	26.5232	si:dkeyp-28d2.4	1.36e-279	8.65181	kcnn3
184	CABZ01061591.1	1.06e-197	4.32739	aqp7	9.13e-142	3.14382	hcls1	0.0449727	2.89752	rab42b	2.7e-251	2.98375	si:dkey-261j4.5	3.74e-53	2.66618	sash1b	4.1e-13	2.0597	tmem198b	2.24e-209	4.14063	hand2	1.64e-63	9.02072	cox8b	4.81e-102	2.68652	pcsk1nl	2.24e-31	11.2906	cldng	0.00025	2.24166	atg10	0.0187713	3.02418	il10ra	0	14.2471	lhfpl2a	5.24e-99	3.314	zgc:174154	1.13e-05	26.4502	apbb1ip	3.18e-226	8.64283	myot
185	dctn1b	8.16e-111	4.31651	CABZ01067979.1	9.86e-76	3.14185	tep1	1e-07	2.89103	susd1	0	2.97234	egln1b	1.4e-261	2.66424	si:ch211-195o20.7	1.15e-08	2.05887	pcdh1g14	2.57e-36	4.13004	nog2	6.95e-100	9.01732	map7d2b	8.83e-140	2.65191	dmrt3a	3.36e-143	11.2693	cln3	0.00437001	2.24113	apex1	1.02e-07	3.01553	skap2	0	14.2316	bin1b	4.07e-98	3.31232	ca6	0	26.3277	myo1f	5.79e-270	8.63126	popdc2
186	robo4	0	4.30355	jund	2.67e-298	3.13622	trim35-29	0.0166997	2.8799	mrpl43	0	2.97029	tnfrsf21	1.68e-86	2.65657	BX530068.1	0.00609783	2.0578	hnf1ba	1.5e-105	4.12595	cfd	7.45e-23	8.97999	plcd3b	7.43e-65	2.65127	CABZ01075068.1	0	11.1888	BX005397.1	9.9e-08	2.23976	CU467822.1	0.000356	3.01439	wasa	0	14.1938	pparda	3.97e-17	3.29973	KRT71	5.79e-219	26.2734	socs1a	7.24e-183	8.58944	ak1
187	jag1b	8.83e-160	4.29515	piezo2a.2	1.66e-288	3.13568	si:ch211-139g16.8	0.0103534	2.87931	fam117ab	0	2.96734	tex30	2.41e-68	2.65257	ahnak	5.81e-37	2.05462	jcada	0	4.12008	crip3	3.03e-300	8.96734	zgc:56095	3.24e-117	2.64524	barhl2	4.81e-41	11.1654	dot1l	5.2e-05	2.23894	si:dkeyp-4f2.6	0.01172	3.01359	gm2a	0	14.1543	si:ch211-258f14.2	2.14e-24	3.2992	znf185	2.56e-61	26.1633	tprg1	6.4e-132	8.57266	hspb8
188	eva1ba	0	4.2951	camk2n2	2.76e-61	3.13427	mpp2a	0.0216131	2.8782	elovl2	3.08e-163	2.96692	si:ch211-262i1.3	2.38e-84	2.65225	ddah2	1.18e-16	2.05047	serpinb14	7.77e-205	4.11942	sox5	0	8.92868	rpz5	5.5e-170	2.62397	scrt1a	2.09e-67	11.1446	trim35-7	0.00133212	2.23859	CT978957.2	0.00397517	3.01264	unc93b1	0	14.148	ywhag2	4.7e-79	3.29864	spint1b	0	25.795	plpp1a	3.14e-72	8.56569	filip1b
189	plcd4b	4.46e-171	4.27328	pgm5	9.19e-61	3.13119	mapk11	8.19e-12	2.8779	nap1l4a	0	2.95624	snx3	7.53e-205	2.64464	sri	1.23e-25	2.03978	slc26a2	1.49e-102	4.11618	shha	1.21e-15	8.89304	zgc:114041	3.98e-72	2.61389	zgc:153426	0	11.1298	tmem70	1.93e-06	2.23829	tfap2b	0.0448324	3.00497	chst15	0	14.1376	nav3	3.87e-46	3.29648	fgf8a	5.8E-322	25.7393	CABZ01109481.1	8.33e-240	8.55186	trim101
190	notch3	0	4.25834	si:ch211-147k10.5	2.55e-124	3.12691	ivns1abpa	4.85e-07	2.87601	hbbe1.2	2.02e-291	2.95018	tent5c	1.6e-177	2.64203	sept7a	3.58e-26	2.03665	jam3b	9.4e-278	4.10993	pitx3	3.87e-65	8.88473	slc25a39	4.38e-181	2.60943	phf21aa	0	11.1083	tal1	4.54e-06	2.23804	PRKAR2B	0.00702363	2.97756	atp6v1ab	0	13.9669	sfrp1b	4.04e-13	3.29599	cnksr1	0	25.4581	mmp25b	1.18e-219	8.53002	akap6
191	rrad	1.81e-79	4.24853	si:ch211-14k19.8	0	3.11082	rad52	2.68e-21	2.85993	ucp3	4.6e-203	2.94859	ela2	1.41e-58	2.63424	ifi30	3.19e-24	2.03642	man1a1	9e-303	4.10875	loxl2b	1.01e-241	8.85487	si:ch1073-165f9.2	2.78e-56	2.6001	fabp7a	0	11.0748	pdrg1	9.73e-11	2.23661	emx3	0.00221047	2.97386	ccr9a	0	13.9634	raver2	2.85e-28	3.29373	zgc:153665	5.95e-29	25.426	si:ch211-243a20.3	5.8e-54	8.42977	dapk2a
192	cdh5	0	4.22445	sypl2a	0	3.11016	RAP1GDS1	0.000502	2.85198	suv39h1b	0	2.94385	cox8b	1.42e-110	2.62624	frmd4bb	0.012421	2.03439	camsap2b	2.51e-249	4.10785	si:ch211-159i8.4	6.42e-150	8.73193	dnase1l4.2	1.28e-191	2.59995	en1b	1.16e-13	11.0648	CR848841.1	0.00349402	2.2362	hmgn2	2.13e-64	2.96398	si:dkey-126g1.7	0	13.9313	larp6a	2.31e-83	3.27883	msx2a	0	25.3962	itgb2	4.62e-285	8.38413	casz1
193	caskin1	2.54e-124	4.21337	sash1a	0	3.10773	zgc:64051	0.000726	2.85164	larp1b	4e-307	2.94287	ikzf1	9.62e-274	2.62527	myo6b	0.00593333	2.03432	neto1l	2.84e-66	4.10085	fn1b	3.43e-171	8.67494	epn1	1.96e-168	2.59634	eomesa	1e-29	11.0626	cebpb	3.74e-13	2.23307	CR847939.1	0.0364102	2.94857	fermt3b	0	13.7977	smox	8.41e-122	3.27841	tspan15	0	25.2894	dok2	8.87e-247	8.38314	flnca
194	fgd5b	5.76e-95	4.20755	strbp	2.92e-199	3.10694	SLC9B2	0.0230427	2.8515	st3gal3b	0	2.93935	cers3a	2.1e-57	2.62405	cd276	5.08e-17	2.03292	fgfr4	1.4734275776E-314	4.09972	fkbp7	0	8.64972	zgc:123299	4.86e-41	2.59179	prdm13	9.72e-188	11.0154	cox17	0.0316962	2.22897	pax7a	3.93e-05	2.93956	si:dkey-118k5.3	0	13.7596	BX890548.1	4.64e-24	3.26704	aqp8b	4.76e-12	25.2886	sult2st1	6.96e-63	8.32228	nid1a
195	eno1a	8.28e-123	4.20612	fam129ba	0	3.10643	sars2	1.16e-12	2.84853	ak3	0	2.92192	slc25a1b	3.25e-90	2.61885	sos1	0.00940756	2.03276	flrt2	2e-192	4.07752	mxra5a	2.55e-169	8.64811	itpr2	3.2e-155	2.58808	tac1	5.47e-19	11.0102	hbae1.1	1.74e-118	2.22604	gpm6aa	3.44e-06	2.93913	gmip	0	13.756	gpc1a	4.18e-08	3.26647	si:dkey-19b23.12	0	25.2775	si:rp71-68n21.9	0	8.24702	casq1a
196	metrnla	1.58e-299	4.19945	mfng	0	3.09597	ECE2	9.07e-17	2.84756	creg1	0	2.91002	eef2l2	3.33e-70	2.6184	MRAS	0.000364	2.02983	tie1	0	4.07439	prickle1b	0	8.57377	ogdhb	4.39e-175	2.58522	ret	6.34e-97	10.9398	gnsb	0.000726	2.22191	pold2	0.00559006	2.9375	si:ch211-132p1.3	0	13.7364	hoxa11b	1.18e-151	3.26268	esrp1	0	25.1634	impdh1b	4.76e-37	8.24248	palmda
197	rbpms2a	0	4.18142	ptprb	2.39e-262	3.08153	fosl1a	1.2e-09	2.84398	rps27l	6.66e-194	2.90957	tspan2a	1.6e-245	2.61738	cst14a.2	5.28e-14	2.02952	adam15	1.26e-190	4.07078	spon1b	1.48e-150	8.53108	smchd1	1.84e-189	2.58324	slc18a3a	4.87e-20	10.8987	cdkn1a	0.0102552	2.21715	leng1	0.00686642	2.93215	havcr2	0	13.7134	CT956002.2	1.02e-46	3.24677	CR387919.1	0	25.0866	gapdh	1.48e-110	8.23298	fhod3a
198	tcf7l1b	0	4.1768	asap1b	0	3.08049	FO904868.1	0.000138	2.84234	rtn4rl1a	3.05e-34	2.89102	adkb	6.11e-269	2.61532	tpm3	2.16e-67	2.02883	ccm2l	9.33e-195	4.05693	col12a1a	0	8.50892	stx2b	1.99e-169	2.58291	prss35	2.16e-207	10.8811	hbbe3	6.86e-134	2.21455	rsph3	0.00292685	2.92048	sh3bp1	0	13.7082	fli1b	1.34e-120	3.24357	tmem30b	0	24.9496	dachd	2.64e-214	8.21027	ppp1r3ab
199	micall2a	0	4.17368	arhgap27l	0	3.07529	ccdc114	0.0121816	2.84152	si:ch73-366l1.5	7.71e-260	2.89034	cry1bb	2.86e-95	2.61488	ptp4a3	5.48e-09	2.02333	dopey2	9.91e-184	4.05525	cx43.4	0	8.48369	si:ch73-299h12.2	2.92e-86	2.57273	pcdh18b	1.74e-198	10.8356	dtwd1	0.000258	2.21252	pou4f2	0.0174862	2.92014	ch25h	5.66e-246	13.6916	CU467961.1	3.75e-80	3.24205	fam110c	0	24.8931	si:ch211-26b3.4	1.54e-201	8.18226	cyp4t8
200	gstr	0	4.16683	zfp36l1b	8.75e-238	3.07373	il10ra	0.0361097	2.82896	prdx3	3.52e-266	2.88692	smtnl1	3.95e-125	2.60934	arpc5la	0.00190923	2.02329	ugt1b5	4.62e-281	4.04718	adamts12	7.64e-285	8.43072	tmem120a	3.9e-180	2.56416	cplx2l	3.52e-07	10.8334	rpz5	0.0285032	2.21244	si:ch73-281n10.2	1.63e-57	2.91879	slc3a2a	0	13.6455	ism2a	5.57e-38	3.23716	cpa6	0	24.8643	il4	4.21e-97	8.15567	rnf41l
201	CR936300.1	7.93e-134	4.16501	hhex	2.41e-143	3.07317	BX004999.1	8.5e-05	2.82838	rrp12	0	2.88133	ptger3	1.51e-44	2.60456	palm2	3.62e-10	2.02077	si:dkey-229e3.2	1.58e-76	4.04311	zgc:172136	2.39e-230	8.42376	sec14l8	2.86e-139	2.55697	si:ch211-170d8.2	1.05e-179	10.7613	BX927335.1	8.02e-05	2.21228	gpsm1a	0.0011114	2.91509	mapk11	0	13.5869	CABZ01058723.1	5.95e-32	3.23195	alpi.1	0	24.7011	si:dkey-33i11.4	0.0008	8.15084	myoz2a
202	abhd17b	3.6e-276	4.15268	wnt9a	1.61e-62	3.07307	fa2h	0.00972737	2.82614	tspo	0	2.86798	CR848032.1	6.67e-38	2.60454	akr1a1b	3.07e-08	2.01667	tbc1d4	1.83e-182	4.01984	tril	1.078185E-318	8.42143	cks2	4.33e-189	2.55652	vamp1	7.7e-191	10.756	haus1	1.29e-09	2.20877	hmgb3a	7.58e-29	2.90697	mcoln3a	0	13.5811	mfap2	1.09e-124	3.2319	map3k15	0	24.5692	rbp4l	4.24e-17	8.1159	hacd1
203	pik3r5	4.99e-252	4.13853	plk2a	2.93e-205	3.07134	CU655844.1	0.00473726	2.82548	CR293511.1	0	2.86742	selenoj	8.63e-275	2.59981	2021-09-10	1.55e-33	2.01584	gpr37b	3.9e-64	4.01774	col8a1a	1.08e-86	8.31361	cers1	2.41e-151	2.55304	dlx6a	8.82e-82	10.7293	ampd3b	2.9e-07	2.20822	ptmab	9.03e-66	2.90575	gpx1a	2.23e-273	13.575	pik3r6a	1.94e-42	3.23133	inhbaa	0	24.5383	si:ch73-170d6.3	2.83e-168	8.07985	kcnma1a
204	tmem204	3.47e-226	4.13201	zmp:0000001114	2.52e-144	3.07103	rpe65c	0.0220157	2.82395	pip5kl1	1.23e-170	2.86102	tyms	6.4e-300	2.59036	anxa11b	1.7e-37	2.01261	sesn1	8.21e-153	4.01668	tgfbi	7.28e-213	8.22369	mbnl1	6.24e-166	2.54622	wnt4a	3.87e-248	10.7272	pdcd2l	2.37e-07	2.20195	hmx3a	0.0362737	2.89968	egr3	9.31e-245	13.5286	tbrg1	6.02e-41	3.23109	fam83b	0	24.4937	si:dkeyp-46h3.5	2.82e-29	8.04634	si:ch211-242b18.1
205	kif3ca	4.19e-98	4.13077	acsbg2	9.33e-302	3.06608	prkacba	6.47e-11	2.82008	slc9a1b	5.719772907693E-311	2.85918	cldng	0	2.58898	kcnc4	0.0156865	2.00989	CU927890.1	0	4.01622	ldb2b	5.6e-267	8.20104	mthfd2	1.34e-182	2.54029	si:ch211-215d8.2	7.66e-94	10.7037	zgc:92749	4.81e-06	2.20036	capslb	0.00795966	2.88714	CR855337.1	0	13.4353	slc16a5a	2.25e-53	3.22571	slc16a12b	0	24.4507	si:dkey-172j4.3	1.16e-170	8.02946	si:dkey-20d21.12
206	trib3	9.12e-243	4.11934	si:ch211-222k6.3	1.56e-152	3.06511	CR383676.2	8.43e-34	2.81764	atp8a2	0	2.85852	lrwd1	1.09e-191	2.58259	actb1	5.26e-93	2.00845	si:ch211-66e2.3	2.32e-200	4.01395	col1a1b	1.48e-271	8.19649	FP325123.2	7.37e-142	2.53986	lbx1b	2.67e-116	10.6252	zgc:195023	3.52e-06	2.19887	FP102171.1	0.00163789	2.8863	si:ch73-170d6.3	0	13.3373	slc17a5	4.34e-29	3.21998	col16a1	0	24.3005	runx1	8.17e-161	7.91304	klhl43
207	ptprb	2.54e-292	4.10557	mef2cb	0	3.06184	rhof	6.79e-07	2.81762	lgals2b	2.09e-06	2.84461	TATDN3	3.1e-139	2.57912	krt8	1.81e-119	2.00776	CU694481.1	8.64e-155	4.0132	oc90	2.46e-58	8.12541	mier2	6.65e-158	2.52805	st8sia2	0	10.5558	si:dkeyp-117h8.4	0.00384593	2.19666	prkrip1	0.000126	2.87024	pgd	0	13.2922	capn8	0.00166991	3.21944	arsj	0	23.4078	zgc:136858	1.34e-169	7.76711	ryr1a
208	plekha1b	5.29e-84	4.09926	fli1b	0	3.05749	ucmaa	0.00028	2.81343	myb	0	2.82376	atp1b3b	2.3e-150	2.57675	slco1d1	0.0342464	2.00149	hoxd11a	4.18e-190	4.0079	bhmt	1.59e-278	8.12102	si:dkey-13p1.3	4.73e-56	2.52735	wnt11r	7.31e-171	10.4451	tmem9	0.000516	2.19219	ascl1b	0.0177671	2.86707	cxcl8a	2.16e-142	13.2636	trip10a	9.26e-78	3.21659	sema3b	0	23.3894	pmp22b	7.63e-30	7.69746	alpk2
209	cyp26b1	1.13e-134	4.09626	exoc6	0	3.0557	fybb	0.000735	2.81263	adcy6a	6.65e-299	2.81206	si:ch211-250g4.3	0	2.57196	ldb2a	1.03e-64	1.99388	hs1bp3	1.24e-81	3.99523	ntd5	7.32e-269	8.10488	pacs1a	1.36e-70	2.51571	cxxc4	4.22e-119	10.3855	CABZ01083937.1	0.000274	2.19137	psmd5	0.000209	2.86425	dok2	0	13.2517	asap1a	8.85e-100	3.21618	col12a1b	0	23.3259	wasb	1.22e-121	7.68298	lmo7b
210	scarf1	0	4.08839	rasgef1bb	7.36e-106	3.05385	si:dkey-263j23.1	4.74e-06	2.80985	trim2a	4.68e-125	2.80943	si:dkey-92f12.2	9.89e-74	2.56584	cdc42ep5	6.23e-36	1.99335	dpp7	4.67e-210	3.98315	col15a1b	1.35e-136	8.04992	tdh	1.98e-164	2.51156	gsx2	1.27e-74	10.3685	hbae1.3	6.51e-125	2.18906	mylkb	2.98e-06	2.86399	il1fma	0	13.2476	dnajb4	1.13e-13	3.21383	col4a6	0	23.317	hck	5.81e-195	7.65692	arpp21
211	nlk2	3.7e-72	4.08495	fam83c	6.37e-95	3.05189	crtac1b	0.0429151	2.80814	npy8br	7.01e-91	2.80397	mthfd2	4.2e-246	2.56301	pfn2	1.72e-36	1.99304	ptn	7.74e-63	3.97522	zmp:0000000760	1.87e-07	8.01144	ankrd39	1.53e-92	2.50642	kif1aa	3.64e-51	10.3675	fech	0.00220107	2.1885	msh2	0.00379562	2.85974	lpar5a	0	13.119	egfl7	1.02e-128	3.20336	si:dkey-87o1.2	8.19e-77	22.8466	mid1ip1l	7.55e-135	7.62245	gapdh
212	arhgef9b	0	4.07511	si:dkeyp-94b4.1	0	3.04904	gpr183a	0.000552	2.79554	st3gal4	1.25176214E-315	2.79603	fabp10b	5.3e-54	2.54576	arpc3	1.64e-60	1.99283	slc40a1	9.56e-298	3.97436	thbs2b	4.08e-134	8.01016	cpt1ab	3.82e-93	2.50549	LO018196.1	4.36e-271	10.3273	acot18	0.0122141	2.18812	adamtsl7	0.0198437	2.85649	zgc:153733	0	13.1185	gbx2	3.89e-38	3.19941	hhla2a.1	0	22.7582	gcm2	3.74e-17	7.61753	ccdc141
213	mmrn2a	0	4.06944	shank3b	0	3.04212	ugcg	1.79e-16	2.78826	ehbp1l1a	0	2.78005	gpd1b	1.52e-170	2.53181	tmsb4x	9.69e-111	1.99142	si:ch211-195o20.7	3.43e-267	3.96253	crabp1b	4.13e-102	7.98428	hebp2	1.96e-126	2.50527	ebf2	3.18e-127	10.3102	ncf1	2.71e-09	2.1851	irgf1	0.00576906	2.83429	snap23.2	0	13.0677	flt4	5.18e-135	3.19582	rpe65c	0	22.7416	rln3a	1.01e-244	7.60382	rtn2b
214	fabp11a	3.04e-252	4.06628	ssh1a	8.6e-54	3.04135	znf1161	9.69e-05	2.78783	glipr2	1.02e-269	2.76868	dera	2.37e-170	2.52554	cmtm3	4.9e-12	1.98742	smox	6.22e-298	3.95995	prickle1a	2.76e-280	7.97975	ube2r2	9.68e-113	2.50213	mb21d2	2.66e-276	10.3038	cdkn3	1.28e-06	2.18487	cluhb	0.000303	2.83149	gsr	0	13.0459	dachb	2.34e-39	3.1951	mpzl2b	0	22.7313	zgc:153733	1.02e-173	7.60205	twf2a
215	kdrl	0	4.06127	lmbr1l	1.09e-190	3.03488	hgfb	0.0004	2.78727	angptl5	8.48e-74	2.76737	clec19a	4.94e-120	2.52171	si:ch211-128m15.3	0.0204359	1.98644	srpx	5.84e-225	3.95666	rbp5	0	7.95477	hbba2	6.99e-05	2.5013	lhx2b	5.16e-107	10.299	mad2l1bp	6.34e-05	2.18086	nkx1.2la	0.0152939	2.82922	c1qb	0	13.0267	rnf217	1.33e-50	3.19197	CDCP1	0	22.7241	gyg1b	1.55e-111	7.5318	abraa
216	erfl3	0	4.06125	ramp2	0	3.03487	rgs19	0.015079	2.7818	tfr2	3.13e-126	2.76028	suv39h1b	1.92e-268	2.51956	ctnnb2	1.25e-17	1.98442	CABZ01024499.1	1.4e-113	3.95531	angptl1a	6.83e-120	7.92627	anxa13l	7.4e-168	2.4998	jagn1a	1.27e-74	10.2527	hbbe1.3	3.07e-121	2.18077	h2afx	0.00336162	2.81995	itgb7	0	12.9791	adob	8.6e-36	3.18498	palm3	0	22.7204	FP085398.1	5.13e-196	7.47862	neurl2
217	magi3a	3.74e-106	4.05251	smad3a	0	3.03283	fnbp1b	4.45e-07	2.78164	ctps1b	1.64e-258	2.75934	iba57	2.49e-189	2.51378	fscn1a	2.6e-66	1.97851	rab43	1.43e-106	3.95521	si:ch211-267e7.3	0	7.87014	tfr2	4.41e-46	2.49312	ntn1b	8.77e-98	10.2279	ptpn6	1.41e-09	2.18068	hmgb2b	4.53e-45	2.81888	si:dkey-195m11.11	0	12.9419	tpbgb	1.57e-35	3.18037	zgc:113223	0	22.6574	slc2a3b	7.5e-273	7.43124	igfbp5b
218	she	0	4.05242	cdh5	0	3.03042	sms	1.62e-25	2.77852	rprmb	4.16e-207	2.75744	fam117ab	1.02e-259	2.51094	sept8a	0.00149125	1.97807	nrp2a	3.46e-298	3.94467	col12a1b	0	7.86388	fryl	7.76e-169	2.4916	ppm1la	0	10.2176	fcer1gl	1.01e-15	2.1797	slc1a3a	1.03e-05	2.81633	unc13d	0	12.8409	pcdh1g22	5.2e-17	3.14943	sema3aa	0	22.6432	crygm2d20	2.41e-56	7.40839	mef2d
219	cmtm8b	5.27e-110	4.04249	aanat2	1.47e-43	3.02429	morn5	0.0496086	2.77826	eif3hb	0	2.75518	dmtn	2.22e-150	2.50828	ramp2	6.89e-111	1.97661	slc30a4	2.7e-144	3.94012	ism2b	1.8e-89	7.83514	shcbp1	5.56e-118	2.48224	chl1b	4.8e-218	10.1763	pcgf6	0.000109	2.17945	her5	0.0013925	2.81411	fam49ba	0	12.7762	galnt1	1.25e-83	3.14668	cobll1b	0	22.5414	b3gnt5b	1.15e-144	7.40185	cfl2
220	hip1	0	4.03943	ecscr	0	3.02314	srrm4	9.7e-07	2.7759	KCNIP4	5.25e-72	2.75082	sgk494b	2e-57	2.50108	fgf18a	0.00250362	1.97594	ssh1a	3.72e-70	3.93971	rflnb	8.38e-179	7.8231	si:ch73-248e21.7	5.48e-260	2.48164	cnrip1a	3.78e-143	10.1478	mtpap	7.56e-07	2.17863	scara3	0.0141621	2.80979	ANPEP (1 of many)	0	12.7686	mb	2.25e-20	3.14117	si:dkey-74k8.3	0	22.4215	CABZ01077217.1	9.96e-190	7.40142	cmya5
221	mpped2	8.1e-267	4.03317	ephx5	1.2e-79	3.01713	si:ch73-343l4.2	0.00491446	2.77509	baiap2l1b	1.45e-155	2.74891	atp8a2	5.9e-178	2.50058	dusp22b	0.00731152	1.97252	pla2g15	2.53e-153	3.93964	col1a1a	0	7.81508	chchd6a	1.95e-153	2.47694	lrrn1	1.84e-210	10.1461	spi1b	2.27e-34	2.17827	aldh1a2	0.00563564	2.79566	si:ch211-283g2.2	0	12.7351	spry1	3.64e-20	3.13824	zgc:92313	0	22.2869	BX649411.2	8.95e-152	7.39889	si:ch1073-268j14.1
222	ptch2	1.36e-181	4.02958	tmtc2b	1e-65	3.0147	fbxo22	3.11e-14	2.76931	slc25a42	8.768647E-318	2.74833	CU467110.1	2.12e-41	2.49627	si:ch73-199e17.1	0.00031	1.9667	man2a1	4.06e-131	3.93683	CABZ01073265.1	6.22e-73	7.76881	sar1ab	3.76e-61	2.47367	mpp2a	7.21e-188	10.1263	osgepl1	0.00621128	2.17723	si:dkey-108k21.10	1.87e-08	2.79454	abi3a	0	12.7172	dgkza	3.86e-80	3.1314	wnt10a	0	22.2441	acap1	9.79e-220	7.39698	zgc:91818
223	agtr2	0	4.01106	s1pr1	3.78e-180	3.0071	pik3cd	1.73e-08	2.76905	mdm2	1.12e-245	2.74453	acss1	2.21e-302	2.49348	oaz2b	0.00251609	1.9659	rbpms2a	6.12e-303	3.9362	col1a2	0	7.76176	trim35-7	1.18e-195	2.47288	mab21l1	1.23e-82	10.1009	ddx18	1.88e-11	2.17703	cdkl1	8.02e-05	2.79262	nfil3-6	0	12.7097	fkbp9	8.33e-116	3.11919	si:ch211-66e2.5	0	22.1812	ncf2	5.27e-172	7.39152	sh3bgr
224	edn2	2.1e-63	4.00844	iqgap2	0	3.00585	ankrd16	1.06e-05	2.76665	eef2l2	8.07e-161	2.74385	fpgs	8.87e-112	2.48684	vdac3	1.49e-43	1.95782	foxn2b	5.47e-207	3.93503	eva1a	8.26e-225	7.73368	ankhb	2.96e-205	2.46816	myh14	0	10.0988	rhbdd1	0.00373882	2.17637	chek1	0.00313145	2.78997	zgc:63831	0	12.6272	mical2a	1.31e-15	3.10373	itga2.2	0	22.1445	laptm5	6.56e-182	7.38436	lmod1a
225	slco5a1a	2.88e-110	3.99161	vash2	3.23e-226	3.00511	si:ch211-129p6.2	0.00862609	2.76258	ndufaf7	1.66e-214	2.73602	zgc:172121	3.63e-51	2.46925	limch1b	0.000723	1.95719	gdpd5b	7.98e-72	3.92666	hmcn2	0	7.731	cdc42ep4b	2.16e-75	2.45878	dmrta2	4.35e-151	10.0654	CU302436.2	0.000845	2.17525	si:dkeyp-38g8.5	0.0420759	2.7838	spns3	0	12.6169	gdpd5a	4.09e-62	3.09989	ptger1a	0	21.8954	zmp:0000000924	3.92e-243	7.37912	myoz2b
226	neurl1b	1.17e-120	3.98432	ZNF423	2.03e-290	3.00277	adam17b	0.00361532	2.75489	CR936462.1	6.53e-158	2.73589	ak3	6.38e-239	2.45228	zgc:153867	1.67e-55	1.95506	mafbb	8.18e-300	3.92405	sertad4	1.36e-182	7.72137	abcb7	4.1e-148	2.45829	lhx1a	1.5e-37	10.0489	spo11	0.000561	2.17389	rerglb	3.3e-05	2.78006	si:ch73-264p11.1	0	12.5931	si:dkey-68o6.5	3.39e-69	3.09832	arhgef25b	0	21.7441	itgae.2	2.68e-275	7.37773	fgf1a
227	nfia	5.11e-153	3.98141	amot	3.14e-268	3.001	ripply2	0.000227	2.75462	gtpbp1	0	2.73053	sssca1	2.12e-254	2.45028	fhl2a	2.57e-05	1.95184	lmo4a	2.39e-286	3.92271	hhip	5.93e-61	7.70179	glcci1a	7.54e-148	2.45742	syt2a	1.76e-75	10.0423	dis3l	0.00424491	2.17265	spag8	0.0217683	2.77673	ctsc	0	12.5418	bckdk	2.89e-76	3.09498	ptpn3	0	21.5456	dennd3b	6.82e-230	7.35499	slc35e4
228	CR790380.1	8.43e-139	3.98	arhgef7b	0	2.99879	CABZ01054965.1	9.3e-07	2.74876	atp2a3	5.53e-137	2.72901	cdc6	5.08e-208	2.44765	nck1b	8.02e-06	1.94666	mfng	5.34e-295	3.91694	bmp4	1.11e-202	7.67218	clic2	1.18e-244	2.45592	chst1	1.84e-228	9.98466	slc16a9b	2.26e-06	2.17019	zic1	0.00969782	2.76708	cotl1	1.8e-228	12.4985	isl2a	8.42e-59	3.09088	itga3b	0	21.4968	alox5a	2.98e-186	7.34778	thrap3a
229	si:ch73-61d6.3	1.21e-103	3.96932	stox2a	8.99e-300	2.99586	bokb	0.0021553	2.74669	tspan2a	0	2.72854	gins4	1.19e-249	2.44528	sept9a	5.35e-16	1.94652	hoxa11a	8.8e-112	3.91477	rnd2	3.97e-120	7.66919	bnip3lb	1.78e-139	2.45573	atcaya	4.92e-161	9.97727	tigarb	0.00814805	2.16937	rrm2	6.56e-09	2.7642	tlr8b	0	12.4704	id4	9.39e-72	3.07908	esrp2	0	21.212	pkma	3.67e-175	7.32561	znf648
230	lamb1a	1.57e-258	3.96712	glula	8.09e-254	2.9903	si:ch211-163l21.7	0.000122	2.74144	trim33	0	2.72616	frrs1b	3.17e-93	2.44515	snx8a	1.12e-08	1.94613	si:dkeyp-97a10.2	0	3.90823	tmem45a	3.61e-248	7.6678	ptger3	1.02e-41	2.45422	negr1	2.72267135E-315	9.95516	hsd17b14	1.83e-07	2.16623	arl14ep	0.0229956	2.75775	lta4h	0	12.4646	tspan9a	1.64e-14	3.07784	sema4e	0	21.1887	tpm1	1.33e-225	7.30586	cygb1
231	magi1b	0	3.9644	adam12	2.95e-188	2.98679	cmah	0.00880575	2.74016	rab3aa	3.9e-157	2.7216	taok3a	2.29e-231	2.44274	marcksl1b	3.88e-100	1.94153	zeb1b	8.37e-250	3.89723	pcdh7b	0	7.66332	tmem205	6.04e-192	2.44751	lhx2a	3.99e-56	9.95204	lcp1	2.76e-18	2.16587	pkib	0.0420099	2.74506	dock8	0	12.4624	nid2a	2.39e-76	3.07215	ptgs1	0	21.1634	sox17	3.08e-36	7.30432	zgc:194275
232	tulp4b	4.38e-58	3.94863	ppm1h	1.94e-138	2.98449	ccl34b.9	0.00380118	2.73866	ptger3	5.46e-117	2.72079	uraha	8.73e-95	2.43476	nos1apa	6.18e-40	1.94071	klf2a	9.14e-99	3.89338	ndnfl	1.64e-64	7.6486	rps6kb1a	6.1e-74	2.44378	fam167ab	0	9.88617	hbbe2	5.36e-112	2.15854	si:ch211-222l21.1	1.54e-69	2.74351	card11	0	12.393	adamtsl2	6.11e-12	3.0708	zgc:92480	1.67e-300	20.8829	ptprr	5.88e-219	7.27291	rc3h2
233	akap12b	0	3.94383	pkdcca	4.52e-169	2.96969	si:ch211-11n16.3	0.00132748	2.73686	tkta	5.14e-25	2.7139	slc3a2b	1.73e-120	2.42546	gabpa	7.56e-17	1.94064	tnfrsf19	1.3e-238	3.88481	tcf21	2.61e-06	7.62689	lpin2	1.97e-156	2.44026	zic4	2.75e-145	9.88181	CABZ01050249.1	0.0092225	2.15525	hist1h2a5	0.00439055	2.73895	ripk2	0	12.3922	tsku	2.88e-58	3.07002	CABZ01086029.1	0	20.6956	rab34b	3.31e-16	7.26972	six2b
234	aatka	3.61e-123	3.94359	arhgef10	6.22e-266	2.96867	CABZ01111959.1	9.38e-09	2.73265	trmt1	2.86e-223	2.70728	phlda2	6.68e-286	2.42232	smox	3.95e-07	1.94023	hoxa9a	1.03e-300	3.87291	serpinf1	6.14e-135	7.62195	kctd9a	5.13e-54	2.43626	tubb2	8.5e-56	9.87993	nif3l1	2.6e-08	2.1546	pkd1b	0.00546105	2.73761	tlr22	0	12.311	prp	9.46e-09	3.06512	znf385a	0	20.6655	rassf2b	2.57e-191	7.24648	mylk4b
235	sox13	0	3.93263	stard8	0	2.96434	eif2b5	1.08e-14	2.72893	fam96a	0	2.70464	cldnk	5.41e-36	2.41446	micall2a	1.26e-23	1.93948	nsd1b	1.2e-125	3.87197	BX088707.3	1.63e-160	7.58662	si:ch211-39i2.2	1.8e-69	2.43388	en2b	1.84e-37	9.87529	cox5b2	0.000451	2.15429	bscl2l	0.0358046	2.73183	vaspa	0	12.2467	hoxb7a	1.75e-112	3.0635	cyp2aa3	0	20.6174	ptprc	6.59e-185	7.20694	asb2b
236	si:dkey-40c11.2	0	3.92799	tjp1b	9.0633285323E-314	2.96418	syt14b	0.000243	2.72567	coq8a	0	2.70179	adora2aa	9.91e-189	2.41326	mrc1a	6.87e-47	1.93935	fbp1a	1.31e-229	3.8676	slit1a	7.9e-237	7.56477	si:ch211-217a12.1	5.95e-49	2.43283	fezf1	5.03e-126	9.86032	cldn7a	0.00172629	2.15406	tbata	0.0208043	2.72884	rgs18	0	12.215	laynb	4.91e-37	3.06241	f11r.1	0	20.3828	pgd	4.41e-138	7.19533	smpx
237	scube3	8.28e-95	3.91269	si:zfos-2326c3.2	0	2.95638	itgae.1	0.0027218	2.72497	CR854926.1	9.52e-127	2.69603	dnajb6b	1.42e-151	2.4032	rbpms2a	1.09e-09	1.93884	sesn3	5.15e-232	3.86297	pfkfb1	4.57e-203	7.55263	xpo7	4.39e-160	2.42215	brsk2b	1.03e-212	9.83775	si:ch73-40a17.3	0.0254816	2.15321	wnt8b	0.020026	2.72646	hmha1b	0	12.2142	moto	1.68e-20	3.05797	atp1a1a.4	3.62e-22	20.3752	arhgap4b	4.76e-202	7.14892	cacna1sb
238	si:dkey-163m14.2	1.3e-144	3.90161	MRAS	3.2e-284	2.95505	trmt2b	2.04e-05	2.72485	hgh1	0	2.69414	ampd2a	1.55e-90	2.40247	pdcd6	1.91e-11	1.93774	sash1b	6.02e-272	3.8601	glt8d2	1.13e-170	7.54933	slc27a6	3.47e-45	2.4126	si:ch211-243g18.2	1.01e-47	9.81329	hemk1	0.00728541	2.14992	wnt4a	0.0345384	2.72605	si:ch211-14a17.10	0	12.1327	sypb	1.11e-15	3.05673	thy1	1.71e-201	20.2639	HACD4	1.69e-125	7.10999	rcan3
239	si:ch211-106h4.9	2.48e-92	3.90147	hpca	0	2.95429	CR848788.1	0.000524	2.72364	urb2	0	2.684	helb	1.89e-162	2.39987	actn4	5.3e-12	1.93235	shc1	3.24e-236	3.85823	osr1	5.36e-46	7.53416	tacc3	3.02e-197	2.40957	arhgef10la	0	9.79965	elp1	1.39e-05	2.14912	thap4	0.0102314	2.70828	socs7	0	12.125	serpine3	3.81e-32	3.05636	igf2a	0	20.2454	sptlc3	3.83e-165	7.0509	tnni4b.2
240	hoxc8a	1.8092106E-316	3.87877	nxpe3	4.51e-130	2.9482	FO704772.2	1.14e-18	2.71915	FP236789.1	1.66e-81	2.68247	oxr1b	3.49e-50	2.39492	sult1st1	0.000131	1.92985	slc22a7b.1	4.81e-203	3.85415	hoxb10a	1.08e-279	7.51497	ndrg2	3.42e-130	2.40599	zic1	1.42e-186	9.78327	utp3	6.91e-14	2.14801	pfas	0.0333617	2.70477	plin2	0	12.1011	rin3	1.43e-110	3.05439	kremen1	0	20.1355	camk1db	2.19e-138	7.01228	bmpr1ba
241	CABZ01092982.1	3.65e-55	3.87331	ftr82	9.22e-304	2.94168	crfb4	5.54e-13	2.71233	cbsa	2.84e-168	2.67829	zgc:56095	5.31e-172	2.3832	CR318588.3	0.00529019	1.92887	mtmr7b	2.91e-88	3.85014	fgfr2	0	7.51444	si:dkeyp-120h9.1	1.2e-174	2.40515	nrxn1a	4.78e-55	9.72655	ndufa9b	0.0424581	2.14741	nfatc2ip	3.33e-08	2.69746	irf5	0	12.0986	dusp5	2.4e-118	3.05125	atp8b1	0	20.134	tspan10	6.36e-64	6.95774	pvalb4
242	pfkpa	4.56e-178	3.87071	metrnlb	4.84e-58	2.93938	trim62	0.00156747	2.71101	si:dkey-13m3.2	5.03e-150	2.67765	zgc:86609	1.89e-72	2.37353	ralaa	0.0177033	1.92779	si:ch73-197b13.1	4.14e-59	3.84803	adamts18	3.99e-107	7.50576	glipr2	7.53e-118	2.40029	auts2b	6.73e-270	9.7255	si:ch211-147m6.1	1.52e-05	2.14633	cpne4a	0.0267106	2.69103	arhgap4a	0	12.0755	llgl2	4.39e-72	3.04897	thbs3a	6.03e-206	20.0686	ptpn22	2.32e-193	6.95306	sar1ab
243	emp2	0	3.86446	slc43a1b	6.82e-153	2.93754	egr2a	0.0191497	2.71078	zgc:86811	0	2.66928	pappa2	2.43e-65	2.36877	2021-09-06	4.57e-23	1.92733	wdfy2	4.27e-81	3.83758	palld	3.47e-300	7.49882	adora2aa	1.92e-150	2.39973	gmnc	1.65e-48	9.72327	cst14b.1	0.00934018	2.14614	ubxn11	0.00675325	2.68965	unm_sa1614	0	12.0735	slc18a2	9.68e-26	3.04379	lipia	0	20.0414	rab32a	8.23e-169	6.93569	trim55b
244	si:ch211-212g7.6	6.15e-213	3.8589	snap23.1	6.31e-278	2.93689	tmem41aa	1.41e-06	2.71056	CU469577.1	1.38e-266	2.66538	e2f7	2.82e-228	2.35986	gdi1	0.0359787	1.92596	hoxa9b	1.99e-207	3.83439	tuba8l2	2.33e-298	7.48275	isca2	1.17e-121	2.39654	sp8b	9.43e-284	9.65328	ccdc127b	6.9e-06	2.14308	spag1b	0.0156839	2.68919	zgc:152863	0	12.0632	jam3b	1.16e-106	3.04327	asap2b	0	20.0293	si:dkey-185m8.2	1.545E-320	6.92397	cacna2d1a
245	pkp3b	0	3.85167	timp2b	1.75e-286	2.93522	specc1lb	4.36e-07	2.70969	adssl1	2.13e-159	2.66276	s100a10a	4.23e-31	2.35846	lrmp	0.0490672	1.92458	tnfaip2b	1.6e-186	3.83071	thbs1b	3.51e-183	7.47444	usp3	6.52e-138	2.39062	fzd3a	0	9.63879	si:ch211-119o8.4	0.000846	2.14301	saxo2	0.0442994	2.68205	adgrg3	0	12.0582	kl	3.11e-10	3.03252	moxd1	0	19.9758	pik3cd	3.43e-246	6.90598	srpk3
246	FO905040.1	1.1e-201	3.83612	cttnbp2nlb	0	2.9351	zgc:101562	5.78e-06	2.70924	ece2a	2.89e-259	2.66253	ucp2	3.64e-159	2.35806	selenbp1	0.0398115	1.92241	hbegfa	7.47e-255	3.83023	col2a1b	0	7.46805	si:ch73-389b16.2	3.92e-51	2.39021	si:ch211-10a23.2	1.66e-44	9.62421	fggy	0.0163016	2.14301	msx3	0.0133977	2.67142	sema4aa	0	12.0195	cpm	1.24e-48	3.03173	ccl20a.3	3.82e-08	19.9382	pla2g4ab	3.56e-159	6.8537	mybpc3
247	fbxl7	1.26e-200	3.83194	myl6	1.46e-307	2.93238	kazna	0.0235306	2.7059	zgc:172121	9.86e-117	2.65961	krcp	5.35e-241	2.35746	CABZ01090890.1	0.0459469	1.92107	fev	6.77e-99	3.82821	si:ch73-23l24.1	0.00766335	7.4657	espl1	2.27e-161	2.38836	irs2b	2.67e-181	9.62346	blvrb	1.1e-50	2.13953	cox7a1	0.0198152	2.65645	si:ch211-26b3.4	0	12.0133	bco1	2.88e-40	3.0296	cldn7b	0	19.7803	plcg2	9.77e-222	6.78805	tmem161a
248	pik3r6a	4.91e-146	3.82764	rassf4	2.27e-64	2.93097	tbc1d22b	1.92e-05	2.70481	si:dkey-85k15.4	2.41e-124	2.65533	ttll12	2.26e-108	2.35654	irx3b	0.0138121	1.91988	mfsd12a	4.93e-75	3.82593	boc	0	7.45861	tspan2a	1.23e-154	2.3865	ephb2b	7.95e-308	9.59722	tmem41aa	0.0413919	2.13945	DHX35	0.00140629	2.65635	ccr12a	0	11.9799	dgkg	1.41e-11	3.02165	dag1	1.1e-295	19.6222	mocs1	1.5e-42	6.75612	smyd2a
249	si:ch211-169p10.1	1.09e-113	3.82557	gab2	7.34e-111	2.92937	ostm1	1.32e-31	2.70375	si:ch73-60h1.1	3.14e-119	2.65024	men1	5.44e-177	2.3529	ccl38.6	0.00898724	1.91869	ssrp1b	1.89e-59	3.82296	kirrel1a	0	7.35609	prkab1a	6.87e-90	2.37859	otpb	8.86e-25	9.58901	BX005275.1	3.52e-06	2.13887	crmp1	0.00227327	2.65572	adap2	0	11.8508	kdm7ab	3.74e-70	3.01996	hpgd	0	19.6074	CU019662.1	1.34e-201	6.73245	jph2
250	hecw2b	4.03e-78	3.81783	arhgef40	2.04e-167	2.92872	acod1	0.0155155	2.70209	znf622	0	2.64247	npffl	4.69e-31	2.35244	CR318588.1	0.00875284	1.91747	fhod1	8.75e-190	3.81717	hoxc10a	5.81e-272	7.34883	zgc:110425	5.35e-108	2.3703	wnt7bb	7.53e-184	9.54984	ttc5	5.5e-08	2.13863	gcfc2	0.038082	2.65219	ctsba	0	11.8268	pard6gb	2.51e-70	3.01687	def6c	0	19.5667	rab11fip4b	1.22e-186	6.71055	si:ch211-288d18.1
251	msi2a	7.08e-54	3.81539	ephb4b	4.79e-210	2.92731	si:dkey-246g23.2	2.52e-05	2.70175	igdcc4	1.15e-188	2.64159	dctd	8.95e-197	2.34821	mprip	0.015518	1.91129	frk	7.97e-64	3.80665	dkk2	1.14e-33	7.33898	acyp1	7.12e-80	2.37027	zgc:110796	0	9.52276	MFAP4 (1 of many)	2.65e-198	2.13517	si:dkeyp-110a12.4	0.0396187	2.64865	RGS1 (1 of many)	0	11.7728	tpcn3	1.48e-88	3.01302	actn1	0	19.5189	stim1a	2.89e-184	6.70876	COMP
252	si:dkey-60d5.3	1.39e-54	3.81278	heg1	9.4e-126	2.92661	slc6a6b	0.0293814	2.69521	slc43a3a	3.44e-91	2.6372	ehbp1l1a	4.48e-196	2.34753	ushbp1	5.44e-15	1.90486	mmrn2a	1.16e-304	3.80244	her1	1.03e-64	7.32987	setx	1.08e-154	2.36094	dld	4.55e-127	9.50176	cyth4b	0.00153463	2.13279	gtf2h3	7.83e-07	2.64759	zgc:171534	0	11.7632	gabra4	2.65e-15	3.01145	hephl1a	0	19.4041	pcbp4	7.67e-30	6.66588	bves
253	tradv14.0	6.31e-82	3.80465	slc27a2a	4.71e-192	2.92548	si:dkey-42l23.5	0.0499394	2.69464	nmd3	4.5e-153	2.63282	adcy6a	8.73e-133	2.34345	cd81b	0.00413828	1.90362	scamp3	1.11e-162	3.79626	sox9a	1.75e-165	7.32857	atp2b1a	2.63e-133	2.34787	tuba1a	0	9.48695	fam117ab	7.24e-07	2.12732	nfya	0.000271	2.64498	il16	0	11.7594	bean1	6.19e-09	3.0044	anxa3a	0	19.367	hyal6	1.29e-109	6.65473	hrc
254	pora	0	3.80167	vhl	1.77e-149	2.92377	esrra	9.82e-05	2.69317	zgc:86609	1.59e-155	2.62868	zgc:123299	3.86e-30	2.34015	msna	4.42e-45	1.90252	BX284635.1	2.86e-200	3.78625	thbs1a	1.01e-118	7.32778	si:ch211-113a14.18	6.38e-164	2.34011	syne2b	1.56e-166	9.46773	pomt1	0.0037089	2.11943	med24	0.0496018	2.63378	BX537303.1	0	11.756	kif21b	1.95e-49	3.00325	gbgt1l4	8.25e-89	19.3405	st6galnac5b	1.31e-125	6.63332	gamt
255	and1	0.0176978	3.80109	rps6ka3b	1.21e-144	2.92105	stx11a	8.35e-07	2.6899	slc25a39	0	2.62191	st3gal4	3.55e-109	2.33762	calm2a	4.43e-18	1.90075	si:dkey-237i9.8	3.98e-223	3.78219	ror1	5.42e-196	7.3262	synj1	9.26e-120	2.33933	cldnh	1.25e-75	9.44815	utp11l	9.47e-17	2.10972	CABZ01059099.1	0.0322317	2.6308	si:dkeyp-87d8.8	0	11.7343	jmjd1cb	1.1e-90	2.99663	phactr4a	0	19.1999	CR854839.1	7.3e-61	6.62349	kcnj11
256	lamc1	0	3.80071	fam83ha	3.09e-97	2.91966	fmnl1a	0.000159	2.68652	synj1	2.46e-301	2.62129	si:ch211-160j14.2	1.68e-81	2.33714	arf6a	0.0091855	1.89927	hivep3b	5.9e-66	3.78131	olfml3b	1.31e-94	7.32577	zgc:153409	3.87e-77	2.32896	sox21b	4.9e-271	9.40424	clic2	0.000141	2.1097	prr12b	0.0295827	2.61331	tnfsf12	0	11.7199	dlc1	1.26e-71	2.99442	lpar6b	0	19.1616	alox12	2.25e-123	6.57339	CR381686.5
257	hdac9b	1.05e-200	3.79768	slit3	1e-278	2.91534	ch1073-291c23.1	0.0382074	2.68287	mettl2a	0	2.61951	gig2d	3.57e-36	2.33628	myl9b	7.1e-06	1.89215	rab11fip1b	2.61e-236	3.7812	si:ch211-69b22.5	1.02e-74	7.31561	aldh1l2	9.47e-85	2.3239	golga7ba	4.94e-68	9.37697	gys1	0.0165041	2.10962	slc15a2	0.0141176	2.5951	acy3.1	0	11.7096	tgfbr2a	8.58e-18	2.99228	zgc:111983	6.05e-73	19.1394	arhgap15	8.38e-172	6.57087	myl4
258	tdh2	1.31e-89	3.79468	CU469362.1	5.96e-109	2.9101	cd22	0.000127	2.68084	pip5k1bb	1.01e-244	2.61868	hebp2	5.52e-150	2.33569	psmd3	2.46e-18	1.88968	tmem88b	2.93e-295	3.77565	fbln7	9.48e-70	7.30089	cers3a	4.76e-47	2.32046	zgc:113531	4.87e-73	9.37049	ccl34a.4	4.88e-17	2.10922	vsx1	0.0489177	2.59308	s100a1	1.33e-236	11.7053	lzts2a	9.16e-66	2.98433	sh3gl1a	0	19.0505	ssuh2.2	1.14e-144	6.56493	enah
259	sos1	2.96e-242	3.7869	zfpm2a	1.09e-44	2.8986	si:dkey-42l23.2	0.0361923	2.68056	polr1a	0	2.61717	pithd1	1.48e-161	2.33564	fkbp1aa	2.28e-54	1.8879	pcdh17	2.22e-207	3.76926	pcdh10b	2.16e-208	7.29846	keap1a	2.77e-97	2.31536	her4.3	3.62e-193	9.35356	gp1bb	0.000767	2.10803	CU550714.1	0.00364167	2.59272	si:dkey-25e12.3	0	11.6528	wasf3b	4.73e-100	2.98326	dock5	0	18.8038	si:rp71-81e14.2	2.85e-147	6.56055	klhl41a
260	qki2	8.85e-267	3.78302	nsd1b	5.33e-92	2.89363	rcvrn2	0.0299666	2.67594	hif1al2	1e-215	2.61643	si:ch73-248e21.7	0	2.33215	mafbb	7.52e-44	1.87871	bcam	7.97e-286	3.76679	olfml3a	5.2e-127	7.25607	vps13c	8.84e-132	2.29932	rx1	2.88e-87	9.33426	CU570781.3	0.000427	2.10723	haus4	3.22e-07	2.58835	si:ch211-171h4.6	0	11.6368	vwa2	5.39e-10	2.97014	mvp	1.476194E-318	18.7985	parvg	1.4e-159	6.54053	polr3gla
261	tpd52l1	0	3.78277	plk2b	0	2.89262	gde1	6.98e-13	2.67201	si:ch73-299h12.3	0	2.61609	fbxo32	2.21e-62	2.33185	hlx1	1.35e-06	1.87819	hhex	6.23e-118	3.76552	astn1	1.89e-29	7.2449	glrx5	1.16e-129	2.29927	map7d2a	7.34e-100	9.32067	zdhhc23a	3.52e-06	2.10595	ift57	0.0417088	2.58476	FP085398.1	0	11.6086	myo10l3	9.56e-52	2.96984	frem2b	0	18.7947	ift140	2.19e-104	6.53937	si:dkey-211f22.5
262	palm2	0	3.76819	r3hcc1	3.45e-159	2.88716	vrk2	1.24e-08	2.66709	pacsin3	0	2.61386	CR847936.10	1.85e-32	2.33015	emd	4.1e-05	1.87682	pdk4	7.81e-154	3.76168	notch2	0	7.24317	npy8br	3.12e-30	2.29649	irx1b	1.44e-275	9.30648	smim1	0.00202886	2.10363	fmoda	2.95e-05	2.58395	si:ch211-106h4.4	0	11.5842	adam15	1.64e-68	2.96829	grhl2b	0	18.7617	arid5a	3.02e-119	6.5264	rbm24b
263	marveld1	0	3.76025	mafbb	0	2.88566	fgd4b	0.000369	2.66674	tnfrsf21	1.4e-171	2.61109	cpt1ab	2.04e-70	2.32647	piga	0.025952	1.87491	jam2a	4.58e-301	3.76146	cmn	2.12e-05	7.23583	CABZ01077121.1	1.55e-56	2.29509	rtn1b	1.56e-40	9.30546	rrp7a	1.54e-08	2.10067	sox21b	0.0305527	2.57221	ptprja	0	11.5524	ndst2a	1.8e-50	2.96768	nrg2a	0	18.7394	si:dkey-42l23.4	3.42e-128	6.52031	mcama
264	jam2a	0	3.75268	fmnl3	0	2.88546	CABZ01073834.1	0.00143029	2.66649	ttll12	2.15e-237	2.60821	slc25a42	1.43e-138	2.32548	stox2a	1.07e-06	1.87441	zfp36l1a	6.45e-245	3.75601	gfra1a	1.3e-161	7.12055	ak3	1.66e-163	2.28827	klf7a	2.34e-88	9.30484	zgc:86811	7.43e-11	2.1004	si:dkey-6i22.5	8.92e-07	2.57172	si:dkey-172j4.3	0	11.5347	rps6ka3b	1.53e-51	2.96082	anxa2a	6.7e-308	18.7335	spns3	1.74e-130	6.51123	myom1b
265	plk2b	0	3.7525	zgc:162964	3.81e-81	2.88341	itgb2	0.000134	2.66533	mpv17	0	2.60749	pdcd4a	1.92e-201	2.32384	slc27a2a	0.000125	1.87385	si:ch211-145b13.6	5.22e-134	3.74563	pitx1	3.07e-56	7.10284	zgc:66433	3.85e-141	2.28197	her8a	0	9.28263	si:ch211-217k17.7	2.3e-12	2.10038	fezf2	0.0268386	2.57146	plaua	8.24e-245	11.4098	galnt14	8.11e-20	2.96009	ngfb	0	18.7297	phlda1	1.1e-13	6.47996	itgb6
266	map1sb	1.04e-142	3.74933	wwtr1	1.29e-167	2.88331	triobpa	1.22e-22	2.66252	cpz	3.57e-253	2.6064	pip5k1bb	4.22e-113	2.31489	pea15	0.000471	1.87182	tsg101b	1.99e-126	3.74419	foxl2a	3.17e-57	7.07639	helb	1.72e-115	2.26583	sall3b	2.9e-94	9.27023	trpa1b	0.0136042	2.1	zgc:194114	0.000438	2.56459	tcirg1b	0	11.405	zfp36l1b	2.25e-51	2.95775	lsr	0	18.6725	tnni4b.2	3.45e-57	6.46599	ryr3
267	pecam1	0	3.748	tox2	7.1e-211	2.87869	palm3	0.000241	2.66163	fam214b	0	2.60449	nav2a	8.39e-131	2.31326	ndrg1a	1.48e-13	1.87167	egfl7	1.09e-294	3.74408	six2a	4.42e-89	7.07455	sox6	2.01e-176	2.26377	foxj1a	8.61e-98	9.26145	pmelb	0.0226996	2.09942	ssbp4	0.0425892	2.55531	tnfaip8l2b	0	11.4028	iqgap2	1.48e-106	2.95746	adam28	0	18.6261	fam84b	3.87e-159	6.44998	p2rx5
268	si:ch211-198n5.11	1.92e-128	3.73946	gas6	1.11e-173	2.87405	csf3r	5.96e-07	2.66143	CR847984.1	7.93e-139	2.6042	adgb	5.83e-43	2.30622	cd99	3.21e-05	1.87072	b3gnt5b	6.04e-73	3.73701	creb3l1	3.91e-133	7.07079	ube2h	5.14e-140	2.26304	pvalb5	0.000837	9.24107	znf622	3.61e-20	2.09938	AL954322.2	0.023018	2.54984	arpc5b	0	11.3778	rims2b	1.54e-10	2.95716	fezf1	0	18.5534	si:cabz01036022.1	2.38e-186	6.43007	zbtb18
269	mao	3.78e-159	3.72913	tgfbr2b	0	2.87369	ncam1a	1.26e-06	2.65988	adora2aa	0	2.60419	glcci1a	4.54e-179	2.30567	cyr61l1	0.0182039	1.8699	ablim3	9.95e-149	3.73672	sulf1	1.21e-183	7.061	rarres3l	6.45e-38	2.26264	emx3	1.49e-40	9.21915	vox	0.0474189	2.09673	plekhg4	0.00743424	2.54792	nod1	0	11.369	arid3b	7.49e-85	2.95098	mgst2	1.35e-157	18.4911	ANPEP (1 of many)	1.47e-141	6.42496	purbb
270	phactr3a	1.64e-82	3.72859	man1a1	1.33E-322	2.87205	epx	0.00688676	2.6546	morc3b	7.32e-101	2.59846	sdf4	5.9e-214	2.30484	tspan4b	8.85e-13	1.86816	tspan4b	4.31e-242	3.73284	pde3a	3.81e-191	7.04336	fam69aa	2.52e-57	2.25465	irx3a	6.32e-232	9.21215	tatdn1	0.00900588	2.09486	dscc1	0.000385	2.54434	cyp2k8	0	11.3626	hoxd13a	2.36e-42	2.95047	ano9b	0	18.4871	gpr183b	1.24e-177	6.40506	slc25a4
271	anks1ab	5.16e-120	3.71746	cdc42ep1a	8.02e-213	2.87152	kcnn4	0.0267124	2.6528	uraha	1.11e-189	2.59422	cabp5a	1.95e-19	2.29085	elovl1a	6.3e-06	1.86777	slc22a7b.3	3.11e-49	3.72366	dmrt2a	2.61e-53	7.03334	slc7a5	1.17e-41	2.24846	DTX4	6.98e-270	9.18683	polr3k	4.4e-17	2.08548	mpi	0.0196063	2.54352	nfkbiaa	0	11.2575	grapa	4.12e-35	2.94414	pkp1b	0	18.4629	fes	3.29e-147	6.38407	six4b
272	hpca	0	3.70502	foxn3	2.39e-184	2.86671	NABP2	0.00284389	2.65266	ptger4a	5e-81	2.594	BX957362.1	9.61e-131	2.28788	tmem176	5.34e-05	1.86651	sash1a	1.25e-268	3.71962	mmel1	4.19e-18	7.03126	cox4i1l	1.19e-53	2.24579	gap43	8.35e-27	9.16438	coro1a	4.3e-26	2.08544	foxj1a	0.00578573	2.54207	SMIM22	0	11.2164	scn8ab	1.41e-07	2.93792	dennd2da	0	18.3701	BX248331.2	2.36e-133	6.29861	FQ323156.1
273	CR848683.2	1.17e-118	3.69922	pknox2	1.12e-73	2.86631	tcn2	0.00889951	2.65262	cpt1ab	1.67e-192	2.58975	slc27a6	3e-43	2.28245	cyp1a	0.00473372	1.8665	traf4a	3.23e-182	3.71315	angptl6	8.23e-33	7.02357	si:dkey-261j4.5	1.4e-39	2.24551	acsl2	4.72e-254	9.14303	atpaf2	1.2e-08	2.08517	mlh1	0.0338474	2.53587	fut7	0	11.1719	tspan18b	9.94e-105	2.93649	cebpd	0	18.267	mapk12b	9.28e-162	6.29589	megf10
274	aqp8a.1	0	3.69303	si:dkey-78a14.4	4.61e-58	2.86557	msrb2	0.0044205	2.65253	pfkma	1.98e-78	2.58649	pabpc1b	3.85e-193	2.27654	sh3gl3b	2.24e-06	1.86468	dclk2a	3.07e-236	3.71244	uncx	9.63e-171	7.01952	AL929009.1	5.19e-28	2.24239	cldn19	7.37e-147	9.12404	fahd1	0.00035	2.08262	FO704871.1	0.0039909	2.53103	si:ch73-158p21.3	2e-260	11.1597	rrbp1a	3.41e-98	2.93033	si:ch211-207e14.4	0	18.198	zgc:77112	3.23e-149	6.28684	frem3
275	cald1a	0	3.68827	kifap3b	5.86e-131	2.86176	dennd3b	0.0419455	2.65102	si:rp71-1h20.9	1.09e-145	2.58565	epn1	1.08e-228	2.27633	rab3il1	0.00742894	1.86154	plk3	8.07e-270	3.71217	bmp2a	6.93e-116	6.93187	TATDN3	2.1e-97	2.23815	CABZ01037298.1	0	9.10858	apoc1	4.54e-183	2.08063	AL845362.1	0.0269774	2.52847	rel	0	11.1262	mmrn2a	1.03e-108	2.92949	zgc:136767	0	18.1897	sema4aa	5.39e-139	6.26382	ppargc1b
276	CR788248.1	4.03e-58	3.68498	ccdc136b	1.34e-107	2.85961	p2ry12	0.00940646	2.65089	sssca1	0	2.58348	ankrd39	3.91e-75	2.27458	arsia	0.0258681	1.8611	cyp2aa6	4.16e-150	3.70779	tmtc1	1.09e-128	6.90089	CABZ01069040.1	6.63e-70	2.23163	cort	8.7e-09	9.04693	wdr4	1.34e-09	2.07999	ptmaa	1.46e-26	2.52453	arhgdig	1.877504187E-315	11.1069	fhod3b	9.83e-28	2.92707	itga6b	0	18.1122	zgc:171579	1.92e-134	6.23974	atp2a1l
277	prom1a	1.19e-106	3.68441	ftr83	0	2.8564	itga3b	0.00605085	2.65069	dhrs1	4.3e-274	2.58293	crhbp	1.72e-44	2.27412	rap1b	1.41e-48	1.85979	camsap3	4.14e-53	3.69897	capn12	1.6e-91	6.88127	hbaa2	3.69e-05	2.23145	stxbp1a	3.18e-27	9.01417	si:ch211-91p5.3	0.000737	2.0795	msx1b	0.000254	2.52287	galk2	0	11.1026	gja5a	4.6e-63	2.92677	ch1073-291c23.1	0	18.1016	si:ch73-160i9.2	1.79e-178	6.22824	myh7bb
278	anxa13	0	3.68143	tspan18b	0	2.85034	CABZ01041494.1	0.000477	2.64963	narf	0	2.58283	narf	5.22e-243	2.27264	CABZ01112387.1	0.0106863	1.85874	iffo2b	5e-57	3.69256	tenm3	0	6.868	si:ch211-113a14.24	2.13e-159	2.23095	cfap45	2.59e-82	9.01122	mmachc	0.0114588	2.07918	homer3b	0.0132607	2.5062	dub	0	11.0367	rbms3	2.61e-33	2.91806	zgc:194839	2.03e-82	18.1005	ednrba	2.11e-51	6.22361	en1a
279	plekhg2	3.13406E-319	3.67296	iffo2b	1.26e-59	2.84783	cblc	0.00621434	2.6483	tyw5	7.04e-300	2.58267	urb2	1.82e-126	2.27042	jcada	8.83e-10	1.85781	hps4	4.33e-110	3.69167	vstm4a	2.08e-66	6.84611	si:dkeyp-20g2.1	5.25e-86	2.22882	LO017739.1	2.44e-169	9.00883	agtrap	0.0126904	2.07516	lmx1bb	0.018736	2.50497	nrros	0	11.0308	plk3	4.67e-93	2.91713	spint2	3.23e-247	18.0923	fybb	2.09e-156	6.20667	si:dkey-65j6.2
280	msna	6.04e-254	3.66481	prox1a	6.06e-82	2.84552	epha3	0.0098567	2.64437	ank1a	0	2.57848	zgc:113340	5.49e-65	2.26823	hip1	7.09e-08	1.85759	rasl11b	1.78e-75	3.69149	matn4	6.21e-269	6.8249	man2c1	4.16e-61	2.22504	her8.2	1.02e-227	9.00538	trappc6bl	4.76e-13	2.07407	si:dkey-9i23.6	0.000532	2.5018	tagapb	0	10.9944	lrch1	2.2e-90	2.91371	pleca	2.02e-203	17.9842	plxnc1	1.13e-163	6.19169	casq1b
281	rapgef2	9.85e-283	3.6629	cdc42bpb	0	2.84373	si:dkey-4c23.5	0.00952777	2.64107	dhps	0	2.57685	prkab1a	1.12e-91	2.26173	CU695215.1	0.00966097	1.85704	ecscr	1.358671198299E-311	3.68867	smad9	1.66e-171	6.80259	ppm1ab	6.46e-98	2.2112	pacsin1b	0	9.0036	spout1	5.29e-06	2.07319	melk	0.000108	2.50018	cabp5b	2.82268744643E-313	10.9176	MYO1D	2e-39	2.91129	si:ch211-129c21.1	0	17.953	rab44	7.29e-163	6.16908	ankrd1b
282	arhgap18	4.96e-97	3.65982	dhdhl	3.1e-86	2.84328	nab1b	2.42e-05	2.6407	si:dkey-40h20.1	9.4e-41	2.57143	zgc:73226	2.13e-37	2.26027	gpr182	3.81e-68	1.85402	znf503	2.04e-256	3.6858	sema3d	6.16e-75	6.77475	primpol	2.44e-119	2.21087	bicc2	1.84e-182	8.99697	mterf3	0.000203	2.07316	dut	0.013501	2.49817	itgam	0	10.895	si:ch73-267c23.10	1.1e-28	2.90995	trpm6	0	17.9159	neu4	3.23e-265	6.16063	CT956093.1
283	znf366	1.17e-86	3.65554	anks1ab	4.52e-74	2.84252	snx19b	9.65e-11	2.63618	si:dkey-251i10.3	1.1047E-320	2.56943	si:dkey-258f14.3	7.02e-32	2.25897	2021-09-15	4.82e-19	1.8523	zgc:174888	6.88e-256	3.68464	kirrel1b	1.07e-93	6.76688	st3gal4	2.84e-88	2.21009	tmsb	1.99e-237	8.97622	wu:fb59d01	5.94e-06	2.07107	zgc:173709	0.000296	2.48934	slc7a11	0	10.876	pdk4	1.59e-52	2.90781	cldnb	0	17.8443	lta4h	2.08e-84	6.1503	tulp1b
284	tcf7l2	0	3.65385	apof	2.55e-72	2.84174	si:ch73-248e21.5	1.25e-08	2.63501	cox8b	1.64e-185	2.56758	tfr2	1.31e-28	2.25074	tpi1b	9.94e-16	1.85068	adcy2b	4.23e-189	3.67801	ccl44	4.13e-36	6.76642	CABZ01111959.1	3.84e-60	2.2087	nkx2.4a	7.34e-39	8.9454	cdk5r2a	0.0478814	2.0703	rad1	8.65e-07	2.48081	ada	1.1e-289	10.8302	cldn11b	1.1e-57	2.9069	tmem176l.4	1.21e-95	17.816	agrp	2.59e-09	6.1124	si:ch73-43g23.1
285	epb41l4a	6.69e-137	3.65066	afdna	0	2.84051	agap2	0.00077	2.63199	tmem205	0	2.56537	ppm1ab	9.17e-101	2.23914	sh3kbp1	4.86e-09	1.8501	appb	1.18e-276	3.67551	nr2f5	0	6.69528	lrch2	2.11e-37	2.20449	CR759927.3	2.38e-192	8.9446	cers3a	0.0311082	2.06856	zbtb33	9.01e-06	2.47716	itm2bb	0	10.7595	rhoub	4.07e-62	2.90217	crybb3	1.7806618894E-314	17.7251	cebpb	3.91e-205	6.08706	vgll2b
286	hoxc6b	3.92e-199	3.64145	dhrs11a	6.4e-80	2.83873	sowahab	0.0115032	2.62939	bcl2l13	4.559072048E-314	2.56488	zgc:194990	9.97e-48	2.23849	arrb2b	5.32e-20	1.84818	tbx5a	4.65e-64	3.67362	pdlim4	9.6e-170	6.68279	gsdmeb	1.3e-48	2.2018	tbata	1.02e-51	8.94438	gfi1b	8.82e-05	2.06596	pcna	3.67e-12	2.471	tfeb	0	10.7461	mmd2a	5.3e-19	2.89568	galnt18b	0	17.6227	gde1	3.3e-143	6.06944	zgc:158482
287	sgk1	0	3.64002	tmem198b	5.43e-210	2.83266	CABZ01032476.1	1.67e-11	2.6288	cldnk	1.38e-62	2.56203	si:rp71-36a1.2	1.26e-71	2.23587	pitpnbl	2.79e-09	1.84598	akt2l	2.04e-135	3.66705	vasna	1.96e-120	6.67045	zgc:171242	1.35e-68	2.19171	vax1	2.9e-65	8.90311	coil	4.14e-14	2.06552	wdr92	0.0026304	2.46983	arhgef3l	0	10.7408	iqsec1b	2.98e-82	2.89554	plekha6	0	17.5644	kcnq5b	1.1e-212	6.04914	adss
288	dysf	0	3.6353	piezo1	2.39e-129	2.83218	sh3yl1	0.0364605	2.62866	si:rp71-36a1.2	5.88e-128	2.55515	kel	1.73e-100	2.23266	sult2st1	1.22e-22	1.84373	hoxd13a	8.37e-89	3.66549	cxcl12b	3.04e-173	6.64923	nek2	3.67e-67	2.18314	efnb3b	8.55e-296	8.90079	imp3	2.21e-15	2.06291	CABZ01100185.1	0.00203103	2.46914	prdx5	2.02e-286	10.6902	csgalnact1a	1.03e-30	2.89515	si:ch73-95l15.5	0	17.4834	triobpa	2.35e-239	6.03191	pabpc4
289	gata3	1.92e-182	3.63464	ptger2a	3.97e-39	2.83168	nocta	3.62e-06	2.62769	hbaa2	8.69e-50	2.55447	twnk	8.81e-106	2.22853	ppp1r13ba	3.45e-06	1.84188	hist2h2l	7.96e-194	3.66257	ppp1r14c	1.23e-85	6.6265	si:dkey-246g23.2	1.38e-55	2.1828	otx2b	5.4e-80	8.88099	stx2b	7.03e-08	2.05982	zc4h2	0.00501746	2.4657	tmc8	0	10.6652	homeza	1.06e-53	2.89413	krt1-c5	5.41e-18	17.4279	FO203432.1	1.82e-96	6.02476	ablim1b
290	cryabb	6.22e-45	3.63203	cacnb2a	4.17e-132	2.82464	vti1a	2.54e-14	2.62726	heatr1	1.0706E-320	2.55219	CR548634.2	1.33e-40	2.22764	gnb2	0.00318901	1.83978	cryl1	9.69e-199	3.66182	tbxta	6.44e-76	6.62494	ethe1	1.4e-60	2.17974	onecut2	4.48e-188	8.87626	cd9b	0.0367391	2.05514	BX571803.1	5.1e-05	2.4615	wipf1b	0	10.6422	sept9a	3.74e-87	2.88808	col5a3a	0	17.4043	BX296551.1	2.31e-214	6.01661	fryb
291	sema4c	0	3.62979	flrt1b	9.05e-93	2.82177	mfap4	1.42e-28	2.62514	c1qbp	1.43e-283	2.54776	rnaseh2c	1.24e-220	2.22415	fermt2	4.14e-05	1.83888	arhgap29b	5.91e-248	3.66168	cyp27c1	1.47e-133	6.59255	si:ch211-160j14.2	9.93e-57	2.17669	vsig8a	1.88e-20	8.83995	hmha1b	0.00666927	2.0509	CU855930.2	0.00808171	2.4608	hamp	3.06e-111	10.629	CU466287.2	2.34e-25	2.87883	timp4.1	5.85e-246	17.3678	rabl6b	7.39e-28	6.01427	ntmt1
292	appb	0	3.62647	dact2	8.65e-260	2.81505	si:ch211-193e13.5	0.000893	2.62342	abce1	5.71e-230	2.54745	afmid	2.79e-73	2.22139	actb2	2.94e-90	1.83687	copz2	6.64e-288	3.65523	epha4l	3.55e-98	6.58742	si:dkey-25o16.4	1.13e-170	2.17561	zfhx4	0	8.82324	CR631122.1	0.0066324	2.05007	tmpob	4.02e-06	2.45415	pygb	0	10.6134	SHKBP1	5.02e-19	2.87656	si:ch211-243g18.2	2.84e-70	17.3359	pstpip1a	2.74e-121	5.96444	lims2
293	lnx2b	3.36e-253	3.6216	lats2	1.54e-84	2.81501	dclk1b	2.24e-05	2.62161	si:dkey-92f12.2	8.44e-142	2.5447	fip1l1a	6.7e-27	2.2211	BX649398.2	0.0157902	1.83565	asap1b	2.33e-280	3.65454	colec11	5.73e-28	6.56207	CU467110.1	6.07e-29	2.17364	cplx2	3.59e-48	8.72533	arhgap4a	0.00110443	2.04987	gstm.1	2.4e-05	2.45038	gbp1	0	10.5767	efna2a	4.76e-41	2.87549	si:ch1073-340i21.3	1.9e-96	17.2594	si:ch73-248e21.5	5.98e-152	5.94631	CABZ01080568.1
294	r3hcc1	3.86e-175	3.6177	clul1	2.19e-74	2.81224	ccdc88b	0.00069	2.62026	zgc:162509	3.23e-71	2.54192	adssl1	2.51e-80	2.22053	stambpa	0.0185098	1.83189	stxbp6	1.78e-259	3.65318	CR762480.2	6.39e-45	6.54623	cldng	4.08e-198	2.1678	irx1a	7.54e-136	8.72194	fahd2a	2.29e-08	2.04964	slit1b	0.0362703	2.44776	BX571880.1	0	10.5644	fbn2b	7.19e-60	2.87389	cyp51	3.29e-306	17.1297	adam8a	2.62e-86	5.93652	si:dkey-44g23.5
295	itga5	1.39e-303	3.61212	USP53 (1 of many)	2.09e-106	2.81207	camk1b	3.53e-21	2.61723	npffl	1.82e-77	2.53345	anxa13l	2.74e-186	2.21687	hoxb6a	0.00786334	1.83065	si:rp71-80o10.4	2.47e-77	3.65214	foxf2b	9.11e-56	6.54366	FP236789.1	9.54e-27	2.16667	2021-09-03	6.55e-126	8.6966	ethe1	2.19e-05	2.0493	lsm5	7.22e-10	2.44717	dnase2	0	10.5558	CR628327.1	7.89e-22	2.87347	BX000438.2	1.19e-16	17.0922	myo5aa	1.05e-22	5.9278	BX005048.1
296	hoxc9a	1.11e-255	3.60518	si:ch211-212g7.6	9.2e-147	2.80543	engase	8.71e-14	2.61554	si:dkey-253d23.4	1.5e-139	2.52181	si:dkey-13p1.3	1.85e-35	2.21138	sept7b	8.73e-10	1.83012	hoxb9a	0	3.65035	rgmd	0	6.51987	asb2b	2.86e-44	2.16424	zic5	6.44e-167	8.69291	chmp3	1.81e-11	2.04925	wnt11r	3.57e-05	2.44436	mrc1b	1.23e-300	10.5027	CT990618.1	1.13e-25	2.8698	ak5l	0	16.9971	cd28	5.63e-111	5.92556	tnfrsf9a
297	cabp1b	5.91e-91	3.60392	laynb	2.61e-97	2.80527	c4	2.75e-07	2.61257	ncoa4	8.19215E-319	2.52047	si:ch211-139d20.3	4.64e-35	2.20929	kbtbd13	0.00657925	1.8293	snx2	2.73e-80	3.65034	ebf3a	1.564607851E-314	6.51798	suv39h1b	7.41e-158	2.16176	pkd1l2a	0.0319751	8.68624	si:ch211-147m6.2	6.85e-24	2.04795	zwilch	2.64e-05	2.4386	zgc:174904	9.44488857457E-313	10.4392	piezo1	9.05e-42	2.86887	tjp3	0	16.9877	gramd1c	2.92e-176	5.923	quo
298	CR513789.1	2.04e-69	3.59899	si:ch211-229l10.4	5.58e-70	2.80439	si:ch211-1i11.3	0.000151	2.61234	abcb7	9.912E-320	2.5084	trim35-7	3.2e-231	2.19474	rcan1a	0.00290147	1.82363	USP53 (1 of many)	1.05e-101	3.64789	npr2	6.8e-142	6.50826	smtnl1	3.19e-82	2.16072	wnt7aa	2.24e-114	8.68139	ifitm1	0.0306986	2.04624	pcgf6	0.0236763	2.43494	si:ch211-102c2.4	0	10.3942	ildr2	1.5e-104	2.86874	wu:fb18f06	5.47e-283	16.793	si:ch211-132p1.3	1.42e-146	5.90712	hey1
299	kank3	0	3.59837	pik3ca	3.05e-65	2.80357	FO203432.1	0.0238857	2.61225	slirp	4.2e-253	2.50452	si:ch211-253b8.5	1.65e-30	2.1775	cdc42l	1.17e-63	1.82354	CT027815.1	2.03e-209	3.64713	eya1	0	6.40754	CR749162.1	2.91e-26	2.15745	six3a	1.21e-145	8.63338	mocs2	9.23e-09	2.04486	prtfdc1	0.00328403	2.42753	mapk12b	0	10.39	CU062628.1	3.68e-20	2.86796	coro2a	0	16.7887	slc27a4	1.75e-116	5.90397	pygma
300	si:ch211-248e11.2	0	3.59328	jam3b	0	2.80316	CU651669.1	0.0121841	2.61137	mrto4	0	2.49839	blm	3.14e-90	2.17407	dspa	0.00636141	1.81731	ubap1la	8.39e-60	3.64677	fam169ab	8.97e-128	6.40065	CR396595.1	5.84e-38	2.14534	dlx1a	3.11e-17	8.59561	CABZ01063602.1	0.0312038	2.04469	dynll2b	0.00196511	2.42498	lcp2a	0	10.3859	hoxd11a	5.41e-62	2.86238	pcdh7b	0	16.7721	gsr	6.75e-76	5.89101	si:ch211-199i15.5
301	otofa	1.38e-43	3.5925	il13ra1	8.59e-147	2.80228	stard13a	0.0305934	2.61024	shmt2	2.3e-206	2.49579	anp32b	1.7e-117	2.17404	tuba8l	2.13e-16	1.81729	CR383662.5	1.2e-47	3.64433	scxa	1.31e-122	6.36869	FP236812.6	2.45e-114	2.14379	atp2b1b	3.04e-23	8.56764	nipal3	0.0348234	2.04222	ruvbl1	1.85e-07	2.4241	asah1b	0	10.3667	robo1	4.1e-48	2.86023	abcb5	7.22e-87	16.7132	zgc:158868	1.65e-121	5.83214	smyhc2
302	si:ch73-46j18.5	0	3.59124	hapln1b	0	2.80225	apbb1	1.81e-38	2.60987	rnf145a	4.12e-284	2.49333	smchd1	2.57e-172	2.17346	cfl1	5.04e-68	1.8171	cemip	3.34e-50	3.64072	gdf6b	4.7e-33	6.35596	si:dkey-92f12.2	2.75e-51	2.1402	rbfox1	1.01e-22	8.54711	hsp70.3	0.0281197	2.03905	ncapd3	5.16e-05	2.42245	timp4.2	2.42e-158	10.3238	psd2	1.36e-74	2.85951	ppp1r13l	0	16.6619	si:dkey-261j15.2	1.17e-160	5.82402	cilp
303	cyp1a	1.32e-45	3.59057	notchl	8.36e-224	2.79818	dock8	1.13e-14	2.60804	si:dkeyp-20g2.1	2.07e-184	2.49265	mrpl43	3.21e-167	2.17263	gpm6ab	0.00012	1.81695	afap1l1b	4.11140099021E-312	3.63838	col16a1	1.71e-217	6.34575	si:ch1073-184j22.1	2.3e-46	2.13573	atp6v0a2a	9.77e-132	8.54497	rpp30	6.71e-05	2.03824	si:ch211-251b21.1	0.000368	2.42165	ephx2	0	10.2953	prickle3	1.66e-19	2.85859	si:dkey-164f24.2	2e-200	16.5986	abhd15a	1.78e-89	5.82055	dmd
304	rps6ka1	4.35e-222	3.5893	si:ch211-71n6.4	3.87e-235	2.79761	stk38b	0.0367548	2.60667	fpgs	7.16e-206	2.49149	igfbp1b	8.06e-28	2.17085	dynlt3	3.29e-08	1.81484	arhgef7b	3.83e-257	3.63816	sost	2.95e-11	6.33912	cpz	2.55e-85	2.13541	hoxb6b	4.16e-95	8.52375	wdr74	2.63e-13	2.03525	rlbp1a	0.00099	2.4216	anxa2a	0	10.2403	mylk5	5.53e-101	2.85816	kdf1a	0	16.5619	gpr183a	4.55e-189	5.819	CABZ01072245.1
305	bmp6	1.99e-141	3.58208	midn	1.26930310265E-312	2.79669	vrtn	0.0204584	2.60623	nme4	1.54e-106	2.49026	slc25a15b	1.87e-49	2.16306	CABZ01080587.1	0.0292121	1.80947	skor1a	1.38e-43	3.63435	vimr2	1.49e-61	6.33073	si:dkey-261j4.3	2.5e-176	2.13096	lhx5	6.34e-25	8.51379	si:dkeyp-94h10.5	1.69e-06	2.03141	parp2	8.29e-11	2.41964	arid5a	0	10.2298	spred2b	7.81e-76	2.85327	hsd11b1la	1.58e-275	16.5552	xbp1	1.83e-68	5.81189	uncx4.1
306	si:ch73-22o12.1	0	3.58128	pea15	1.95e-230	2.7934	si:dkey-126g1.7	0.0424146	2.60541	xpo7	0	2.48612	cers1	1.86e-133	2.15891	CU927890.1	4.17e-09	1.8065	zp3d.2	4.84e-70	3.63284	stard13b	6.16e-190	6.31987	slc25a1b	9.76e-50	2.13014	si:ch211-153f2.3	1.05e-182	8.50391	CR391944.1	0.00616031	2.03026	sub1b	1.04e-07	2.41765	ctsl.1	3.9177E-319	10.2148	ppp1r14aa	8.05e-25	2.85325	si:dkey-36i7.3	5.04e-11	16.5278	arpc1b	7.71e-92	5.79907	myhc4
307	dusp8a	1.83e-82	3.57984	CABZ01099847.1	5.73e-113	2.79184	acss3	6.57e-09	2.59778	rmnd1	1.25e-229	2.48012	nap1l4a	6.8e-232	2.15684	arpc4l	4.85e-35	1.80535	pcdh1a4	1.25e-44	3.6283	ptx3a	3.51e-63	6.31508	ssx2ipa	2.23e-63	2.12973	sept5a	5.14e-101	8.49638	pygb	0.0461363	2.0294	lyrm9	0.00511566	2.414	cd83	2.54e-187	10.2011	spire1a	3.34e-17	2.85115	si:rp71-62i8.1	0	16.5083	limd2	2.6e-155	5.79231	optc
308	ppp1r13ba	0	3.57782	fli1a	0	2.78988	ror1	0.00135857	2.59639	dusp12	9.25e-169	2.47943	isca2	2.76e-104	2.15233	flot1b	2.62e-09	1.80531	fgf18a	9.53e-153	3.61881	BX005254.4	1.77e-125	6.30557	si:ch73-147f11.1	3.59e-125	2.12518	angptl2b	1.73e-143	8.47876	creg1	0.00493221	2.02825	vdac1	0.00530521	2.40676	si:dkey-42l23.2	0	10.1739	sash3	4.82e-21	2.84047	si:ch211-207d6.2	0	16.5071	vgf	4.77e-28	5.78953	mef2ca
309	myct1a	0	3.57711	si:ch211-207l14.1	9.57e-33	2.78641	ablim1b	1.82e-05	2.59484	dip2ca	3.64e-273	2.47696	ndufaf7	2.46e-77	2.15023	rida	0.0399958	1.80505	si:dkey-52l18.4	4.6036853E-316	3.61654	pcolce2a	1.26e-87	6.2974	psme2	1.9e-25	2.12463	sema5ba	2.26e-188	8.47003	smarcal1	0.000944	2.02437	hmgb2a	5.69e-40	2.40557	si:ch211-8c17.2	0	10.1739	BX927333.1	6.95e-19	2.83376	arhgef16	0	16.4737	b3gnt2b	1.71e-151	5.76768	si:dkeyp-19e1.3
310	dock6	1.92e-273	3.57545	si:ch73-386h18.1	0	2.78515	lyz	3.05e-12	2.5947	si:ch211-5k11.8	9.41e-51	2.47378	hax1	8.37e-145	2.14588	si:dkey-28b4.7	0.0213015	1.80407	plxnd1	8.16e-137	3.61154	hsd11b2	1.21e-48	6.29054	slc25a42	1.02e-98	2.1244	si:ch211-56a11.2	1.03e-25	8.46281	adap2	0.0468644	2.01881	tyw3	0.00412147	2.40463	gpr174	0	10.1711	dnase1l4.1	6.48e-57	2.83042	slit2	0	16.2979	si:ch211-226m16.2	4.06e-121	5.75167	actc1c
311	si:ch73-364h19.1	0	3.5734	adcy2b	1.01e-206	2.78154	si:ch73-158p21.2	0.0441645	2.59326	polr1b	2.73e-181	2.46394	jmjd7	4.51e-44	2.13916	CU651668.1	0.0257352	1.80365	uri1	8.53e-230	3.61142	sh3pxd2ab	1.35e-149	6.28371	rhbdf1b	2.75e-29	2.1241	elovl4a	7.15e-116	8.45519	ela2	0.00992626	2.0185	map2k7	0.00102992	2.39572	abca2	0	10.1669	itga6l	2.95e-10	2.82193	igfbp5b	0	16.2962	gmds	3.31e-145	5.72261	nat16
312	fnbp1a	1.49e-92	3.56869	arap3	0	2.77868	arfip2a	1.19e-05	2.59268	wdr4	3.7e-219	2.45643	sod2	6.84e-85	2.13589	ywhaqa	1.59e-38	1.80117	cysltr1	1.11e-81	3.61014	fgf3	1.17e-85	6.2739	tk1	2.13e-95	2.11972	lbx1a	5.72e-21	8.44854	lrrc15	2.62e-08	2.01738	arxa	0.0117081	2.3956	atp6v0ca	3.76e-178	10.1332	ccdc102a	1.15e-76	2.82142	map2k1	0	16.1468	cxcr4b	3.64e-163	5.71042	tmed1a
313	emilin1b	1.32e-200	3.56843	vav2	5.53e-103	2.77798	slc5a6b	0.00121083	2.59231	elp6	8.33e-269	2.45493	slc25a39	4.93e-133	2.1358	cyfip1	3.93e-19	1.80059	reep3a	2.69e-127	3.60916	fkbp10b	0	6.26125	CR354435.2	1.39e-106	2.11696	CR848812.1	8.99e-127	8.42343	CABZ01058647.1	2.1e-07	2.01438	rfc5	4.87e-06	2.39018	si:dkey-1c7.1	0	10.1331	pir	5.21e-11	2.81696	fam69c	1.42e-249	16.1001	stx11a	1.38e-161	5.70531	ahsa1a
314	grin2db	9.25e-66	3.56496	kazald2	7.87e-152	2.77763	mmp9	0.000132	2.58955	im:7151449	3.47e-116	2.45459	pimr201	1.4e-17	2.13421	wasf3b	2.37e-46	1.79874	si:dkeyp-1h4.6	1.34e-59	3.60458	optc	1.08e-109	6.24227	tmem11	2.6e-112	2.11231	tmem179	3.47e-176	8.41146	slc29a3	0.00467494	2.01297	sos2	8.46e-05	2.38861	lect2l	0	10.1	sntg2	1.79e-21	2.81666	fras1	6.37e-287	16.0631	si:ch211-193e13.5	9.5e-139	5.66234	srfb
315	fzd8b	8.72e-73	3.5644	pacs2	1.18e-54	2.77527	kremen1	1.65e-07	2.58793	si:dkey-258f14.3	5.12e-105	2.45175	CU469577.1	1.07e-87	2.13113	dap1b	1.14e-12	1.79818	cyb5r1	2.32e-115	3.60429	sfrp1a	4.88e-197	6.23386	ckap2l	3.89e-146	2.10649	syt1a	7.91e-58	8.39865	tmem243b	2.57e-09	2.01231	cryba1l1	0.000972	2.3806	sema4ab	0	10.0745	gsc	1.9e-18	2.81593	cldnc	2.97e-14	16.0506	pcdh9	7.75e-73	5.65358	phex
316	tubb5	0	3.56263	sh3gl3b	8.86e-263	2.76922	hk2	8.5e-18	2.58753	ankrd39	3.09e-172	2.45054	rap1gap2b	1.69e-20	2.12852	si:dkey-40c11.2	8.36e-08	1.79733	tgfbr2b	5.54e-274	3.60013	zic6	1.43e-50	6.21704	sfr1	1.92e-67	2.10563	lrp2a	0	8.39144	TMEM14A	6.86e-16	2.01229	ccnk	0.000498	2.37389	ptpn22	0	10.0519	CU138509.1	6.88e-20	2.81045	crybg1b	0	16.0195	sult2st2	9.6e-82	5.652	pbxip1a
317	draxin	1.32e-213	3.55818	tspan13b	8.78e-91	2.76843	dync2li1	0.000625	2.5854	gpam	1.88e-103	2.45047	immp1l	3.91e-43	2.12548	clec14a	1.5e-119	1.79609	si:ch211-14k19.8	1.24e-249	3.59454	mab21l2	1e-195	6.19938	ncs1a	1.44e-147	2.10424	atp1a3b	8.93e-47	8.37547	BX324206.2	0.000702	2.01018	lysmd1	0.000907	2.37193	CABZ01066578.1	0	10.0309	si:ch73-278m9.1	1.76e-10	2.81002	bmp4	0	15.9614	pgp	1.39e-104	5.61504	vwde
318	nrip1a	2.89e-76	3.55643	f2rl2	6.48e-58	2.76526	ppp2r5ca	5.08e-06	2.58472	zgc:136564	1.84e-307	2.44837	si:dkey-283b1.7	1.83e-24	2.1235	arhgap31	8.33e-05	1.7953	fzd10	6.04e-159	3.58712	six1b	5.07e-226	6.15279	impdh2	1.64e-167	2.10395	wfikkn1	4.05e-169	8.36062	hdr	1.5e-06	2.00344	polr3glb	5.14e-06	2.37181	elovl1b	0	10.0309	myct1a	8.26e-122	2.80876	and1	5.85e-05	15.8611	cited4a	6.38e-128	5.60877	vcla
319	si:ch211-155k24.9	3.79e-157	3.55131	plxnd1	3.12e-131	2.76267	abcg2d	0.0304064	2.58302	polr3d	5.91e-287	2.44452	zgc:136564	1.3e-122	2.11848	lamp2	1.97e-08	1.7952	pfkfb4b	2.13e-194	3.5824	adamts5	6.53e-69	6.14798	sphk2	5.92e-83	2.10336	pax2b	3.42e-92	8.31908	zgc:113333	0.000569	2.00321	tmsb	1.96e-06	2.36379	selplg	0	9.99201	nfatc1	4.98e-23	2.80782	olfm2b	1.02e-263	15.839	tktb	1.88e-110	5.5963	pygmb
320	il11ra	1.19e-132	3.55005	zfp36l1a	9.83e-262	2.76243	znf407	6.93e-11	2.58265	immp1l	1.05e-144	2.44196	abcg4b	6.12e-17	2.1178	clic4	4.24e-17	1.79177	npc2	8.14e-189	3.58208	foxf2a	3.15e-49	6.13716	sgk2a	6.24e-54	2.10289	epha4a	3.41e-162	8.30775	rtn4ip1	1.99e-08	2.00275	vps8	0.0103183	2.36257	ttc39c	0	9.94446	CU659670.1	7.44e-31	2.80423	cpamd8	0	15.835	CABZ01080042.1	1.69e-110	5.59442	esyt2b
321	fli1a	0	3.54969	pear1	3.03e-84	2.75801	abcc4	0.00041	2.58068	pdgfbb	0	2.43902	acy1	1.67e-86	2.10815	gsta.1	0.000192	1.78575	prkca	2.01e-146	3.58032	tgfb3	3.84e-86	6.13283	zgc:73226	2.42e-25	2.09547	proca1	1.95e-93	8.3043	ccdc137	4.17e-17	2.00213	ska3	1.41e-08	2.35713	trim25	0	9.91645	pcdh1gc5	2.29e-13	2.79634	zgc:101744	2.5717134954E-313	15.7539	unm_sa1614	4.94e-189	5.5659	hunk
322	slc12a2	9.66383E-319	3.54692	lrch1	7.08e-258	2.75676	znf1165	0.0303384	2.57883	lrrc15	0	2.43041	si:ch1073-228h2.2	2.29e-103	2.10694	oaz2a	2.02e-08	1.78382	scube2	1.71e-198	3.58031	kdelr3	8.47e-257	6.12936	mcu	4.78e-67	2.09539	nkx6.2	9.27e-130	8.30136	TCIM (1 of many)	0.0332206	2.00146	tcea1	2.21e-07	2.35553	rhogb	0	9.8819	chrnb2b	2.12e-25	2.79584	b3gnt2l	0	15.7342	si:ch211-106j24.1	1.56e-53	5.56428	pkig
323	si:dkey-261h17.1	0	3.53471	tpte	0	2.75646	CR847939.1	0.000118	2.5779	BX324218.1	3.74e-105	2.42755	elovl4a	6.52e-97	2.10539	btr32	0.0262084	1.78289	uap1l1	1.78e-197	3.57976	phlda3	3.85e-195	6.10941	blf	8.51e-230	2.09326	igsf9a	7.71e-229	8.27144	glod5	6.61e-13	2.00138	pmelb	0.00966695	2.35237	ahcyl1	0	9.86821	snx8a	6.44e-94	2.79565	eps8l1b	0	15.6717	asah1a	5.57e-129	5.53872	mlf1
324	CABZ01068358.1	8.43e-92	3.53113	plpp3	3.37477013916E-313	2.75361	kctd15a	7.62e-14	2.57737	fam210aa	1.04e-241	2.4251	itgb1bp1	4.84e-30	2.10422	dusp5	6.27e-76	1.78226	hyal2b	4.69e-207	3.5794	ddr2a	3.94e-102	6.08449	si:ch211-244o22.2	1.06e-149	2.0927	p2rx3a	0.00840606	8.26199	zgc:163057	1.46e-12	1.99865	CU571328.1	0.0167975	2.34396	tlr1	0	9.85476	bpnt1	3.31e-33	2.7939	chl1a	0	15.5709	mical1	1.62e-119	5.53763	CU681836.1
325	adrb3a	1.2e-55	3.52986	rell1	2.28e-196	2.7525	TMEM235 (1 of many)	0.00383764	2.57579	atp1b3b	1.5e-228	2.42268	si:dkeyp-72h1.1	2.75e-18	2.10298	kdr	8.03e-06	1.78158	rnf144ab	2.54e-121	3.57853	hgfa	2.92e-143	6.06849	ap2m1b	4.37e-71	2.09068	capsla	5.6e-32	8.24812	pax8	0.0424967	1.99859	rbm4.1	0.00196513	2.34121	rassf2a	0	9.84072	antxr2a	1.1e-62	2.78809	zgc:154054	4.36e-308	15.536	smc6	2.65e-130	5.49579	si:ch211-195b13.1
326	DGKD	7.76e-108	3.52815	mkl2b	5.27e-136	2.75015	rps6ka5	1.26e-07	2.57533	dmtn	8.49e-230	2.42183	mt2	1.42e-66	2.0976	spock3	1.92e-16	1.78091	lfng	1.44e-274	3.57813	cdc42ep3	9.17e-99	6.05505	CR855320.1	7.29e-34	2.0885	scg2b	2.97e-43	8.24809	surf6	2.98e-10	1.99687	dffb	0.000756	2.33975	CABZ01056054.1	0	9.83811	hgfb	1.03e-18	2.78469	ccdc85a	1.06e-211	15.5332	csf1rb	8.12e-200	5.4786	si:dkey-17o15.2
327	myrfl	4.19e-56	3.52797	irx3b	1.38e-112	2.74908	CR356236.1	2.17e-07	2.57496	pa2g4a	1.76e-210	2.41519	slirp	2.96e-170	2.09758	cpn1	5.39e-18	1.78028	bloc1s4	1.66e-172	3.57538	mxra5b	5.75e-107	6.02608	zgc:86764	7.3e-143	2.08638	ak7a	4.29e-72	8.24227	sdhaf1	0.000117	1.99644	nop14	2.97e-06	2.33912	fam49bb	0	9.82655	itgb3b	4.67e-15	2.78138	unc5b	4.74e-289	15.4791	dnajc5gb	3.68e-123	5.46107	dusp23b
328	psda	6.04e-83	3.52399	rabl6a	1.37e-72	2.74747	slc50a1	0.00934752	2.57433	kel	1.93e-211	2.41243	cbr1	7.58e-41	2.09728	vps26a	0.0380715	1.77927	lpar6a	2.3e-81	3.57292	efnb3b	5.574121364094E-312	6.00783	bmp3	2.68e-34	2.08159	gas7a	3.18e-152	8.22638	RF00548	2.32e-05	1.99606	si:ch211-113a14.11	0.0121965	2.33606	plcg2	0	9.79499	ppp1r9alb	2.96e-85	2.77167	large2	0	15.4503	BX537303.1	4.41e-110	5.44874	stc2a
329	gab2	3.57e-104	3.51793	igdcc3	4.64e-72	2.74708	kel	6.72e-22	2.57372	si:dkey-237j10.2	2.39e-192	2.41225	si:ch73-389b16.2	3.75e-38	2.09692	ccnd2a	1.27e-11	1.77847	mtss1lb	2.23e-140	3.56743	alx4b	1.58e-102	5.97386	susd1	1.1e-177	2.0718	efcc1	6.03e-223	8.20447	rell2	3.1e-10	1.99505	mpp5a	0.0130531	2.33249	si:dkey-76b14.2	3.27e-261	9.77875	tcea2	1.01e-30	2.76906	capn2b	3.13e-308	15.4264	hacd3	1.92e-139	5.42064	prp
330	bmpr1ab	1.69e-139	3.5171	pxdn	7.88e-146	2.74698	dhx36	3.04e-19	2.57197	hip1rb	4.58e-108	2.40797	CABZ01077220.1	3.45e-31	2.08827	sptssa	0.000439	1.7779	cdc42ep1a	1.43e-187	3.56739	stra6	1.93e-49	5.9562	si:ch211-225b11.1	7.12e-123	2.06247	rab39bb	1.15e-141	8.20442	znf653	4.59e-06	1.99376	med28	1.24e-09	2.32822	alox5a	0	9.76455	hvcn1	7.95e-100	2.76803	klf2b	3.26e-226	15.3742	crygm2d10	7.41e-26	5.38185	dcun1d2a
331	rapgef3	3.67e-72	3.51197	plcg1	0	2.74531	fryb	9.32e-06	2.56744	pithd1	2.54e-290	2.40382	eif2ak1	4.05e-100	2.08809	si:dkey-261h17.1	3.14e-73	1.77711	pard6gb	2.58e-198	3.56552	ackr3b	1.89e-133	5.93017	si:rp71-15i12.1	7.93e-104	2.05627	epha4b	2.06e-191	8.20372	hcls1	0.00705112	1.99058	FP236197.1	0.0078184	2.32698	si:ch211-260p9.3	0	9.75736	elk3	1.63e-94	2.76725	tmprss4a	8.94e-279	15.2787	CABZ01088367.1	4.74e-107	5.36409	myh7ba
332	si:dkeyp-97a10.2	0	3.51006	si:dkey-52l18.4	0	2.74522	dgke	7.35e-07	2.56711	yars2	7.65e-191	2.4035	npy8br	4.24e-20	2.08807	cyb5r1	0.039173	1.77391	nr2f1a	1.33e-305	3.56306	notum1b	2.28e-73	5.90411	stk10	1.5e-93	2.0562	unc119b	0	8.19598	AL954322.1	0.00987002	1.98693	OTOP1	0.0300471	2.32396	cfbl	1.34e-269	9.75539	abhd17ab	5.63e-28	2.76365	zgc:101640	0	15.2679	fam102ba	1.19e-92	5.36089	raly
333	gypc	8.24e-139	3.5087	tpcn3	5.39e-201	2.74287	si:ch211-112f3.4	0.0307106	2.56493	RASSF5	1.1166E-319	2.40096	cbx4	5.95e-98	2.08703	daam1a	0.00325584	1.77385	rab11fip3	1.08e-176	3.5608	mmp11b	1.28e-61	5.90375	si:dkey-7n6.2	2.74e-20	2.05083	lrrtm1	4.95e-198	8.139	malb	0.00747902	1.98315	hira	3.11e-09	2.32377	adrb2a	0	9.72982	arhgef1a	1.16e-73	2.75797	si:dkey-194e6.1	4.11e-16	15.0746	pde4cb	2.62e-138	5.36011	sulf1
334	cacnb4a	1.66e-71	3.50681	si:ch211-119e14.1	1.72e-128	2.74228	ltb4r	2.69e-05	2.56349	cntnap5b	4.53e-73	2.40015	zgc:86811	1.82e-160	2.08531	kazald2	0.0399117	1.77192	hexb	5.36e-204	3.56008	fxyd1	6.54e-68	5.89596	mastl	2.36e-80	2.04155	ppp3ca	2e-58	8.09168	CR749162.1	0.0272434	1.98137	prim2	3.79e-08	2.32115	cfp	0	9.72141	gfra1a	9.2e-10	2.75212	klf5l	0	14.9474	dapp1	3.81e-125	5.35041	sgk2b
335	BX548024.1	4.62e-66	3.4985	hyal2b	3.5e-241	2.73875	si:ch211-251j10.3	1e-37	2.56311	tmem256	6.67e-307	2.3962	cntnap5b	8.94e-27	2.0842	tek	7.77e-22	1.77011	si:zfos-2326c3.2	2.7e-254	3.56008	npb	1.04e-05	5.88305	opn8b	3.22e-25	2.03551	zic6	6.83e-117	8.08414	si:dkey-66i24.7	7.7e-06	1.98049	tmem151ba	0.00297956	2.31757	hk2	0	9.71457	kcnq2a	7.16e-11	2.75136	ntf3	0	14.9422	fcer1gl	2.94e-138	5.34949	ggctb
336	ednraa	0	3.49768	ablim3	8.72e-132	2.7385	ccl34a.4	0.0123124	2.56266	krcp	9.73e-272	2.39617	znf106a	9.14e-154	2.08403	jund	0.00902168	1.7699	ccdc3b	1.62e-69	3.55967	six4a	1.66e-135	5.86839	si:ch211-207b24.4	9.94e-37	2.03487	CR854827.3	1.2e-182	8.07263	grxcr1	0.0373918	1.98046	CABZ01115113.1	5.41e-08	2.3149	ms4a17a.12	0	9.70553	ftr64	3.22e-17	2.74083	plch2a	9.78e-237	14.8735	si:ch211-201h21.5	5.23e-82	5.34639	rbp7b
337	arhgap31	0	3.49509	kif20ba	3.73e-101	2.73742	hivep1	3.3e-37	2.55559	iars	0	2.39369	f2r	5.23e-28	2.08316	hvcn1	1.89e-10	1.76714	fgfrl1b	1.78e-204	3.5566	pkdccb	1.56e-96	5.86347	arf4a	2.36e-111	2.03236	rab11fip4a	5.65e-258	8.06237	parm1	2.39e-09	1.97853	pus7	0.000561	2.31286	FP015862.2	3.18e-229	9.67172	si:dkey-239n17.4	4.16e-14	2.73483	six3a	1.43e-264	14.8663	rdh12l	2.26e-105	5.34162	atp1a3b
338	FO907124.1	1.89e-44	3.49478	snx12	6.6e-280	2.73629	pak1	2.16e-07	2.55494	socs5b	3.99e-184	2.39232	si:dkey-217l24.1	2.44e-95	2.08088	si:zfos-2326c3.2	2e-07	1.76688	fli1b	6.41e-274	3.55376	kazald2	1.14e-118	5.85188	camk2b1	2e-72	2.03161	sh3gl2a	3.51e-53	8.05591	pmvk	6.09e-05	1.97681	hpf1	6.56e-06	2.3101	tlr18	4.95e-290	9.65244	cbl	5.43e-58	2.72985	ucmab	0	14.8437	il1b	4.06e-51	5.34104	grip2a
339	itpkb	2.31e-241	3.49142	CR974456.1	2.33e-43	2.73624	cyp2p10	0.0131475	2.55253	clic2	0	2.39202	eme1	1.08e-164	2.07306	ehd1b	3.4e-14	1.76662	cremb	1.63e-45	3.55368	si:dkeyp-66d1.7	2.5e-135	5.84104	tbcelb	1.17e-42	2.03062	isl1	5.53e-18	8.05476	ttll12	2.23e-05	1.97524	mier1a	0.000299	2.30849	zgc:162182	0	9.58619	lrrc38b	6.05e-13	2.72695	soul2	1.3e-80	14.8105	rbm11	3.5e-95	5.33044	znf385a
340	si:ch211-165e15.1	2.22e-91	3.48715	rabep2	3.79e-219	2.73267	si:dkey-4c15.13	1.67e-14	2.54956	pacs1a	1.33e-140	2.38627	si:dkey-7n6.2	4.87e-21	2.07076	ppfibp1a	1.21e-06	1.7629	frem1b	2.69e-184	3.5518	si:ch211-246m6.5	2.93e-243	5.83594	boka	1.65e-40	2.02893	birc6-as2	3.76e-134	8.00748	them4	0.0166042	1.97155	carm1	4.21e-07	2.30711	prkcdb	0	9.58282	zfand5a	3.54e-65	2.72524	NPNT (1 of many)	1.29e-163	14.7765	id3	3.14e-120	5.32958	si:ch211-197l9.2
341	fam174b	0	3.48503	dclk2a	4.98e-268	2.72751	BX072577.1	0.014783	2.54768	si:dkey-182i3.9	9.37e-189	2.38392	atp2b1a	4.88e-194	2.06989	tp53inp2	1.82e-06	1.76133	hoxd3a	3.47e-217	3.55166	ctgfa	1.62e-58	5.81834	abcb6a	1.32e-51	2.02365	zgc:165603	2.05e-55	7.99945	si:cabz01101003.1	0.000109	1.97073	dcaf17	0.00321298	2.30562	BX649411.1	0	9.54194	ndnf	1.31e-142	2.72348	zgc:110333	8.51e-70	14.7514	plin2	4.57e-136	5.31723	si:dkeyp-11g8.3
342	shank3b	0	3.47266	BX537310.1	4.64e-45	2.72648	BX276102.1	0.0432135	2.54636	hccsa.1	2.4e-246	2.3825	CABZ01084501.3	8.93e-25	2.06634	tubb5	3.56e-18	1.761	cx43	6.1985875567E-314	3.54931	igfbp2a	7.86e-11	5.79663	ikzf1	8.7e-140	2.01853	slc7a14a	2.41e-66	7.98604	slc25a37	4.21e-09	1.96869	impdh1b	1.49e-05	2.30305	capgb	0	9.52896	samd11	4.21e-15	2.72204	nkx2.3	4.59e-33	14.6617	btk	4.53e-117	5.3161	snai1b
343	lhfpl2b	9.52e-297	3.46355	fam174b	3.73390159832886E-310	2.72434	acy3.2	2.7e-07	2.54602	men1	3.37e-284	2.38243	esco2	1.22e-265	2.06482	ralba	5.08e-08	1.75938	rbck1	5.29e-68	3.54896	cyp1c1	1.47e-31	5.79565	si:ch211-253b8.5	6.01e-26	2.01678	ctnna2	5.63e-100	7.97536	plcg2	0.000132	1.9682	ublcp1	0.0148534	2.3011	GNAZ	0	9.45913	sh3gl1b	2.17e-80	2.7181	gpc1b	2.05e-214	14.645	nfil3-6	1.32e-115	5.30542	cx39.9
344	edn1	5.43e-61	3.46272	ksr1b	3.26e-139	2.72352	CR812836.1	0.000824	2.53984	eef1akmt1	1.84e-306	2.38103	rmnd1	1.43e-64	2.05562	lnx2b	0.0291884	1.7589	mmd2a	1.42e-57	3.54859	CR384075.1	2.44e-146	5.79022	egln1b	8.12e-122	2.01491	dlx2a	3.81e-07	7.93232	si:dkey-239n17.6	0.0114697	1.96759	eif1ad	7.8e-08	2.30103	wdfy4	0	9.45795	syne1a	1.53e-52	2.71158	irf6	1.43e-300	14.5709	CABZ01041494.1	1.87e-156	5.29955	mxra5b
345	nxn	8.4E-323	3.46046	caskin1	2.31e-69	2.72155	lin28b	2.08e-10	2.53946	rcl1	0	2.37556	mbnl1	5.59e-112	2.05411	f13a1b	7.39e-28	1.75759	txnipa	5.99e-191	3.544	plxnb2a	6.29e-247	5.78841	snx9a	2.03e-90	2.01369	kif5aa	2.64e-80	7.91869	si:dkey-261j4.3	3.11e-05	1.96657	elof1	2.34e-10	2.30087	si:dkey-33c9.6	0	9.41256	si:dkey-88l16.3	1.68e-26	2.70994	tgm2b	2.97e-275	14.5672	gpr55a	3.9e-88	5.29673	aktip
346	ccdc85b	0	3.46003	pcdh1b	4.78e-259	2.71509	pacrg	0.0355588	2.53861	hspa9	7.18e-300	2.37541	setx	9.79e-139	2.05339	snx5	7.39e-11	1.75525	ndel1b	1.09e-169	3.54036	atn1	2.79e-128	5.77234	ccnd1	6.52e-90	2.01062	fez1	2.99e-76	7.91168	nprl3	3.93e-09	1.96579	mdc1	4.73e-12	2.29991	slc2a3b	0	9.3808	FNDC10	4.69e-13	2.7063	col7a1l	7.27e-91	14.4272	gata2b	4.28e-62	5.2856	tob1b
347	dgkza	2.98e-286	3.45903	arhgap35a	5.985432776331E-311	2.71333	lonrf1	7.33e-13	2.53798	pim2	1.21e-208	2.37392	rdh8a	2.03e-87	2.05033	carhsp1	0.0392075	1.75434	f13a1b	2.61e-179	3.53954	cntfr	1.54e-110	5.76099	HECTD4	2.87e-59	2.00644	celsr1b	0	7.89983	rgn	0.000201	1.96491	dclre1a	0.00328402	2.29844	CU019662.1	0	9.36389	ccdc13	6.62e-10	2.70044	capn1a	2.57e-238	14.4165	g6pd	1.57e-103	5.27223	myo18aa
348	agrn	0	3.45389	irx5b	4.31e-92	2.71233	bcl2l11	1.63e-05	2.53637	imp3	0	2.37213	abcb7	3.59e-136	2.04992	stard8	7.59e-05	1.75061	ccdc102a	1.59e-207	3.53623	nid1a	1.89e-128	5.75039	mylipa	2.75e-64	2.00039	sp9	3.53e-107	7.89508	jak2a	3.6e-11	1.96118	swi5	6.01e-08	2.29513	vrk2	0	9.3534	lamb1b	4.34e-40	2.69794	si:ch211-98n17.5	1.36e-89	14.1809	selplg	1.68e-100	5.25924	ndst1a
349	CABZ01067151.2	6.64e-62	3.4468	rab11fip3	3.07e-196	2.71148	si:ch1073-127d16.1	1.71e-05	2.53511	wars	0	2.36504	fam214b	3.28e-139	2.04965	plekhg5a	0.000983	1.74869	castor1	9.74e-157	3.52945	cdh2	0	5.74454	si:ch211-113a14.22	3.92e-108	1.99895	pax7a	5.63e-119	7.8721	slc24a5	0.0115667	1.95678	her13	0.00143726	2.29421	dhrs9	0	9.35259	CABZ01077124.1	6.53e-45	2.69511	tmem79b	0	14.1504	si:ch211-194m7.8	2.81e-110	5.24307	sox6
350	ralba	4.445530246E-315	3.44359	abi1a	1.62e-278	2.71011	sh3gl1a	3.46e-07	2.53388	gig2d	1.12e-45	2.35452	abce1	1.57e-156	2.04955	dysf	9.22e-22	1.74666	st6galnac3	7.65e-75	3.52849	col27a1b	8.11e-101	5.7425	2021-03-08	1.07e-100	1.99864	mab21l2	1.6e-38	7.85895	nol12	1.35e-19	1.95599	cdca7b	0.000707	2.29352	ehd1a	0	9.30852	arhgef9b	3.98e-65	2.69474	cpz	6.18e-172	14.0957	mctp2b	3.08e-88	5.21135	synpo2b
351	cygb1	2.09e-13	3.44186	brinp3b	1.05e-45	2.71003	PRDM15	0.000643	2.53251	fam207a	0	2.35261	nsmce4a	6.9e-149	2.04563	rock2b	0.000651	1.74514	efna1a	1.13e-235	3.52604	wnt16	2.69e-42	5.73375	TMEM14A	7.37e-129	1.98708	slc6a5	1.28e-11	7.83635	esf1	9.63e-16	1.9546	lrp2b	0.000379	2.29283	gadd45bb	0	9.27019	myo1ea	4.41e-22	2.69473	si:ch211-202f5.3	7.4E-323	14.0448	sprb	4.57e-57	5.18418	s1pr5a
352	acvrl1	1.22e-301	3.4394	scarb2a	1.31e-278	2.7098	MFAP4 (1 of many)	2.34e-42	2.53212	rpp40	3.36e-197	2.34806	p2ry10	5.47e-36	2.04173	ube2c	0.000363	1.74513	si:dkeyp-94b4.1	2.71e-261	3.52343	zgc:113232	0.00757441	5.72661	zgc:154164	3.93e-77	1.98584	ndrg4	7.77e-87	7.83128	commd5	4.23e-09	1.95295	dph1	0.000422	2.28921	BX322618.1	7.43E-321	9.23193	tjp1a	3.15e-100	2.69299	BX649529.1	1.28e-214	13.8719	agtrap	6.11e-115	5.18413	gadd45ga
353	plcd3a	4.78e-55	3.43618	foxp1b	9.95e-144	2.70828	gabra2a	0.0122802	2.5267	samhd1	2.99e-137	2.34738	CR749162.1	2.68e-34	2.03921	gng5	8.35e-27	1.7445	cyth3a	2.56e-143	3.5232	spon2a	2.39e-38	5.7084	FP236812.2	2.04e-81	1.98577	sox11a	7.55e-272	7.8222	eef2kmt	0.000857	1.95112	si:ch211-288g17.3	5.51e-14	2.2892	f5	0	9.21121	crabp2b	3.56e-36	2.69043	ptges	4.93e-281	13.8335	herpud1	1.31e-143	5.16249	nav3
354	qrfpr4	1.89e-71	3.43405	BX664622.1	1.14e-75	2.70776	fam118b	0.000116	2.52667	rps6kb1a	6.01e-145	2.34312	isca1	1.06e-170	2.03647	lgmn	0.00397811	1.74119	zgc:101583	5.14e-110	3.52292	nkx2.5	2.22e-19	5.70685	pimr201	7.13e-27	1.98391	lhx9	9.26e-49	7.79371	hbae5	1.47e-27	1.94944	zgc:153631	0.010713	2.28471	aspa	0	9.18739	mrc2	1.23e-24	2.689	si:dkey-193p11.2	4.95e-31	13.7487	ncf4	1.28e-158	5.16032	bzw2
355	si:ch1073-268j14.1	9.35e-179	3.42566	fam129bb	5.18e-292	2.70673	si:ch211-167j9.5	0.0225344	2.52589	grin2da	1.35e-69	2.33997	zgc:92335	5.51e-131	2.03144	eif4ebp2	8.47e-08	1.74006	sik1	9.08e-262	3.52084	fgfbp2b	1.27e-17	5.69871	baiap2l1b	8.06e-49	1.9838	pdzrn4	1.82e-40	7.79126	si:ch73-100l22.3	4.17e-08	1.94717	hmga1a	8.98e-47	2.28349	SAMD8	0	9.13118	mgat1b	1.5e-79	2.68533	si:dkey-65b12.6	0.0167136	13.6453	cyba	7.89e-117	5.14826	si:dkey-14o18.1
356	tp53i11b	3.58e-86	3.42157	dennd2db	1.11e-77	2.70481	atxn1b	8.56e-05	2.52564	LO017965.1	6.73e-23	2.33966	txnrd2.2	6.56e-50	2.02586	lmo4a	6.29e-45	1.73868	cdkn1bb	8.21e-201	3.51932	zgc:64022	4.65e-44	5.69558	histh1l	2.02e-61	1.98117	ccdc173	5.7e-141	7.76736	ndufb11	2.61e-07	1.94633	polr2k	1.31e-13	2.27837	TLR8	0	9.12154	tbxtb	1.65e-14	2.68377	si:ch211-232i5.1	2.21e-113	13.6398	rgs14a	2.81e-165	5.14634	traf4a
357	AL935300.2	1.24e-79	3.42103	CR383662.5	6.45e-46	2.70425	CR550304.1	0.0307935	2.52412	ppifb	0	2.33528	pa2g4a	4.11e-147	2.02516	cks1b	0.0130628	1.73768	arrdc2	1.28e-96	3.51341	bmp2b	9.72e-125	5.6949	si:ch211-68a17.7	8.72e-144	1.97657	kif1ab	2.76e-133	7.75914	knop1	2.3e-16	1.94389	CR762436.4	0.0231612	2.27476	tmem136b	0	9.08772	CU463231.2	4.54e-81	2.68119	b4galnt1a	1.16e-297	13.5112	si:dkey-24p1.7	1.75e-162	5.14104	synpo2la
358	fam129bb	0	3.42035	znf644b	2.78e-102	2.70269	zgc:103586	0.00094	2.52353	ccdc43	0	2.33526	stx2b	2.03e-138	2.02426	rab11a	2.29e-05	1.732	fuca1.2	1.16e-195	3.51251	stmn4	3.21e-111	5.66721	enpp5	1.47e-32	1.97603	adcyap1b	6.53e-14	7.74755	fabp10b	0.0393666	1.94382	zfhx4	0.0490125	2.2733	zmp:0000000936	0	9.04625	wif1	1.99e-12	2.6805	pof1b	4.92e-263	13.4967	rac2	7.07e-85	5.13556	slc1a4
359	sh2d3cb	1.59e-60	3.42014	tpm4a	4.64e-276	2.6999	osbpl3b	1.08e-11	2.5223	rap1gap2b	9.08e-72	2.33021	imp3	2.52e-182	2.02085	EPB41L2	0.000116	1.73103	iqsec1b	2.09e-250	3.51239	phldb1a	6.11e-117	5.66321	tbck	9.05e-70	1.97488	sfrp5	2.11e-90	7.72284	aptx	4.38e-05	1.93921	hoxd4a	0.0202431	2.2725	dnajc5gb	0	9.04509	bambia	2.05e-59	2.68003	adamts2	1.34e-243	13.4658	grap2b	4.98e-163	5.13435	tcap
360	rgs3a	5.97e-149	3.41737	ifit12	5.29e-36	2.69738	zmp:0000001082	8.57e-05	2.52044	grpel1	2.64e-301	2.33004	si:ch211-162e15.3	1.44e-154	2.01968	si:dkey-24c2.9	0.0459195	1.72881	limk1b	1.14e-141	3.51209	CR381618.1	0	5.64668	anxa11a	8.27e-104	1.97256	CR848788.2	6.02e-207	7.70572	si:dkey-14d8.1	3.05e-08	1.9362	cad	6.55e-09	2.27185	spag1a	0	9.0165	itga5	5.56e-57	2.67923	BX001030.1	3.21e-239	13.4461	si:ch211-53m15.1	5.6e-113	5.12774	CABZ01081777.1
361	tns1a	2.24e-48	3.41718	prex2	1.37e-203	2.69387	si:ch1073-358c10.1	0.0025086	2.51974	stk10	9.91e-260	2.32971	aldh4a1	5.95e-78	2.01933	pfn2l	2.52e-61	1.72846	smad3a	2.06e-220	3.51031	mespaa	7.74e-28	5.63541	si:dkey-261j4.4	7.73e-172	1.97205	cdh2	0	7.69281	il17ra2	0.0254653	1.93397	zgc:174315	0.0264523	2.27103	junba	0	9.00844	man1a1	1.57e-73	2.67694	matn4	5.98e-300	13.4453	tagapb	3.22e-190	5.12353	myca
362	adgrb1a	1.05e-52	3.41706	dysf	0	2.69354	ankib1b	2.37e-10	2.51573	si:ch211-235e9.8	9.35e-302	2.32869	dhps	9.17e-153	2.01262	tln1	1.83e-37	1.72742	CABZ01063602.1	2.47e-73	3.50273	asph	0	5.63432	si:dkey-6f10.4	9.89e-37	1.97109	nkain2	1.25e-114	7.68423	ncs1a	2.51e-08	1.92963	kif5bb	0.00107222	2.26859	psap	4.93e-199	8.99913	hey2	1.6e-92	2.67632	elovl7a	7.63e-37	13.4448	CABZ01111959.1	4.34e-75	5.12111	bag3
363	ets1a	0	3.40336	zgc:92140	5.12e-260	2.6931	arhgef16	0.00362744	2.51559	elovl4a	3.62e-199	2.32645	zgc:103759	8.75e-30	2.01112	vta1	0.0387689	1.72728	lrrc32	9.96e-59	3.50074	sfrp5	8.13e-79	5.63383	lrrc15	1.64e-120	1.96905	fabp3	0	7.67943	bxdc2	1.71e-22	1.92908	CR936975.1	0.0215718	2.26813	rdh12l	0	8.99638	cttn	6.01e-57	2.67511	sdr16c5a	7.38e-257	13.3649	si:dkey-117a8.1	1.7e-65	5.11837	zgc:65997
364	tnni4b.2	5.08e-137	3.39985	si:rp71-80o10.4	5.41e-56	2.68832	gas2l2	0.00380118	2.51443	zgc:171686	2.66e-230	2.32275	clic2	1.55e-299	2.00919	CABZ01035356.1	0.0267051	1.72714	MRAS	1.31e-224	3.4953	uncx4.1	1.88e-75	5.62986	si:dkey-182i3.9	3.25e-56	1.96875	hes2.2	3.3e-24	7.66661	zfyve19	0.000785	1.9288	ankrd46b	0.0353741	2.26024	si:dkeyp-85e10.3	6.48e-240	8.95302	slitrk3a	1.87e-16	2.67453	wnt6b	2.77e-305	13.3629	si:dkey-31f5.11	3.82e-54	5.11241	si:dkey-79d12.5
365	mras	1.38e-261	3.39889	cxxc5b	6.92e-210	2.68801	CU633991.2	0.000234	2.51235	si:ch211-225h24.2	5.54e-152	2.32195	tha1	5.03e-69	2.00624	bloc1s4	0.0322105	1.72584	fblim1	1.82e-228	3.49371	plod2	1.53e-61	5.6298	FP325123.3	2.71e-76	1.96454	itm2ca	4.07e-109	7.66467	gtpbp1l	0.0166161	1.92831	brd7	1.33e-09	2.25603	mctp2b	0	8.94137	si:ch211-157b11.8	8.25e-11	2.67402	fabp2	1.23e-48	13.2587	smarcd2	2.87e-113	5.10661	FO704750.1
366	slc22a31	5.28e-190	3.39327	gas2l1	4.82e-09	2.68789	pgfb	0.0389329	2.5111	hspa4a	6.33e-290	2.32129	si:dkeyp-55f12.3	3.81e-208	2.00451	smad5	7.09e-14	1.7218	spg21	4.79e-206	3.49155	myofl	4.18e-145	5.62026	atp1b3b	9.91e-66	1.96413	rfx2	4.38e-151	7.60176	zgc:194224	3.59e-11	1.92635	thoc6	3.81e-06	2.25274	si:ch211-269k10.5	0	8.94019	zgc:172145	3.75e-13	2.6738	CU459012.1	2.39e-245	13.2526	si:dkey-21a6.5	2.46e-26	5.09729	fxr1
367	dab2ipb	0	3.39205	adgrl4	9.73e-281	2.68635	nkpd1	0.00380118	2.51046	vars	0	2.32053	kif25	1.12e-26	2.00347	mep1b	0.00980671	1.72123	trip10a	4.88e-184	3.4904	serpine1	4.7e-67	5.59738	ago2	7.86e-80	1.96157	dync1i1	4.14e-131	7.58755	tmem42a	2.83e-05	1.92587	cbx2	0.0159349	2.24982	gpia	0	8.90085	lrrc32	1.92e-09	2.6723	si:dkeyp-27c8.2	2.15e-50	13.2398	odc1	4.59e-68	5.08599	mest
368	pim1	1.54e-208	3.39201	arhgap36	2.87e-67	2.68526	ftr54	0.000581	2.50989	phb2a	1.87e-240	2.3192	s1pr5b	1.4e-32	2.00347	arhgdia	3.68e-48	1.7177	atraid	3.67e-101	3.48405	fgfr1b	1.86e-193	5.59044	brat1	9.37e-37	1.96106	hoxd4a	6.97e-92	7.57425	AL935186.9	1.56e-26	1.92466	knop1	0.00180593	2.2494	si:ch211-201h21.5	5.76e-250	8.86811	chst6	5.02e-13	2.67045	ecm2	0.00401151	13.2174	arhgap4a	7.26e-127	5.0716	si:ch211-183d5.2
369	si:dkey-151m22.8	1.35e-222	3.38743	si:dkey-125i10.3	2.22e-60	2.68131	tagapa	1.68e-05	2.50741	gnl2	2.623023E-315	2.31577	plcd3b	7.65e-29	2.0004	capn2a	2.29e-07	1.7138	pcdh1b	6.49e-255	3.48404	meis3	1.58e-129	5.58992	elovl2	9.11e-49	1.95689	pacsin1a	1.56e-78	7.57258	si:ch211-134m17.9	0.0309283	1.92324	dph6	0.0030898	2.24635	pcgf5b	4.69e-284	8.86027	AL772373.1	6.24e-16	2.66942	si:rp71-17i16.6	4.3e-15	13.2008	abca2	4.6e-143	5.06345	cavin1a
370	ramp2	0	3.38739	gata5	0.00213263	2.67937	si:ch211-152p11.4	1.81e-09	2.50486	tmem11	2.37e-244	2.31555	chp1	1.91e-131	1.9986	selenop	2.23e-05	1.71257	svila	1.48e-173	3.48047	lin28a	0	5.54805	flot1a	1.19e-121	1.95264	fat3a	7.48e-199	7.53484	hspe1	5.31e-11	1.92199	fgfr3	0.0117447	2.24464	als2a	0	8.84857	arhgap28	2.01e-14	2.66562	cldn23a	2.25e-77	13.1923	mfsd10	3.68e-93	5.05836	fgf13a
371	tor4aa	5.74e-284	3.38006	osbpl6	1.42e-70	2.67769	yjefn3	0.036548	2.5043	ela2	3.83e-77	2.31338	xpo7	1.27e-156	1.99405	shroom4	0.000965	1.71238	bloc1s1	1.2e-175	3.47612	ptk7a	2.82e-302	5.54215	cyp46a1.2	1.01e-32	1.94297	si:dkeyp-110a12.4	3.77e-51	7.49551	selenow2b	0.000166	1.91778	hnrnpaba	1.15e-35	2.24345	si:dkey-26c10.5	2.77e-185	8.8295	her6	1.48e-86	2.66453	si:dkeyp-72e1.6	0	13.1609	slc7a11	1.28e-84	5.05375	rgma
372	tbx2b	4.94e-81	3.37041	si:ch73-334d15.1	9.58e-204	2.67492	FO834799.1	0.0421159	2.50277	dazap1	9.56e-194	2.30786	skp2	1.26e-161	1.98992	snx12	1.7e-31	1.70804	tp53inp1	2.42e-190	3.47395	nkx2.7	2.32e-24	5.54191	adgrg1	5.63e-111	1.93882	dacha	1.5e-280	7.47831	pdap1b	4.74e-17	1.91739	cyfip2	0.00276454	2.24327	tlr8a	0	8.82758	wasla	1.28e-82	2.66387	bicdl2	4.06e-230	13.1196	crhbp	4.31e-32	5.05281	kif26aa
373	jupb	2.01e-54	3.36877	pim3	4.05e-152	2.67469	igsf9b	1.94e-05	2.50231	si:ch211-253b8.5	5.99e-68	2.30674	LO017965.1	1.41e-06	1.98789	zgc:174888	0.00261901	1.70754	crema	3.75e-128	3.47306	tpbga	1.54e-99	5.52877	aak1a	9.54e-35	1.9348	atpv0e2	1.47e-65	7.47454	dnm1l	3.5e-11	1.91493	si:ch211-113a14.19	8.33e-06	2.24293	litaf	0	8.81687	tspan9b	9.26e-69	2.6606	mtus1a	0	13.0916	xkr9	2.49e-85	5.0457	CABZ01097761.1
374	sox18	3.43e-111	3.36855	ponzr1	2.17e-253	2.67394	znf513b	7.22e-09	2.50079	fhdc5	1.44e-53	2.30613	tmem11	1.41e-164	1.98722	tpte	8.96e-17	1.70514	mcf2l2	5.33e-164	3.4653	mnx1	5.54e-45	5.52074	hist1h2a1	5.89e-101	1.93429	crb2a	1.29e-184	7.45679	asb2b	0.00279137	1.91461	arl6ip4	8.98e-09	2.24214	samsn1b	0	8.78779	egr4	8.39e-08	2.65914	pdlim2	1.31e-210	13.0639	gmip	1.4e-128	5.04411	si:ch211-28p3.4
375	zic2a	6.37e-156	3.36274	epha2b	3.13e-117	2.67229	WDR7	0.00123049	2.5004	pdcd2l	5.45e-214	2.30129	sass6	8.03e-75	1.98623	map4k2	0.0014081	1.70478	fam198b	1.31e-140	3.45905	itm2cb	2.23e-54	5.51598	pfkpb	1.02e-32	1.93203	uncx	3.95e-21	7.45486	txn	1.93e-18	1.91433	nudt12	5.92e-05	2.24033	atp6v1e1b	1.53e-208	8.78323	si:ch73-160h15.3	9.39e-16	2.65777	insl5a	1.11e-141	13.0431	gpr174	1.48e-89	5.03924	hhatlb
376	hoxc6a	4.29e-91	3.35603	mob3c	1.82e-131	2.6704	rc3h1a	7.1e-08	2.49964	acy1	1.87e-197	2.29469	naxe	5.69e-64	1.98477	arpc2	3.11e-50	1.70472	plpp3	6.29e-253	3.45835	ndufa4l2a	2.55e-27	5.50755	trim2a	4.56e-29	1.93197	adgrd2	2.63e-103	7.45371	lyrm1	9.56e-05	1.9114	BX649516.3	0.0105671	2.23983	evla	0	8.76293	klhl4	1.95e-49	2.65747	acy3.2	6.67e-244	12.985	pik3ap1	2.85e-84	5.03564	ppp2r3a
377	tjp1a	0	3.35184	anks1b	3.63e-135	2.66771	gtse1	3.98e-36	2.49807	mybbp1a	1.25e-303	2.2907	E2F2	2.86e-51	1.9824	tfec	1.78e-08	1.70457	frmd4ba	5.52e-229	3.45776	BX649294.1	2.48e-89	5.50708	CU138547.1	7.25e-42	1.93147	si:ch211-207i1.2	1.79e-173	7.44618	slc6a16b	0.000106	1.90941	dhx40	0.00784024	2.23689	pglyrp5	4.48e-186	8.75405	epas1a	1.36e-31	2.65436	slc35c2	5.52e-177	12.9746	socs3a	2.39e-115	5.03075	hsp70l
378	ctsk	5.4e-202	3.3471	myct1a	0	2.66707	LO017938.1	2.16e-27	2.49761	tsr1	1.0003316386E-314	2.29067	tdrkh	2.34e-72	1.98034	si:ch73-335m24.2	0.0499357	1.69951	prox1b	5.65e-170	3.45735	wnt5b	5.38e-167	5.50604	FO704797.1	1.83e-41	1.9293	cldnb	3.53e-94	7.41159	enpp2	0.00193385	1.90831	cenph	2.27e-05	2.23597	tfa	0	8.68641	hoxa9a	3.5e-82	2.65376	paplna	3.014E-321	12.9724	ptpn6	4.84e-188	5.02481	limch1a
379	arhgef12b	0	3.3409	CABZ01043953.1	4.22e-59	2.66632	gmip	2.04e-09	2.49486	ddx24	0	2.28985	rpa3	1.05e-182	1.9786	pls3	3.7e-15	1.69858	CR385067.1	6.31e-50	3.45297	gstt1a	2.23e-135	5.50599	isca1	4.6e-118	1.9292	hoxb5b	5.82e-68	7.40938	FO834814.1	0.0411115	1.90785	zgc:55461	2.13e-06	2.23515	aldh16a1	0	8.66653	cyhr1	4.32e-55	2.65339	pxna	1.16e-271	12.9545	sult1st7	5.47e-103	5.01605	tns1a
380	cd276	0	3.33266	mras	1.3e-242	2.66538	epdr1	7.25e-05	2.49389	tmod4	2.79e-261	2.28809	fhdc5	3.39e-14	1.97667	si:ch1073-291c23.2	0.0317578	1.6983	il4r.1	3.05e-67	3.4521	vegfd	1.2e-96	5.47647	si:dkey-57a22.11	4.09e-96	1.9292	plxna4	1.81e-50	7.37648	noc4l	7.07e-11	1.9064	nup160	0.00411497	2.23493	si:dkey-117a8.1	2e-213	8.64633	fhl3a	9.82e-76	2.65273	ckmt1	7.53e-281	12.7103	smim29	3.41e-27	5.01148	syngr2b
381	fmnl3	0	3.32804	plxnb3	2.75e-95	2.66175	zgc:113426	5.94e-07	2.49172	igfbp1b	4.15e-66	2.28589	kctd9a	6.86e-30	1.97256	STPG4	0.0239524	1.69429	stm	2.74e-113	3.45135	cped1	6.43e-102	5.47371	fadd	9.33e-58	1.92321	otx1	2.58e-151	7.35837	pdk2b	0.0486984	1.90498	CT573003.1	0.000578	2.23379	tnfrsf1a	0	8.63988	pard3ab	5.56e-43	2.6508	rab11al	3e-262	12.7027	AL935269.1	2.67e-88	5.00391	zgc:91999
382	sox7	0	3.32637	fhod1	4.05e-161	2.65912	DPYSL2 (1 of many)	0.00339378	2.49148	mbnl1	5.78e-281	2.28559	e2f8	2.1e-152	1.96912	cd2ap	0.00918232	1.69409	snrkb	8.97e-90	3.44964	apcdd1l	1.8e-52	5.47175	sv2	2.37e-32	1.91515	CR848047.1	1.54e-58	7.34856	guf1	5.3e-07	1.90486	si:ch211-166e11.5	0.00711127	2.23324	ptx4	0	8.59397	pea15	2.38e-58	2.65054	mtus1b	1.2e-214	12.6283	ugt8	5.95e-65	4.97	rapsn
383	bmpr2a	1.4991587E-317	3.32399	TTC28	2.79e-66	2.65904	acp5a	0.0001	2.49101	hax1	3.01e-280	2.28531	tdh	2.46e-194	1.9673	slc16a1a	0.00471878	1.69306	mmrn2b	1.89e-253	3.44818	il17rd	2.43e-130	5.45557	chp1	4.97e-90	1.91504	ppfia3	3.17e-49	7.34701	si:ch1073-314i13.4	1.08e-20	1.90137	seta	5.18e-13	2.23275	penka	8.4e-223	8.54668	fgd5a	1.06e-92	2.64932	CABZ01056279.1	0	12.6214	sypl2b	2.41e-117	4.96479	ptprz1b
384	psd2	7.21e-196	3.32104	kifc3	3.41e-95	2.65857	mkl2a	8.85e-10	2.49043	nol6	2.23e-269	2.28354	brat1	1.91e-33	1.96182	sec61g	6.92e-36	1.69114	hoxb8a	2.672189381236E-312	3.44419	hoxc11a	9.31e-98	5.45263	knl1	4.09e-122	1.91423	smkr1	7.63e-89	7.34193	CSKMT	0.00409693	1.90124	znf740b	0.0123601	2.22222	rasgrp4	0	8.53582	agbl2	1.8e-18	2.63941	vkorc1	1.62e-213	12.591	tbc1d14	1.77e-95	4.96119	sgca
385	tns2a	1.78e-120	3.31502	snx8a	3.27e-270	2.65713	slc43a3b	0.0130568	2.48739	pdcd11	5.23e-287	2.28271	SENP7	3.3e-176	1.96087	hdac12	0.0359604	1.69087	pros1	4.09e-168	3.44392	si:dkeyp-11g8.3	9.98e-37	5.45217	cldnk	1.62e-19	1.91119	stmn4	4.19e-52	7.33004	blvra	6.76e-13	1.9009	pigbos1	1.28e-06	2.21964	tmsb1	0	8.53497	sox18	9.26e-28	2.63915	scel	1.02e-77	12.5823	aldh8a1	3.09e-118	4.95289	mob1bb
386	arhgap27l	0	3.31447	NAV1 (1 of many)	9.52e-76	2.65692	rbfox3b	0.0085064	2.48627	lpin2	6.5e-274	2.27218	lcmt1	7.74e-116	1.95994	jpt2	4.82e-12	1.69044	neurl1aa	2.49e-60	3.44106	lmx1ba	1e-25	5.44588	hagh	5.65e-89	1.91078	hmx3a	2.31e-18	7.32578	RF00409	0.000158	1.90056	khsrp	7.16e-10	2.21956	zgc:123068	3.26e-295	8.5277	tfec	6.86e-50	2.63909	trim16	1.7e-286	12.5764	si:zfos-741a10.3	2.15e-199	4.9336	AGBL1
387	si:ch211-180a12.2	2.78e-72	3.30867	si:ch73-22o12.1	1.88e-287	2.65633	rc3h2	4.99e-06	2.48238	mt2	1.41e-108	2.26811	hspa4a	1.62e-147	1.95925	abracl	4.73e-37	1.68818	tob1b	4.87e-233	3.44006	dcn	1.59e-204	5.44558	tmem136a	6.6e-56	1.91073	tuba2	1.04e-27	7.31694	si:dkey-34d22.5	0.029439	1.89654	asf1ba	0.000195	2.21866	pfn1	1.48e-190	8.49637	rab13	2.23e-93	2.63708	stard14	1.7e-59	12.4155	acsl4b	1.79e-144	4.92408	CU928131.1
388	si:ch73-334d15.2	8.69e-79	3.30275	klf12a	4.56e-108	2.65583	abca2	6.14e-05	2.48165	trub1	2.58e-245	2.26707	eif2b1	1.96e-181	1.95862	fxyd6l	2.55e-18	1.68757	adam19b	1.68e-127	3.43927	fhod3b	7.17e-96	5.43764	deptor	1.25e-63	1.90696	SNAP91 (1 of many)	7e-73	7.27124	grpel1	5.35e-14	1.89452	BX548024.2	0.00168181	2.20924	enosf1	0	8.4818	dip2a	3.03e-41	2.63674	pax7b	1.05e-265	12.4126	sybl1	2e-84	4.91914	lamb2
389	btbd6b	5.01e-199	3.29804	CT030188.1	0	2.6514	cdk5rap1	3.74e-23	2.47977	slc25a1b	4.2e-123	2.25777	anxa11a	1.21e-158	1.95818	ets1a	9.32e-12	1.68717	cpn1	2.3e-232	3.43909	myoz1a	7.04e-75	5.42698	rmdn3	3.82e-81	1.90588	en2a	1.39e-20	7.2568	tti1	0.0029493	1.89396	dpf2l	5.07e-11	2.20869	si:dkeyp-28d2.4	0	8.47672	fkbp10b	1.54e-59	2.6327	c6	4.83e-273	12.4045	si:dkey-1c7.1	1.9e-59	4.91396	si:ch73-244f7.3
390	dbn1	1.75e-265	3.29317	sbf2	8.31e-220	2.65067	rgrb	0.000107	2.47882	tamm41	1.77e-125	2.25273	vdac2	5.04e-94	1.95815	flt4	1.02e-41	1.68152	si:ch211-107n13.1	1.91e-129	3.43715	mxra8a	4.04e-74	5.42165	si:ch211-227n13.3	3.54e-58	1.90361	gfra3	7.33e-11	7.23821	lygl2	0.000345	1.89352	si:dkey-67c22.2	2.47e-05	2.20804	plekho2	0	8.47036	fgf4	1.53e-19	2.63145	pla2g4aa	7.82e-201	12.3725	f8	1.74e-117	4.89543	slc43a1b
391	wwc3	1.3e-203	3.28462	asap2a	1.19e-129	2.65017	si:zfos-741a10.3	6.23e-11	2.47824	maea	3.85e-244	2.25254	BX537113.1	7.28e-36	1.95595	exoc8	0.0280592	1.67858	myo7aa	1.67e-220	3.43689	bicc1a	2.25e-115	5.39659	rdh8a	3.33e-69	1.89784	iqca1	2.71e-134	7.23107	havcr1	6.84e-08	1.89324	rhobtb1	0.00131034	2.20734	pitpnaa	8.65E-322	8.44444	smtnb	2.8e-30	2.62958	irx7	1.19e-70	12.3592	aqp9b	8.39e-29	4.88881	ctnna2
392	hbl2	2.04e-35	3.27903	col18a1b	6.2e-85	2.64877	wnt2bb	0.0467636	2.47598	smtnl1	2.85e-140	2.24341	lygl2	7.98e-60	1.95338	si:ch211-210c8.7	0.0389079	1.67648	cbfa2t3	1.16e-50	3.43669	loxl1	1.27e-37	5.36873	CR548634.2	2.73e-21	1.89676	alcamb	0	7.22015	mrps17	1.94e-14	1.89251	ube2ib	2.29e-07	2.20487	rbm47	0	8.43833	ches1	1.08e-27	2.6295	f3a	9.11e-244	12.3472	myh9a	3.37e-98	4.88556	BX323458.2
393	etv4	1.6e-235	3.27888	schip1	1.67e-235	2.64564	stim1a	1.47e-22	2.47457	olfml2bb	1.8e-45	2.24285	orc1	3.03e-124	1.94904	rhoac	4.82e-09	1.67586	glmp	1.59e-125	3.43353	ca6	6.31e-80	5.36525	eme1	1.11e-104	1.89211	slc17a6b	2.39e-16	7.21587	cst14a.1	4.84e-05	1.89066	nup214	3.23e-05	2.20454	themis2	1.37e-255	8.42757	fam110a	9.19e-11	2.62766	eps8l1a	2.62e-56	12.3415	si:ch211-270g19.5	3.92e-10	4.88124	hspe1
394	ecscr	0	3.27749	si:dkey-246i14.3	4.91e-45	2.64558	mab21l2	0.0058955	2.47399	lrch2	1.9e-87	2.24212	prim1	1.09e-181	1.94685	plecb	3.22e-08	1.67461	cpvl	2.86e-172	3.42843	igfbp5b	1.275E-321	5.36347	zgc:194989	2.9e-75	1.88821	enkur	3e-61	7.19864	pde12	1.01e-08	1.88885	nucks1a	2.09e-11	2.2045	si:dkey-56f14.7	0	8.4227	slc35d1b	6.52e-20	2.62253	rapgef5a	1.6023939E-316	12.3355	si:ch211-203d1.3	2.96e-116	4.86889	fhod3b
395	tns3.2	1.07e-103	3.27723	rab30	3.32e-126	2.64465	il6r	0.00109355	2.4733	TATDN3	5.18e-202	2.24033	coq8a	3.2e-122	1.94683	ehd2b	0.00758847	1.6714	washc5	3.19e-107	3.42352	trabd2b	4.39e-69	5.35247	si:ch211-126c2.4	1.25e-121	1.88717	si:ch211-150g13.3	6.28e-115	7.18639	casd1	0.00208255	1.88364	cstf1	3.69e-17	2.20277	smc6	0	8.40719	exoc3l2b	1.66e-20	2.62218	rcn3	5.59e-308	12.3286	fmn2a	6.49e-40	4.83769	tenm3
396	b4galt5	1.87e-80	3.27457	aqp11	1.65e-112	2.64373	dachd	2.68e-07	2.47161	si:dkey-261j4.5	1.78e-57	2.23903	wars	1.84e-153	1.94559	fli1a	1.83e-74	1.67058	klf7b	2.75e-247	3.41846	lhx2b	2e-95	5.3509	sdf4	3.15e-117	1.8825	apba1b	1.59e-84	7.13478	rps6ka5	0.0195132	1.88354	si:ch211-156b7.4	9.29e-05	2.19967	zgc:110591	0	8.40584	slc35a2	2.05e-11	2.62147	sacs	5.64e-120	12.3284	ntn5	5.6e-39	4.83648	dhrs7cb
397	vangl1	1.12e-61	3.27428	slc38a10	7.09e-215	2.64182	fam210ab	6.33e-13	2.46905	camk2b1	1.34e-186	2.23775	adrb3a	4.47e-144	1.94318	pkp3b	6.82e-06	1.67042	strbp	2.1e-128	3.41623	sort1a	1.85e-171	5.34827	CU457819.5	3.02e-90	1.88113	cacnb4b	3.89e-178	7.1303	gatb	0.000145	1.87984	traf3ip1	0.00634206	2.19526	scpp8	0	8.40384	nol4lb	6.58e-15	2.61966	arl4ca	5.31e-299	12.3101	itgb7	1.21e-88	4.83158	spega
398	PKN2 (1 of many)	2.58e-229	3.27047	lmo4a	0	2.64136	bach2b	1.76e-39	2.46817	CR932000.1	6.71e-94	2.2377	larp1b	1.55e-166	1.94179	agtr2	3.29e-06	1.66764	mpp1	1.52e-245	3.41598	cxcl12a	4.43e-44	5.32302	cyp46a1.4	1.67e-25	1.87932	jam3a	3.9e-86	7.12713	mapk13	0.00294959	1.87965	dnmt3aa	0.000385	2.19228	zgc:152830	2.9832E-319	8.40299	rcor2	2.76e-45	2.6184	creb3l1	1.27e-286	12.3055	si:dkey-34d22.5	2.9e-92	4.82131	gys1
399	afap1l1b	0	3.27006	ugt1b5	5.2e-219	2.63991	inpp5d	2.43e-21	2.4666	pes	1.89e-267	2.23735	cox17	3.06e-271	1.94096	si:dkeyp-34f6.4	0.0416938	1.66734	tbc1d1	1.27e-155	3.41075	fbln5	3.58e-113	5.31224	anp32b	3.26e-62	1.87668	scdb	5.11e-65	7.10017	mpv17	1.22e-10	1.87955	FO904903.1	0.00424384	2.19051	galk1	0	8.38124	hhex	1.47e-34	2.61601	adamts18	1.71e-229	12.2929	pygma	5.55e-63	4.82074	efna1b
400	rapgef5b	2.12e-233	3.26826	cyth3a	3.98e-129	2.63806	pptc7b	0.000163	2.46651	hars	1.27e-247	2.23707	slc25a40	3.84e-65	1.94084	hey2	4.58e-06	1.66586	zgc:100829	6.76e-231	3.40679	roraa	3.15e-61	5.30844	si:dkey-261m9.12	2.08e-138	1.87521	znf219	9.39e-130	7.09791	zdhhc8a	0.00556289	1.87897	rfc2	1.26e-08	2.18982	stim1a	0	8.31957	slc35c1	1.64e-17	2.61512	si:dkey-9l20.3	2.67e-27	12.263	pgk1	3.99e-142	4.81753	rprmb
401	nid1b	0	3.26481	zgc:174945	2.23e-72	2.63597	aldh3a2b	1.53e-07	2.46641	anp32b	2.95e-143	2.23514	mybl2b	1.09e-132	1.94082	ugt1b5	0.00955087	1.66154	ptprea	1.66e-154	3.40546	apoeb	1.52e-44	5.29522	pappa2	3.25e-37	1.87377	ttll7	6.42e-152	7.09331	arpc5b	0.0461695	1.87609	frrs1l	0.000249	2.18446	parvg	0	8.26731	phldb2a	5.6e-18	2.61505	si:dkey-95h12.1	6.87e-142	12.2322	aldocb	3.51e-134	4.81022	AL929493.2
402	sipa1l1	5.67e-184	3.26162	ptn	3.43e-71	2.63422	tarsl2	0.00280208	2.46584	wdr36	0	2.23328	lmbr1	3.59e-30	1.93234	mdh2	0.0471907	1.66043	midn	2.46e-210	3.39774	cdon	1.94e-140	5.29346	si:dkey-17m8.1	1.4e-90	1.8733	kif5c	1.27e-86	7.0656	atp6v1ab	3.78e-06	1.87606	cdkn2aipnl	5.43e-10	2.18248	si:dkey-19b23.14	0	8.25704	gfra4a	1.88e-10	2.61132	caspb	4.76e-134	12.1905	si:ch211-264f5.2	3.72e-97	4.80763	CR677617.1
403	ripor1	4.56e-159	3.25566	tnfrsf1b	1.72e-119	2.63239	si:ch211-136m16.8	4.39e-07	2.4629	riox2	4.41e-290	2.23312	atl2	3e-90	1.93205	tnfaip2b	0.000834	1.65982	scarf1	1.26e-303	3.39273	wu:fc23c09	8.59e-09	5.25648	ftr92	2.85e-25	1.86557	zgc:101100	1.65e-40	7.02495	slc25a42	5.67e-14	1.87536	tubb2b	1.99e-14	2.18164	mov10b.1	1.1996E-320	8.2125	ptpra	2.6e-26	2.60625	tgfb3	1.02e-171	12.1019	cdk15	1.25e-62	4.80696	tmod1
404	sptbn1	0	3.24719	ptk2ab	1.86e-144	2.63196	smdt1a	0.000275	2.46142	bop1	0	2.23118	CR848705.1	1.17e-38	1.93198	si:ch211-207l14.1	0.0204669	1.65925	myct1b	1.14e-246	3.39224	col11a1a	1e-245	5.25536	cep55l	2.91e-121	1.86286	cntnap2b	2.7e-94	7.00791	cep120	0.00445568	1.87447	gdpd4a	0.0191858	2.1771	dock10	0	8.20858	trim3a	5.9e-48	2.60581	trpm4b.2	4.98e-238	12.096	CABZ01001434.1	5.89e-80	4.76941	tmtc2a
405	krt18	0	3.24608	CR751602.2	3.21e-131	2.63155	CR387933.1	7.97e-20	2.459	ago2	1.74e-189	2.22214	rpa1	7.87e-188	1.92986	meox2a	0.0168055	1.65824	il13ra2	2.28e-114	3.38883	tln2a	3.29e-292	5.24659	atp6v1c1b	2.09e-120	1.86173	stmn4l	2.56e-37	6.99109	noc3l	2.29e-12	1.87272	dpcd	0.000538	2.17606	si:ch73-90p23.1	2.93e-266	8.15261	CR626874.1	2.06e-25	2.60369	cttnbp2nla	9.91e-222	12.0926	arhgap25	2.57e-110	4.75066	fbxo40.1
406	colec12	0	3.24291	meox2a	4.94e-37	2.63151	sh2b3	9.55e-07	2.45785	iba57	2.66e-265	2.22144	dhrs1	3.15e-90	1.92776	uri1	0.000455	1.65817	zgc:158343	4.17e-243	3.3858	sema3aa	8.31e-215	5.22498	bcl2l10	1.86e-116	1.8616	mcama	2.93e-159	6.9885	mycb	6.72e-08	1.8721	traip	5.4e-07	2.17414	rab20	0	8.129	pimr48	2.11e-28	2.59739	rnf183	9.21e-88	12.074	hp	1.09e-55	4.74426	si:ch211-217a12.1
407	lgr4	9.3e-152	3.24209	dusp5	0	2.62615	e2f5	0.00280531	2.45767	eif2ak1	2.67e-205	2.21971	c1qbp	5.91e-177	1.92475	osgepl1	0.0366437	1.65786	rasip1	0	3.38556	lrrfip1b	9.49e-148	5.21965	socs5b	8.18e-52	1.85996	cfap126	3.37e-72	6.96919	CABZ01117840.1	0.00205129	1.87209	lmnb1	2.84e-08	2.17113	zgc:101715	1.09e-256	8.12276	usp54a	1.57e-53	2.59734	zgc:174164	2.69e-261	12.0092	abhd3	5.92e-75	4.70731	jam2a
408	abhd10b	3.02e-168	3.2415	si:ch211-113j14.1	7.48e-32	2.62512	si:dkeyp-82a1.6	4.17e-30	2.45683	sgk494b	9.64e-70	2.21766	BX005417.1	4.83e-16	1.92048	rbms1a	0.000212	1.65729	anxa3b	8.94e-222	3.37503	ptprk	8.36e-198	5.20838	hist1h2a11	1.7e-123	1.85791	sv2a	1.51e-49	6.96257	dnase2	0.00221993	1.87197	rabepk	0.00248132	2.16912	inpp5d	0	8.07569	prex1	4.23e-77	2.58945	prss35	4.72e-143	11.9591	hgsnat	1.5e-97	4.69495	hibadha
409	grk4	6.4e-282	3.24055	taok1a	5.32e-222	2.62106	mfsd6a	0.000463	2.4545	atp2b1a	4.6e-254	2.2157	hars	4.1e-165	1.91954	myct1b	5.61e-07	1.65632	plekhg2	1.57e-254	3.37445	vcana	2.23e-108	5.20266	pcyt1aa	3.62e-56	1.8549	pax2a	2.58e-10	6.95686	ece2a	0.000518	1.87139	supt16h	2.64e-10	2.16873	tgm1l2	8.44e-143	8.07044	myo6a	3.04e-40	2.58941	ngfrb	6.42e-215	11.9137	si:dkeyp-72e1.7	0.000364	4.69168	lin7a
410	ca16b	5.56e-160	3.23618	igf2b	6.07e-205	2.6196	trps1	5.09e-09	2.45354	LO018333.1	1.03e-70	2.21401	si:ch211-212o1.2	2.29e-54	1.91785	bloc1s1	0.00881374	1.65308	man2b1	1.04e-98	3.36718	paqr4b	6.16e-11	5.20239	plekhg7	1.21e-33	1.85415	celsr2	1.31e-231	6.94789	znf593	3.8e-23	1.86913	phf5a	2.07e-09	2.16742	il21	5.2e-301	8.05882	tpte	5.92e-104	2.58472	fpr1	2.77e-161	11.8091	zgc:171566	4.79e-66	4.68963	rac3a
411	trim3a	8.46e-204	3.23571	ckba	9.61e-209	2.6192	si:dkey-3h3.3	0.00188145	2.45165	sdf4	4.34e-288	2.21287	atad2	7.23e-182	1.91718	rhot2	0.0161838	1.65252	trib1	4.94e-51	3.36206	ephb3a	5.03e-128	5.19717	dnajb6b	2.97e-82	1.85391	AL845362.1	1.75e-33	6.93644	gnmt	7.42e-05	1.869	zgc:114104	0.00362259	2.16693	mid1ip1l	0	8.04193	glcci1a	1.73e-18	2.58463	gdpd1	8.16e-164	11.7976	nqo1	2.82e-26	4.68758	si:dkey-159a18.1
412	kitlga	2.58e-171	3.23342	srgap2	3.608111525597E-312	2.61884	BX465838.1	0.0353963	2.44966	gnl3	7.77e-264	2.21159	fam78ab	6.44e-55	1.91638	timp2b	1.53e-08	1.65248	sost	4.5e-121	3.35951	olfml2a	7.22e-38	5.18841	kcnn4	1.64e-30	1.85389	oc90	2.9e-85	6.93511	si:ch211-212o1.2	7.55e-07	1.86847	apoba	0.0307351	2.16376	BX897691.1	9.01e-199	8.0061	skila	1.6e-12	2.57718	trpm4a	3.55e-173	11.7725	si:cabz01007802.1	1.37e-106	4.68627	eya1
413	znf532	8.73e-95	3.22443	si:ch211-266g18.9	2.4e-47	2.61714	slc34a2b	7.89e-05	2.44895	zgc:162171	7.63e-63	2.20767	camk2b1	2.8e-70	1.91362	hpca	1.44e-07	1.64888	arhgef10	5.88e-204	3.35577	f3a	3.62e-50	5.16787	FP236812.3	6.73e-29	1.85303	lrrc4.1	1.06e-167	6.93282	osbpl1a	6.86e-05	1.86726	sfxn4	0.00303668	2.16254	zgc:171579	4.6e-273	7.95144	tmtc2b	1.44e-13	2.57507	si:ch211-217k17.9	5.49e-85	11.7635	cyp4f3	3.03e-120	4.6724	chchd10
414	RASSF10	5.65e-173	3.22349	fam43a	2.14e-251	2.61708	ptgis	0.00115746	2.44892	selenow2b	1.79e-123	2.20637	gins2	1.01e-191	1.91322	h2afx	0.044168	1.64873	kat2b	3.55e-88	3.35392	dnm3a	2e-78	5.14519	ctps1b	7.71e-55	1.85069	slc16a3	1.26e-31	6.92598	gtpbp6	0.0433585	1.86697	actl6a	1.17e-10	2.16253	si:ch211-165d12.4	0	7.95098	rgs12b	7.05e-25	2.57504	si:dkey-184p9.7	2.78e-71	11.7612	pdk2b	1.01e-64	4.67154	rap1gap
415	arhgap29a	6.72e-167	3.22195	prkd2	6.76e-276	2.61707	zmp:0000000662	0.000276	2.44635	ubtd1b	9.71e-193	2.20536	ap2m1b	7.28e-102	1.91197	snai1a	0.0240694	1.64871	slc22a16	3.45e-50	3.35134	stox1	1.02e-158	5.11925	dbf4b	4.22e-104	1.84836	dnm1a	2.3e-51	6.92517	epb41b	3.13e-05	1.86663	si:dkey-66i24.9	1.45e-06	2.16242	zgc:136870	0	7.94405	tnk2b	1.25e-15	2.57411	alox12	0	11.7558	cybb	5.3e-132	4.64239	palld
416	DOCK9 (1 of many)	3.54e-168	3.22021	psd2	9.89e-183	2.61648	CR855277.3	7.12e-05	2.44436	boka	9e-106	2.20422	synj1	9.31e-85	1.90879	nckap1	0.000386	1.64811	tmem144a	1.22e-50	3.35043	CABZ01039096.1	1.3e-124	5.10095	arl6ip6	1.53e-95	1.84584	her3	9.42e-42	6.90798	keap1b	4.2e-09	1.86597	ctbp2a	3.74e-05	2.16041	elovl5	0	7.90832	sv2c	3.39e-17	2.57269	slc4a4a	0.00834153	11.7242	cd28l	4.86e-93	4.63533	homer2
417	hdac5	3.24e-82	3.21761	fjx1	1.43e-99	2.61409	aacs	0.00148502	2.44217	si:ch211-282b22.1	0	2.20271	mcm4	2.33e-204	1.90847	si:dkey-52l18.4	1.76e-20	1.6461	fabp11a	9.13e-223	3.34875	si:dkey-202e22.2	9.97e-30	5.09844	ano9a	5.58e-100	1.8436	mex3b	1.12e-290	6.89752	grhpra	0.000216	1.86546	lmx1al	0.00505409	2.15983	acap1	6.07e-262	7.89592	tmc1	1.13e-08	2.57215	msx1b	2.07e-261	11.7018	ttc39a	1.69e-87	4.6323	cbsa
418	slc44a2	2.53e-243	3.21595	cmtm8b	3.9e-65	2.61401	dcaf11	1.94e-30	2.4418	si:dkey-6n6.2	3.72e-88	2.19906	si:ch73-366l1.5	8.45e-74	1.90846	si:dkey-7f3.14	0.000168	1.64606	si:ch1073-291c23.2	2.52e-159	3.33948	selenop2	1.24e-85	5.09129	BX682558.1	6.5e-92	1.84203	zgc:194578	1.88e-100	6.89419	si:ch73-248e21.7	0.000387	1.86485	mast3b	0.00494229	2.15712	si:cabz01101003.1	3.76193022E-314	7.89236	si:dkey-174i8.1	2.33e-12	2.57098	vasna	8.43e-295	11.6954	zgc:63831	6.71e-113	4.62798	il17rc
419	piezo2a.2	3.73e-244	3.2155	tnfrsf19	3.44e-243	2.61235	CR847543.2	4.14e-11	2.44087	wdr75	1.32e-282	2.19851	polr3d	3.54e-105	1.90601	SMIM30	0.0139942	1.645	si:ch73-375g18.1	7.08e-213	3.33756	fkbp11	1.76e-224	5.08474	spg11	4.15e-49	1.84014	si:ch211-106f21.1	3.88e-164	6.89351	BX908386.1	0.0408782	1.86182	nsmce1	3.96e-05	2.15621	cx28.1	3.6801093823E-314	7.8907	tpd52l1	1.2e-77	2.56481	CABZ01068177.1	1.91e-157	11.6484	syngr1a	5.35e-30	4.62006	plxna2
420	hspa12b	2.46e-219	3.21131	bcar1	5.18e-204	2.61008	ssbp2	0.000694	2.43973	SENP7	5.9153E-319	2.19601	cox4i1l	6.41e-20	1.9053	afap1l1b	1.03e-39	1.64313	ifit11	5.48e-52	3.3353	adamts15a	1.24e-67	5.06787	men1	4.28e-96	1.83967	katnal1	5.12e-161	6.86903	si:dkey-93h22.7	9.29e-07	1.86148	zgc:92664	8.81e-09	2.15587	mpp4a	0	7.87778	fam43a	7.13e-76	2.55731	zgc:154006	5.16e-278	11.6408	cd22	9.64e-81	4.61524	asb5b
421	ptpra	2.36e-142	3.20459	mafba	0	2.60994	parp12a	8.87e-08	2.43811	pdap1b	4.9E-324	2.19584	gpam	1.26e-26	1.90427	tspan18b	4.31e-28	1.64269	stox2a	1.72e-253	3.33173	pthlha	1.02e-51	5.0658	cabp5a	6.18e-07	1.83932	pcloa	5.16e-45	6.85574	zgc:113337	0.0485772	1.86096	b3galnt2	3.46e-07	2.1541	MYO1G	0	7.86996	antxr1c	5.37e-93	2.55691	tnfaip8l2b	0	11.5483	slc25a15a	3e-105	4.59014	lmna
422	CABZ01044281.1	5.16e-51	3.20386	FP102018.1	2.66e-28	2.60981	CU462878.2	6.91e-08	2.43683	plac8l1	1.61e-87	2.19482	CR391944.1	6.44e-22	1.90348	tjp1a	9.29e-67	1.64222	hbp1	4.44e-135	3.32994	si:dkey-238c7.16	4.13e-170	5.05037	brms1	3.94e-94	1.8384	ano8b	3.65e-121	6.84273	coa7	2.1e-06	1.85953	srek1ip1	7.44e-12	2.15366	tcima	4.11e-275	7.86273	tbx5a	6.61e-19	2.55388	sp6	3.37e-49	11.493	tmem125b	3.13e-35	4.57644	si:dkey-228a15.1
423	mef2ca	6.34e-252	3.2035	rab8b	0	2.60971	CABZ01015815.4	0.003167	2.43538	prkab1a	2.54e-155	2.1935	ccdc25	5.51e-161	1.89723	taf13	0.0134235	1.6403	cdh6	1.78e-234	3.32985	gpx8	1.88e-257	5.04614	dele1	1.12e-98	1.83276	daw1	4.48e-51	6.83651	si:dkey-35i13.1	0.0177061	1.85845	enox1	0.00307073	2.15258	mlip	7.58e-213	7.8599	gfod2	1.12e-25	2.55363	fstl1a	1.71e-192	11.4765	si:dkey-192k22.2	7.3e-200	4.56676	btc
424	cadpsa	1.83e-84	3.20065	mapk1	4.26e-130	2.60508	CR388029.1	1.31e-11	2.43519	vps13c	2.57e-242	2.19316	ncoa4	3.11e-177	1.8972	acsbg2	0.000107	1.63866	bco1	5.46e-74	3.32836	mttp	5.03e-50	5.03392	uraha	1.08e-46	1.82717	vsx2	5.79e-48	6.83492	uckl1b	0.00259365	1.85549	slc25a1a	0.000592	2.15164	zgc:172106	1.7808E-319	7.8297	si:dkey-28b4.8	1.65e-28	2.55261	mbpb	0	11.4466	mtbl	1.05e-08	4.56219	them6
425	mmrn2b	7.16E-322	3.19681	scn8ab	3.48e-35	2.60479	BX324137.1	0.00380118	2.43469	nol8	3.75e-225	2.19153	gins1	1.16e-179	1.89615	tmem258	2.71e-09	1.63665	lima1a	4.58e-277	3.32451	eya2	8.18e-115	5.03203	CU469577.1	2.39e-62	1.82525	ube2ql1	1.28e-107	6.83229	polr3e	3.57e-11	1.8553	AL954696.1	4.33e-07	2.15142	zmp:0000001289	0	7.82399	si:ch73-366l1.5	1.93e-17	2.55168	zgc:174935	2.73e-106	11.4241	rasgrp4	7.13e-88	4.55117	pcdh7b
426	hoxb2a	9.7e-129	3.1929	tmem108	0	2.6026	zgc:158463	3.5e-68	2.43462	zpr1	1.05e-217	2.19104	slc7a5	1.46e-25	1.89542	apom	0.00292766	1.63303	si:dkey-204f11.64	9.4e-216	3.32445	p4ha2	6.53e-135	5.02134	si:ch211-113a14.12	7.87e-113	1.82432	arhgef10lb	5.53e-157	6.82757	mettl16	4.71e-05	1.85517	naf1	0.00878757	2.15116	parp12a	0	7.81697	CABZ01066694.1	1.32e-34	2.551	inhbb	3.09e-217	11.3528	pdxka	2.14e-84	4.55014	hspd1
427	arap3	0	3.19236	clec14a	0	2.5968	rgs2	0.000444	2.43359	snx3	4.66e-215	2.19024	rfc2	5.1e-207	1.89521	ppdpfb	7.47e-07	1.6298	CU570769.2	1.96e-54	3.32334	gpr143	2.37e-72	5.01987	zgc:112433	2.3e-08	1.8219	capslb	6.05e-61	6.81913	imp4	1.71e-22	1.85327	fam92a1	0.000278	2.15078	si:dkey-69o16.5	4.97e-288	7.79554	tmem45a	1.31e-28	2.5488	hpse2	9.51e-236	11.3164	pigrl2.3	6.48e-124	4.54503	uacab
428	zfp36l2	0	3.19226	lpar6a	4.11e-74	2.59498	ift172	2.35e-12	2.43264	slc25a40	3.08e-156	2.18837	timm8a	1.78e-172	1.89312	aldoaa	1.88e-10	1.62571	iqgap2	1.69e-281	3.3218	p3h2	4.16e-142	5.0146	nfatc3a	1.41e-84	1.82114	rnasekb	1.33e-151	6.81138	FO203432.1	5.3e-23	1.85307	riox1	3.26e-06	2.1492	si:dkey-117a8.4	6.7e-254	7.72531	jarid2a	8.47e-21	2.54547	dgkzb	6.08e-178	11.3097	fam49bb	1.18e-135	4.54135	CU210890.1
429	BX284635.1	6.48e-235	3.18846	vwf	4.82e-23	2.5941	CR788316.3	0.00062	2.43124	ptpn11b	1.66e-272	2.18769	samhd1	9.92e-35	1.89265	BX469925.3	0.0115931	1.62216	glb1l	7.34e-142	3.32021	LIN28A	5.11e-145	5.01345	zgc:173552	5.18e-118	1.82021	ebf3a	5.34e-34	6.80835	ccnd2b	0.0333891	1.85151	bub3	3.53e-09	2.1486	dock11	0	7.69341	lpar2a	5.27e-63	2.5436	loxl2b	1.54e-242	11.2868	acsl1b	6.94e-89	4.53558	lmo4b
430	col18a1b	2.03e-120	3.1841	fzd7a	4.9E-324	2.59373	mtbp	2.3e-12	2.43007	znhit3	2.42e-176	2.18707	CABZ01032488.1	1.76e-104	1.89232	chodl	0.0106057	1.61908	wnt9a	2.38e-41	3.31547	snorc	8.73e-05	5.01135	CU302436.4	8.02e-45	1.82002	nat16	1.38e-231	6.8059	akr7a3	2.06e-13	1.84715	BX927130.3	2.05e-05	2.14721	snx10a	4.35e-184	7.68212	gng7	2.81e-76	2.54179	itih5	2.73e-72	11.2053	osbpl1a	5.32e-83	4.50995	si:ch211-159i8.4
431	nav2b	2.97e-175	3.18153	grasp	6.24e-116	2.58996	alox12	7.17e-12	2.43001	fabp10b	4.11e-74	2.1853	mcm10	2.44e-144	1.88997	capns1a	5.47e-10	1.61804	zgc:153039	1.56e-65	3.3115	s1pr2	8.55e-86	5.00859	tubd1	3.48e-47	1.81958	adamts3	9.2e-84	6.79518	si:busm1-57f23.1	0.0241772	1.84639	rpp30	0.00126894	2.14567	itpr1b	8.35e-223	7.60426	lnx2b	1.73e-34	2.5385	si:ch211-79k12.1	1.1e-91	11.1777	arhgdig	2.79e-58	4.48787	ankrd24
432	sgcd	1.58e-168	3.17959	scn4bb	4.42e-102	2.58945	prepl	0.0204976	2.42973	npm1a	4.59e-165	2.18281	rprmb	9.79e-58	1.88846	BX936337.1	2.07e-05	1.61371	zfyve21	6.12e-224	3.31068	fgfr1a	1.45e-293	5.00547	CU457819.7	3.17e-64	1.81781	pcdh19	9.93e-277	6.78654	bud23	2.13e-14	1.84628	hmga1b	0.00603656	2.14409	sypl2b	0	7.59827	dtx2	3.79e-53	2.53597	kank1a	4.83e-238	11.16	lcp1	4.08e-71	4.4836	kcnq5b
433	gfi1aa	5.1e-16	3.17728	si:dkeyp-97a10.2	0	2.58911	prkd3	2.65e-12	2.42746	trmo	2.97e-64	2.182	rps6kb1a	3.37e-37	1.88706	foxf2a	0.00396415	1.61292	etv2	4.13e-269	3.31003	BX001014.2	1.64e-109	4.98554	si:dkeyp-26a9.2	2.07e-96	1.81716	cdkl1	1.36e-94	6.76486	BX323596.2	0.0381025	1.84412	polr2c	5.43e-11	2.13924	atp6ap1b	8.78e-269	7.5888	zeb1b	4.2e-70	2.53414	csad	1.03e-234	11.1436	emp3b	1.88e-43	4.47382	ywhag2
434	hbegfa	8.3119761825E-312	3.16895	znf521	6.77e-45	2.58861	cd59	0.0268712	2.42717	AL954696.1	1.8e-171	2.18133	snap29	2.65e-114	1.88505	zgc:100829	0.000989	1.61138	tbc1d10aa	8.72e-144	3.30969	ptpn13	5.36e-145	4.97958	atp6v1e1a	1.98e-81	1.8153	sox9b	7.25e-116	6.75106	elp6	2.93e-13	1.84383	ehf	0.0357475	2.13544	cd63	7.6e-176	7.55242	tradv15.0	3.45e-11	2.53381	muc5.1	0.0052512	11.0729	pisd	3.6e-98	4.46923	FO818719.1
435	si:ch73-334d15.1	1.49e-217	3.16786	wasla	5.67e-283	2.58816	tgfbrap1	1.2e-13	2.42646	gtf3aa	5.73e-224	2.18087	dhfr	1.55e-185	1.88455	bloc1s2	0.0258141	1.61068	zgc:162707	3.55e-169	3.30788	BX927333.1	2.46e-59	4.97686	gtpbp1	6.1e-101	1.81457	caly	1.45e-131	6.73913	FP243383.1	2.06e-05	1.84355	acot13	2.59e-07	2.13473	atp6v1g1	9.84e-170	7.51635	wdfy2	6.42e-14	2.53337	slc6a7	1.21e-164	11.0433	rps6ka1	8.14e-121	4.46455	fstl1a
436	CABZ01076275.1	7.96e-60	3.16641	gdpd4b	8.94e-41	2.58672	bmp7b	0.0189309	2.42568	si:ch211-261n11.5	4.08e-285	2.18	zdhhc6	6.4e-112	1.88405	arhgef7b	2.66e-07	1.60786	hyal1	2.15e-104	3.29981	fbln2	3.44e-83	4.96731	vdac2	4.75e-54	1.81351	map6b	7.21e-77	6.70633	c1qbp	7.92e-07	1.843	acot14	4.98e-05	2.13384	zgc:152774	2.57e-193	7.50825	pcdh1g31	8.82e-09	2.52989	alcama	1.43E-322	11.0367	mapk13	3.64e-71	4.45707	col19a1
437	ctgfa	2.04e-131	3.16557	elk3	0	2.5858	abhd10a	2.15e-07	2.42335	pitrm1	1.09e-228	2.17957	suclg2	1.1e-97	1.88294	slc40a1	0.017676	1.60627	si:dkeyp-69e1.8	3.22e-100	3.29928	msx1b	2.73e-110	4.9631	si:ch1073-153i20.5	4.31e-125	1.80915	foxa2	4.38e-48	6.70081	pus1	1.31e-06	1.84236	usp16	0.0466046	2.1308	rhof	0	7.49824	ccnjl	6.57e-59	2.52789	sema3fa	4.42e-159	10.9208	zgc:113142	1.74e-45	4.44103	tmod4
438	fhl2a	1.25e-107	3.16509	zcchc24	0	2.58575	zgc:161973	0.000113	2.4224	cox17	0	2.17664	pcyt1aa	2.9e-63	1.88232	swap70b	2.65e-05	1.60562	gli2a	3.55e-218	3.2992	CU280645.1	1.6e-34	4.95839	ada	5.55e-20	1.80645	ccdc85ca	1.69e-203	6.68352	tmem14ca	1.43e-36	1.84156	trim35-21	0.00011	2.12953	si:dkeyp-123h10.2	3.9e-240	7.49482	sash1a	1.74e-97	2.52535	TSTA3 (1 of many)	7.18e-73	10.8651	asns	4.54e-89	4.38272	ube2d4
439	plpp2b	3.43e-153	3.16328	mink1	4.45e-175	2.58378	asb13a.1	0.0118151	2.42141	mrpl27	3.44e-292	2.17543	elp6	7.06e-84	1.88181	ccdc85b	3.72e-18	1.60496	fzd2	2.72e-220	3.29835	eya4	2.89e-96	4.94692	FP325123.1	3.82e-59	1.80519	foxn4	1.05e-53	6.67292	smyd3	0.00804096	1.84141	si:ch1073-153i20.5	0.00112863	2.12874	atp6v1ba	2.93e-198	7.4567	plekhg5a	2.09e-68	2.52456	tmem45b	6.53e-56	10.8336	si:dkey-27i16.2	5.73e-120	4.36843	eya4
440	cdc42ep5	0	3.16189	ccdc28b	2.35e-59	2.58111	si:zfos-80g12.1	0.000299	2.41489	rbm19	2.650174532031E-310	2.17488	bmp3	1.3e-19	1.88058	fli1b	5.72e-45	1.60494	ca16b	7.09e-119	3.295	hoxa11a	3.05e-104	4.94671	naxe	1.72e-47	1.80299	tmeff1b	3.16e-282	6.67055	znf277	1.91e-12	1.83817	cep131	8.15e-05	2.12695	ace	9.91e-248	7.44371	lama1	1.56e-22	2.52404	zgc:175088	1.99e-149	10.8165	pcbd1	4.27e-14	4.36595	dcbld2
441	tmem88a	0	3.15307	CABZ01048053.1	1.02e-41	2.57674	rnaset2l	0.000591	2.41454	zgc:91860	7.94e-209	2.17233	hagh	8.47e-103	1.8762	capza1a	8.07e-19	1.60408	csrp1a	3.71e-173	3.28676	ecm1b	3.5e-17	4.94507	maf1	1.23e-102	1.80143	rab42a	1.61e-86	6.66481	acyp1	1.25e-07	1.83793	r3hcc1l	1.49e-08	2.12255	csf2rb	0	7.42407	fam171a2a	6.2e-81	2.52262	iffo2a	5.19e-168	10.7873	gadd45bb	1.37e-49	4.36523	atp1b3b
442	uacaa	1.44e-117	3.15146	asap1a	3.3e-268	2.57617	pacsin1b	8.65e-05	2.41344	mdn1	4.01e-264	2.17019	abcb6a	5.96e-40	1.87498	myo1cb	1.26e-12	1.60228	tln2b	5.26e-62	3.28672	im:7150988	7.59e-10	4.94244	arhgap19	8.67e-52	1.79656	efna2b	2.24e-146	6.65047	cdk10	3.53e-05	1.83569	rnaseh2a	6.4e-09	2.11964	cnpy3	1.45e-295	7.40762	dixdc1b	1.67e-34	2.51952	CU462878.1	5.88e-163	10.7568	naf1	1.5e-83	4.3508	smyhc3
443	xirp2a	4.9e-209	3.14777	adamts9	1.25e-113	2.57372	prr5a	0.0449279	2.41029	mcph1	9.42e-234	2.16898	sar1ab	3.36e-24	1.87155	vps53	0.0305324	1.5987	CABZ01066694.1	2.56e-116	3.286	foxf1	1.18e-86	4.94205	txnrd2.2	1.28e-42	1.7961	draxin	4.34e-61	6.64787	mrpl22	1.54e-12	1.83425	myef2	3.18e-13	2.11904	si:cabz01036022.1	0	7.37445	trib1	4.89e-15	2.5166	tmem237a	2.73e-106	10.7509	zmp:0000000936	1.18e-78	4.35034	fras1
444	rftn2	2.48e-171	3.14626	si:ch73-138n13.1	1.69e-274	2.57353	braf	1.73e-14	2.40943	CR847543.2	2.12e-121	2.16895	mier2	5.19e-117	1.87144	capza1b	6.69e-12	1.59683	zgc:158659	5.56e-59	3.28371	neo1a	3.35e-275	4.92625	cry1bb	9.01e-38	1.79306	tmem47	2.17e-222	6.6391	frrs1b	1.38e-06	1.8325	cetn3	6.7e-08	2.11887	ada2b	1.79e-233	7.349	map4k2	9.2e-54	2.51545	si:ch211-119c20.2	1.12e-151	10.68	sash3	8.14e-90	4.34952	si:dkey-239h2.3
445	si:ch211-106k21.5	4.06e-51	3.1418	dsc2l	8.23e-248	2.57192	cyba	1.69e-09	2.40624	gmps	1.75e-278	2.16711	aprt	2.67e-143	1.871	ywhaz	5.03e-38	1.59446	sox7	1.58e-271	3.28166	dact1	2.46e-57	4.9127	CU927934.3	1.03e-05	1.79302	aplp1	5.2e-19	6.63808	alox5a	0.00423299	1.83245	gtf3c6	3.27e-07	2.11876	triobpa	0	7.33851	bcam	4.87e-60	2.51492	si:ch211-196g2.4	7.62e-124	10.6473	pax7b	0.00104748	4.32708	ank1a
446	zgc:153184	2.47e-208	3.13852	shc1	3.43e-228	2.57016	tsen54	3.11e-07	2.40202	bmp3	1.58e-64	2.16702	sod1	5.04e-150	1.867	ap1s2	9.33e-07	1.59388	si:ch211-156j16.1	1.33e-253	3.27954	myrf	6.15e-79	4.89404	BX005003.1	2.49e-25	1.78998	nwd2	2.18e-37	6.63059	CCDC69	5.68e-06	1.83119	cdca7a	2.97e-05	2.1183	tprg1	1.9e-245	7.33824	micall2a	1.46e-81	2.51488	cblc	7.66e-293	10.6421	inpp5d	1.59e-131	4.32699	ppfia4
447	il15	1.31e-49	3.13568	ubap1la	5.62e-32	2.56901	eps8a	0.000335	2.39982	pdcd4a	2.6e-247	2.16393	mgll	2.04e-27	1.86637	fgd5a	4.25e-20	1.59074	dennd5b	8.96e-115	3.27548	bmpr1aa	3.36e-189	4.88778	CR932000.1	4.53e-24	1.7893	cldn7b	3.62e-72	6.60971	FP085398.1	0.0384072	1.83088	ube2j2	0.000495	2.11719	P2RY14	1.21e-265	7.33548	camk1ga	9.3e-16	2.51479	slc5a9	2.11e-16	10.6412	ifngr1	5.52e-84	4.31832	lpin1
448	sult6b1	7.17548E-318	3.13218	limk1b	1.06e-140	2.567	lrrtm2	1.17e-06	2.3993	ube2h	1.9e-272	2.16146	vps13c	5.4e-96	1.86433	gpx4b	1.54e-13	1.58966	naga	1.07e-239	3.27363	pmelb	0.000293	4.88497	tm6sf2	1.44e-22	1.78927	CR751602.1	3.47e-85	6.60794	llph	2.39e-22	1.83085	hmgn7	0.000224	2.11703	hdac9b	0	7.32906	hoxd10a	4.47e-75	2.50785	anxa5b	4.1e-260	10.5861	pde7a	1.54e-109	4.31699	meis1a
449	reps2	3.22e-83	3.13125	zswim5	1.21e-223	2.56549	plekho1b	1.68e-24	2.39884	prodhb	2.05e-59	2.16003	glipr2	4.99e-92	1.86276	mpped2	0.028176	1.58948	arhgef9b	1.88e-270	3.27161	pappab	6.25e-128	4.87971	CR354435.8	4.69e-75	1.78669	lrriq1	5.94e-81	6.59417	AL928854.1	1.16e-05	1.8287	FP074874.2	0.0412474	2.11678	gpr65	1.342317E-318	7.32352	slc44a5a	3.29e-23	2.50762	capn8	2.05e-158	10.5824	cyfip2	6.51e-95	4.31119	thbs4b
450	llgl1	1.58e-125	3.12846	tjp1a	0	2.56464	bcar3	7.64e-05	2.39786	tp53rk	1.12e-270	2.15594	mettl2a	3.99e-102	1.85732	sat1a.2	0.0441056	1.58793	fam83hb	9.23e-159	3.27125	gdf10b	7.1e-39	4.8568	CU457819.1	2.68e-69	1.7857	pcdh18a	1.44e-67	6.57302	fam160b2	3.76e-05	1.8285	six6b	0.0126742	2.11658	ly75	1.07e-284	7.323	frk	9.74e-09	2.50759	rdh8b	7.11e-211	10.5793	spice1	4.3e-45	4.30344	inpp4b
451	stox2a	1.08427E-318	3.12779	castor1	2.36e-131	2.56332	znf1115	0.0460631	2.39657	aifm1	1.14e-251	2.15189	mcm5	5.32e-180	1.85534	fam129ba	0.00668564	1.58752	si:dkey-9i23.16	9.02e-85	3.26901	col21a1	3.92e-79	4.85246	st3gal3b	4.85e-88	1.78101	sb:cb81	7.3e-158	6.55985	gpr55a	0.00140925	1.8282	ift52	0.00186936	2.11619	lxn	0	7.31025	pik3r3b	3.41e-43	2.50662	si:ch211-250c4.4	5.83e-246	10.5793	slc16a12a	7.45e-35	4.3033	bin1b
452	npdc1a	3.04e-68	3.12671	CABZ01026153.1	4.92e-59	2.55802	sfmbt2	0.000311	2.39608	BX005105.1	6.67e-10	2.14785	prodhb	3.03e-19	1.85518	arap3	4.85e-18	1.58687	ralgapb	1.28e-105	3.26884	fn1a	2.44e-178	4.83743	gcna	1.24e-59	1.77885	meis2a	4.02e-164	6.55561	galk1	0.0132653	1.82754	rrp9	6.79e-08	2.11428	suclg1	1.34e-155	7.29021	inppl1b	1.57e-06	2.5065	si:ch73-359m17.9	5.17e-26	10.5261	arpc5b	3.69e-55	4.28455	xirp2a
453	klf6a	3.408637310691E-311	3.12299	si:ch73-204p21.2	6.9e-62	2.55695	nes	2.78e-06	2.39312	si:dkey-248g21.1	6.05e-211	2.1476	mis12	8.2e-192	1.85227	smim29	0.0239589	1.58503	mxd4	1.99e-138	3.26637	mmp17b	1.16e-42	4.83586	ccdc126	9.88e-69	1.77629	irx5a	6.38e-145	6.55456	LO018128.1	3.4e-06	1.82604	nudt1	0.017085	2.11346	parp8	4.8e-258	7.28846	gnav1	7.82e-15	2.50595	casp6l1	5.2e-180	10.4554	galnt6	9.54e-99	4.27728	ank1b
454	cyth1a	3.3748E-319	3.1219	cd9a	6.73e-249	2.55577	ttf1	5.28e-44	2.39296	eif2b1	8.27749727547E-313	2.14635	grpel1	3.9e-101	1.85144	josd2	8.85e-06	1.58404	si:ch73-199g24.2	1.91e-125	3.26191	bcr	7.02e-91	4.83372	zgc:194990	8.65e-26	1.77538	si:ch211-214c7.4	2.92e-143	6.55317	si:dkey-188h10.3	1.07e-06	1.82579	si:dkey-111e8.1	1.68e-05	2.11288	ccl34b.1	2.22e-238	7.28737	atp1b2a	4.84e-40	2.50499	mst1ra	2.38e-185	10.4149	sort1b	1.89e-51	4.27626	hsp70.2
455	BX957346.1	3.02e-138	3.11875	abcc3	1.4e-41	2.55535	si:ch73-15b2.5	0.0179674	2.3909	eme1	4.71e-267	2.14536	ada	6.16e-24	1.84871	plk2b	3.84e-27	1.58326	zgc:174945	9.62e-73	3.25473	BX248318.1	0.00359134	4.80821	si:ch73-368j24.11	1.01e-97	1.77344	rab33a	4.42e-121	6.55262	fam131c	0.00160653	1.82551	si:dkey-27b3.2	0.00149452	2.1126	enpp4	5.36e-213	7.24233	stx3a	8.48e-49	2.50358	si:dkey-106l3.7	1.44e-215	10.4062	ppm1j	7.22e-87	4.26746	si:dkey-102m7.3
456	dtx2	9.82e-194	3.11811	sh3kbp1	1.66e-254	2.55392	stx17	2.79e-10	2.39029	fryl	3.49e-279	2.14357	loxa	7.57e-18	1.84748	tmppe	0.00557826	1.58239	pptc7a	9.95e-105	3.25248	adra2b	2.11e-62	4.8033	zgc:113983	1.22e-79	1.77303	stap2a	1.25e-39	6.54781	nop16	2.57e-19	1.82457	xrcc6	1.35e-08	2.1123	BX908395.1	9.01e-227	7.17479	cep170aa	7.75e-68	2.50176	gdpd3a	1.14e-96	10.362	si:ch211-243a20.4	3.27e-165	4.26366	hnmt
457	plod1a	2.95e-285	3.11466	abcc2	6.05e-28	2.55271	si:ch211-152f22.4	0.00380118	2.38922	f2r	2e-68	2.14143	gcshb	4.95e-22	1.84485	ywhaba	2.51e-24	1.58215	mylipb	2.76e-67	3.25031	CR847566.1	2.45e-201	4.79633	itfg2	2.67e-67	1.77175	gng13b	1.96e-23	6.52189	mbnl1	3.66e-13	1.82436	tle3a	3.93e-07	2.11201	nek6	1.35e-191	7.16491	cnnm2b	3.11e-11	2.49913	prr13	5.79e-238	10.3345	fam107b	1.7e-69	4.25985	si:dkey-46i9.6
458	cmtm3	1.67e-280	3.11269	tjp2b	4.33e-199	2.55024	ccdc14	1.76e-05	2.38893	uba7	2.9e-90	2.14124	ube2h	1.06e-161	1.84402	mob4	0.0280788	1.58067	qdpra	5.17e-143	3.24442	adamtsl5	1.61e-66	4.79399	FO834850.1	6.63e-17	1.77026	hes6	1.86e-291	6.50537	cog5	0.00130408	1.82427	ccna2	0.000307	2.11132	BX649485.1	1.66e-150	7.16216	ubap1la	1.25e-08	2.4991	rnf128a	7.64e-173	10.3143	mb21d1	6.12e-41	4.25838	tcf15
459	lrch1	8.43e-268	3.10898	arrb2b	1.0367083E-315	2.54925	grna	0.000121	2.38791	si:ch211-193k19.2	1.69e-71	2.14095	dtl	9.95e-88	1.84362	coro1ca	6.81e-05	1.57984	si:ch211-71n6.4	1.56e-168	3.24358	zfhx4	0	4.79355	mki67	4.71e-110	1.76548	hs3st1l2	3.04e-24	6.48734	CR383668.1	3.52e-06	1.82353	thoc5	5.78e-14	2.10949	si:dkey-219e21.4	2.77e-266	7.13515	heyl	3.42e-12	2.49844	stx11b.1	2.08e-55	10.3137	si:ch211-191c10.1	2.19e-99	4.24564	efemp2b
460	SYDE1	5.81e-115	3.10797	slc16a10	1.73e-72	2.54803	CABZ01048453.1	4.4e-05	2.38712	aldh4a1	1.56e-172	2.13991	chtf8	1.18e-158	1.84225	cavin2b	2.85e-35	1.57904	nhsl2	7.19e-132	3.23996	igf2a	2.25e-67	4.79226	ubr3	8.09e-90	1.76233	prop1	2.78e-11	6.47916	pkma	0.0121564	1.81814	zgc:55733	2.7e-10	2.10724	zgc:77517	4.84e-214	7.11468	fam19a5b	1.24e-11	2.49825	mat1a	1.84e-211	10.3048	si:ch211-161c3.6	6.02e-35	4.24552	acsl4b
461	grin1a	2.87e-16	3.10673	CABZ01066694.1	2.89e-123	2.54558	ms4a17a.6	0.00497256	2.38539	fam222ba	7.46e-117	2.1392	vmo1a	2.76e-17	1.84202	prkci	2.97e-05	1.57704	sh3bp4	4.17e-72	3.23621	hgfb	1.06e-126	4.78699	melk	3e-77	1.76131	ptpn5	3.59e-38	6.47333	atp6v1c1b	2.69e-16	1.81616	cdc40	4.82e-11	2.10705	tbc1d10c	2.45e-243	7.10831	qkia	8.65e-51	2.49742	CU693379.1	5.98e-261	10.2255	dock8	1.48e-124	4.24237	fabp3
462	rock2b	4.59e-308	3.10629	nedd4a	1.39e-115	2.54512	hps5	8.3e-11	2.3821	oxr1a	1.29e-62	2.13899	me2	7.68e-85	1.84121	fam174b	5.28e-09	1.57308	syngr2a	1.87e-137	3.23577	cyp1c2	4e-94	4.77739	lcmt1	3.4e-77	1.75965	igsf9b	3.51e-166	6.47268	si:dkey-261j4.5	0.00368107	1.81559	slbp	0.000929	2.10688	si:dkey-56i24.1	0	7.09996	cpt1cb	2.85e-12	2.4964	cdh27	1.63e-245	10.1989	mboat7	9.42e-133	4.24043	eef2l2
463	CABZ01018269.1	4.48e-97	3.10545	aplp2	6.3e-301	2.5427	cyt1	8.6e-14	2.38186	ppm1ab	2.53e-176	2.13733	fadd	5.6e-44	1.8401	klf7b	2.06e-09	1.57277	mical2a	6.38e-43	3.23415	wls	1.67e-257	4.76861	HIST2H3D	6.09e-113	1.75555	barhl1a	1.36e-08	6.4673	fpgs	4.72e-07	1.8138	znf574	3.84e-06	2.10606	calhm5.1	7.29e-197	7.07343	si:ch73-109d9.3	9.87e-35	2.49536	si:dkey-165o8.2	6.57e-259	10.1986	csf3r	1.57e-139	4.23317	mapkbp1
464	si:ch73-335l21.4	3.15e-74	3.10392	rapgef5b	1.64e-158	2.54144	CR848683.2	7.25e-05	2.381	tcirg1a	8.06e-63	2.13615	sphk2	1.43e-66	1.83988	si:ch73-389b16.1	0.00957201	1.57221	ostm1	2.94e-133	3.23113	fkbp14	1.6e-251	4.76001	irf2	1.17e-95	1.75472	nin	8.73e-154	6.4432	tkfc	0.000492	1.81374	ccdc171	0.0163322	2.10604	agap2	4.28e-245	7.07184	selenon	1.47e-60	2.49517	itgav	1.56e-194	10.15	ostf1	3.51e-82	4.22515	ppfibp2a
465	coro2bb	2.13e-47	3.10208	hivep3b	4.19e-27	2.54056	apeh	1.03e-14	2.38017	ssb	2.28e-235	2.13523	idh3b	1.33e-174	1.83864	stab1	4.74e-11	1.56938	skilb	3.99e-36	3.22996	ebf2	7.12e-284	4.75778	narfl	1.37e-65	1.7503	atp6v0cb	8.59e-36	6.42414	zgc:158222	0.0151615	1.81344	si:dkey-230p4.1	7.25e-12	2.10591	BX927275.2	1.89e-276	7.04834	fem1c	1.1e-40	2.49499	ank3b	0	10.1366	zgc:172079	3.04e-197	4.22238	klf15
466	ECE2	1.37e-223	3.10198	sh3tc2	7.24e-113	2.54048	git2a	8.5e-08	2.37905	dguok	7.37e-117	2.13415	asf1bb	8.63e-174	1.83631	gosr2	0.0226233	1.56853	nenf	2.74e-173	3.22953	hoxd13a	4.51e-81	4.75369	si:dkeyp-72h1.1	7.68e-13	1.74586	tppp3	1.76e-34	6.42062	hgh1	6.01e-12	1.81325	si:dkey-180p18.9	0.0406077	2.10574	kctd12.2	2.41e-278	7.04698	unc50	4.81e-47	2.49134	zgc:112964	7.04e-59	10.0898	pi4k2b	1.02e-114	4.21893	tbx18
467	slc27a2a	4.77e-181	3.10108	sh3bp2	5.42e-70	2.54006	mroh1	2.12e-12	2.37881	emg1	3.29e-298	2.13002	maf1	8.83e-147	1.83609	spcs1	0.000175	1.56259	si:dkey-206f10.1	1.53e-42	3.22844	itga8	1.05e-52	4.74562	itgb1bp1	6.73e-16	1.74501	hs3st3b1b	8.91e-89	6.39911	si:ch211-250g4.3	0.000657	1.81194	kin	9.97e-09	2.10466	si:ch211-106n13.3	1.126438067153E-312	7.0435	scamp5a	1.41e-14	2.49124	cyp2aa2	8.04e-174	10.0314	caspa	3.78e-93	4.19962	smarcd3a
468	lpar2a	1.23e-243	3.09561	trim35-10	2.73e-35	2.53861	si:ch211-260p9.3	0.00438777	2.37828	tsen15	1.9e-151	2.12942	si:ch211-197h24.8	2.4e-47	1.83596	hoxd9a	0.00631307	1.56236	SEMA4F	2.97e-70	3.22787	nkx3.3	2.1e-32	4.74294	zgc:163061	3.82e-75	1.74241	si:dkey-276j7.1	1.45e-248	6.38304	fitm2	0.031217	1.81171	snapc4	6.24e-07	2.10362	slc45a3	2.5e-234	7.03589	si:dkey-235d18.5	1.11e-27	2.48819	fam169aa	1.1e-151	10.0178	cfhl1	6.44e-143	4.18703	parvb
469	igfbp3	2.44e-71	3.09537	plekhg5b	3.18e-159	2.53803	hmgxb3	0.000243	2.37823	calm1a	2.97e-153	2.1286	si:dkey-237j10.2	1.69e-63	1.83479	tspan18a	0.0452235	1.56231	slc4a2a	1e-200	3.22678	meis1a	3.41e-214	4.73698	eef2l2	1.88e-28	1.73974	tnika	8.36e-155	6.38195	stat6	1.74e-09	1.80978	sb:cb81	0.0117274	2.1027	pisd	2.27e-297	7.03174	ftr69	6.85e-23	2.48776	frem2a	9.86e-20	10.0049	si:ch73-343l4.8	2.49e-85	4.18659	usp2a
470	dusp6	3.75e-296	3.08237	ushbp1	1.1201866131547E-311	2.53787	BX005351.1	0.00618145	2.37764	dtd1	5.37e-288	2.12793	RASSF5	1.4e-154	1.83281	si:rp71-84d9.1	0.0440111	1.5615	arl4aa	2.67e-168	3.22627	golim4b	1.83e-82	4.73387	lmbr1	1.2e-25	1.73878	onecut3b	6.73e-106	6.38145	slc9a1b	3.07e-07	1.80949	rabl2	0.000356	2.10091	s1pr4	9.38e-224	7.02263	peak1	3.4e-48	2.485	zgc:194679	1.43e-64	9.98855	slc24a5	4.44e-10	4.18327	rab11fip4b
471	si:ch211-195o20.7	3.02e-269	3.08228	gnsa	1.22e-96	2.53763	pde4cb	0.00478225	2.37532	pcyt1aa	2.39e-177	2.12379	dele1	2.13e-132	1.83023	zgc:77517	1.98e-35	1.55992	foxc1a	8.11e-210	3.22605	zgc:153219	3.32e-62	4.73042	si:dkey-108k21.14	1.54e-61	1.73791	prrt2	3.66e-70	6.3737	ela3l	0.00018	1.80945	fkbp16	0.0114387	2.10054	dapk1	1.91e-295	7.01282	si:ch73-281f12.4	6.23e-37	2.4799	CABZ01023255.1	6.14e-267	9.98461	zgc:175264	2.07e-82	4.17985	plekho1b
472	zdhhc8b	1.53e-138	3.08136	parvab	1.31e-81	2.53618	aqp8b	0.000301	2.37369	zgc:66455	2.36e-68	2.12378	si:dkey-251i10.3	7.85e-165	1.82614	trappc6b	0.0140392	1.55954	plvapb	7.04e-187	3.22253	wnt2	1.18e-20	4.72564	bcas2	8.2e-85	1.73784	BX511161.1	3.76e-108	6.3561	eif6	5.46e-22	1.80773	ash2l	0.00305538	2.09876	pkn1b	3.87e-248	7.00373	nuak1b	2.19e-36	2.477	vsig10	1.56e-207	9.98126	bcl10	3.69e-84	4.17955	mylk4a
473	ppp1r14ba	8.23e-79	3.0776	esama	0	2.53616	loxl2a	3.8e-05	2.37334	tdh	3.79e-280	2.12354	rnaseh2a	1.27e-177	1.82496	dnm2b	0.0184495	1.55486	fam83c	1.17e-70	3.21851	serpinh1b	5.29e-187	4.7255	mob2b	6.61e-81	1.73553	mapk4	2.9e-110	6.35044	ephx1	0.0181368	1.80772	tnnt2a	0.0372338	2.09527	asah1a	2.93e-234	6.96318	zbtb2b	7.01e-46	2.47645	col4a3bpa	1.18e-202	9.96738	prkacba	2.89e-92	4.17466	src
474	zgc:158659	1.01e-74	3.07718	irf2bp2a	2.03e-85	2.53592	lrp2a	0.00590657	2.37333	si:ch211-113a14.18	6.2e-233	2.12239	mcmbp	1.01e-159	1.82143	dtnbp1a	0.0148652	1.55344	rin3	3.15e-250	3.21825	CABZ01065684.1	2.13e-91	4.70844	pacsin3	2.84e-102	1.7293	nexmifb	6.47e-85	6.34695	pwp2h	3.91e-18	1.8074	sept4a	0.0136285	2.0937	bcl10	1.21e-266	6.91436	adcy9	8.96e-06	2.47632	bcam	4.14e-242	9.94163	sh3bgrl	2.39e-74	4.171	ppp1r3ca
475	snai1a	3.1e-239	3.07697	ldlrb	8.35e-40	2.53587	tnks1bp1	1e-16	2.37292	coa7	5.37e-204	2.12174	lrrc15	3.34e-138	1.81942	lasp1	2.62e-21	1.55315	gchfr	5.09e-56	3.21699	vent	1.66e-70	4.68872	desi1b	7.32e-36	1.72887	tfap2b	2.92e-27	6.33904	flcn	4.09e-13	1.80576	dhx16	2.46e-16	2.09324	gstm.2	1.53e-222	6.91426	ehd3	7.43e-31	2.47308	arfgap3	2.81e-177	9.9341	si:zfos-943e10.1	6.45e-77	4.14311	znf395b
476	prss23	2.09e-219	3.07634	afap1l1a	7.76e-96	2.5358	BX465227.1	9.6e-29	2.37217	im:7145024	1.06e-89	2.12109	si:dkey-56d12.4	4.89e-18	1.81924	slc30a4	0.00233493	1.55235	mbnl2	5.36e-240	3.21503	ugdh	7.8e-195	4.67213	zgc:101663	5.95e-90	1.7262	si:dkey-201i24.6	3.07e-33	6.32882	eef1akmt2	4.57e-08	1.8055	mnat1	1.03e-05	2.09269	tex2	1.62e-300	6.90273	gsap	4.87e-07	2.47275	capns1a	3.19e-129	9.91734	elovl1b	2e-81	4.13304	si:ch211-81a5.8
477	myo10l3	3.23e-171	3.07141	rassf8a	4.1e-103	2.5352	ambra1a	3.13e-12	2.37033	man2c1	7.75e-120	2.12088	rrp12	3.46e-146	1.81688	med6	3.22e-05	1.5493	ap3b1a	2.14e-106	3.21353	lmna	5.33e-73	4.66221	CR762436.2	2.44e-100	1.7242	cnksr2b	2.98e-52	6.32804	eif2s2	0.00788549	1.80533	wdr18	1.46e-10	2.08962	pla2g4ab	2.08e-170	6.90257	hoxc13a	5.01e-73	2.47214	si:ch211-69b7.6	2.82e-40	9.91314	ccr9a	5.66e-59	4.12278	got1
478	pvalb3	1.81e-15	3.06107	pkn1a	1.23e-270	2.53343	zgc:174890	0.000119	2.36911	tmem126a	1.64e-249	2.12033	rbm38	1.37e-37	1.81636	clta	6.82e-05	1.54715	adcy7	3.56e-108	3.21312	tnfsf10l	5.55e-149	4.66066	nuf2	2.68e-114	1.72195	BX510923.1	2.7e-144	6.32062	zmp:0000000624	0.000549	1.80296	ptbp2a	0.000203	2.08849	elf1	0	6.89521	arhgef19	6.67e-11	2.46872	ankrd33aa	1.19e-168	9.90484	hcls1	5.56e-87	4.11739	fam107b
479	ushbp1	0	3.06027	tgfb1a	3.85e-206	2.52936	lipcb	0.0155434	2.36765	zgc:158852	6.75e-83	2.12026	acaa2	6.3e-53	1.8153	dre-mir-92a-2	0.0064733	1.54622	cryba4	1.65e-84	3.20886	hoxd12a	4.89e-122	4.6563	CR762436.1	4.39e-41	1.7215	gpr85	1.42e-40	6.28406	pop5	6.84e-10	1.80187	nkain1	3.41e-06	2.08839	pyroxd2	5.12e-257	6.88868	p4ha1b	5.35e-41	2.46759	kdelr3	1.06e-257	9.90378	evi5a	2.94e-83	4.10565	plekhh1
480	rasd3	5.62e-67	3.05992	tmem234	1.85e-62	2.52814	s100v2	9.87e-23	2.36658	abcg4b	2.28e-42	2.11871	mst1	2.11e-18	1.81492	gcnt4a	7.74e-05	1.54616	si:dkey-76k16.6	1.93e-56	3.20516	sall4	2.39e-205	4.65434	ndufaf7	1.32e-30	1.72123	gdf11	4.45e-162	6.27063	atf5a	0.0193718	1.80078	si:zfos-128g4.1	0.0143063	2.08677	fnbp1b	0	6.87846	pld1a	8.92e-25	2.46226	chmp4c	8.61e-154	9.8789	lrrfip1a	5.53e-65	4.09997	map3k7cl
481	tp53bp2b	7.89e-112	3.05624	glceb	1.54e-65	2.52625	npas4l	3.73e-05	2.36556	dhx33	3.02e-91	2.11817	pimr93	9.36e-22	1.81451	ckmt2b	0.0234243	1.54374	arrb2b	9.55e-221	3.2047	si:ch211-133n4.4	7.7e-245	4.64285	si:dkey-108k21.11	4.72e-35	1.72083	adarb1a	3.59e-88	6.2659	si:ch211-9d9.8	0.00747128	1.79971	dpy30	7.95e-13	2.08592	ctsz	1.35e-273	6.8041	arl9	1.44e-42	2.46113	si:dkey-16p21.8	2.92e-145	9.86639	pitpnaa	3.51e-81	4.09545	tfb2m
482	btbd11a	2.03e-51	3.05163	rab3il1	2.39e-242	2.52622	CU019662.1	5.1e-07	2.36373	CR936321.1	2.25e-268	2.11807	st3gal3b	7.89e-92	1.8137	eif1b	3.8e-20	1.54339	si:ch73-252p3.1	1.37e-69	3.2039	fat1a	2.85e-270	4.62954	CR354435.1	5.62e-22	1.72048	six1b	2.53e-38	6.26363	eif4ebp3	7.79e-13	1.79915	tmem218	0.0439367	2.08397	CR848841.1	9.86e-178	6.804	fgf18b	3.85e-05	2.46078	pdzk1	3.76e-13	9.85416	rhogb	2.75e-83	4.08975	si:dkey-19b23.15
483	sh3bp5a	2.68e-154	3.04876	me3	1.2e-103	2.52549	pif1	8.56e-15	2.36276	fam78ab	8.14e-129	2.11759	iars	1.93e-135	1.81276	mtmr8	0.000287	1.5433	stxbp2	7.93e-141	3.19491	pmela	0.0116776	4.62059	si:dkey-108k21.21	3.12e-88	1.72032	si:dkey-110c1.10	4.2738024245586E-311	6.23149	pwp1	1.09e-22	1.79835	si:dkey-195m11.8	0.0361879	2.08336	runx1	2.42e-187	6.79258	selenom	1.1e-60	2.45697	col12a1a	3.3e-149	9.83405	itpk1b	6.67e-115	4.08708	cdx1a
484	eGFP	7.8e-271	3.04332	TTC9	4.16e-28	2.52463	si:dkey-19a16.4	0.0443782	2.36238	si:ch211-106e7.2	1.26e-197	2.11599	znf622	1.55e-160	1.81201	h1f0	4.93e-17	1.54252	pde4d	1.61e-66	3.19462	lbx1a	5.85e-12	4.61243	me2	5.66e-72	1.72025	hdx	2.51e-106	6.23082	si:rp71-45g20.10	0.0272437	1.79662	zgc:171971	0.000208	2.08129	nuggc.3	1.4e-156	6.7621	aftpha	5.72e-13	2.45583	znf296	3.69e-263	9.81597	eno3	3.64e-67	4.08505	robo3
485	FP016235.1	8.68e-44	3.04262	shroom2a	2.06e-214	2.52416	epb41a	8.75e-08	2.36235	pak1ip1	7.64e-294	2.11309	trim2a	1.47e-20	1.80948	scn4bb	0.0205608	1.54141	tmem176	7.46e-200	3.19323	zgc:153675	2.29e-223	4.60739	si:ch73-60h1.1	2.58e-23	1.71972	tctex1d1	8.16e-88	6.21996	dcakd	0.045565	1.79605	jph3	0.0493605	2.08089	si:ch211-255g12.8	6.78e-236	6.73864	tp53inp1	3.62e-51	2.45132	nid2a	7.68e-138	9.81484	epdl1	1.48e-25	4.07316	prkag3b
486	efna5a	4.14e-115	3.04089	rasd3	1.47e-72	2.52243	ly75	2e-08	2.36068	FO704797.1	3.69e-89	2.11271	mnd1	2.88e-58	1.80412	rab5c	9.33e-11	1.53916	postnb	9.1e-227	3.1924	id3	1.23e-249	4.59839	mcl1a	1.11e-76	1.71861	BX323067.1	7.55e-147	6.21847	zgc:136493	0.0142875	1.79584	snrpc	1.3e-09	2.07846	dnase2b	5.91e-259	6.73336	rab36	3.55e-06	2.45123	boka	2.2e-165	9.77345	cry-dash	1.08e-104	4.05788	txnipb
487	mpzl1l	3.83e-102	3.0379	nkd1	1.49e-92	2.52208	pomcb	0.023825	2.35966	zgc:56095	2.52e-191	2.11218	hsd17b7	1.29e-66	1.80153	pora	0.00180391	1.53884	adora2b	4.92e-87	3.18396	plekhg4	1.95e-153	4.5855	prc1a	2.93e-123	1.71856	sp5a	1.16e-88	6.20595	gadd45bb	0.00267965	1.79523	arhgap21b	5.44e-05	2.07595	uevld	2.45e-212	6.73266	prrg4	1.56e-25	2.44852	zgc:194398	4.54e-123	9.7586	cd63	4.74e-46	4.05262	adrb2b
488	ankrd50l	1.3e-98	3.03757	cyfip1	2.029389593264E-312	2.52092	si:ch211-129c21.1	0.0260304	2.35545	adrb3a	0	2.11212	gpr17	2.24e-25	1.80025	si:ch211-212d10.2	0.0225817	1.53881	aanat1	2.24e-41	3.18059	si:ch211-161c3.6	5.98e-108	4.56511	CR354435.13	9.31e-71	1.7181	shisa7b	1.5e-76	6.19381	slc11a2	2.53e-06	1.79496	mis12	1.51e-10	2.0759	cbr1l	9.55e-251	6.72162	itpka	8.12e-13	2.44741	si:ch1073-190k2.1	2.75e-65	9.7514	snx20	7.15e-75	4.05099	xirp2b
489	scarb2a	3.801E-320	3.03692	mylk5	9.37e-249	2.51953	ccr9a	0.00189446	2.35533	gcshb	6.16e-82	2.11191	bcl2l13	9.56e-87	1.80005	cntf	0.0483334	1.5374	clint1b	9.45e-52	3.17971	tpm4b	2.02e-197	4.55218	si:dkey-234h16.7	2.56e-38	1.71724	gnao1b	3.37e-55	6.18982	hdac7b	0.00651434	1.7939	wdr83	1.59e-09	2.07223	si:dkey-42l23.4	2.97e-136	6.71694	slc22a7b.2	8.44e-15	2.44646	tmem154	1.89e-228	9.74609	jakmip1	1.88e-59	4.0395	hemk1
490	kcnk5b	3.16e-77	3.03217	si:ch211-196f19.1	2.01e-52	2.51815	mpeg1.1	0.0177872	2.35528	si:dkey-7n6.2	3.75e-42	2.10991	wdr76	1.23e-82	1.79823	rab40c	0.00796861	1.53713	ephb4b	7.45e-136	3.17811	bmp7b	7.77e-92	4.53448	oxsr1b	5.03e-83	1.71711	cpe	1.9e-27	6.18462	lrp2a	0.0133067	1.79356	tp53inp2	0.000119	2.0694	ptk6b	6.55e-244	6.70199	CU459056.1	1.01e-54	2.44111	pdgfc	3.87e-151	9.73932	card9	1.53e-106	4.03188	rpz
491	ghrb	5.92e-132	3.0302	selenbp1	2.07e-119	2.51559	stx2b	1.58e-28	2.35468	si:ch211-137i24.10	5.75e-121	2.10563	calm1a	6.1e-109	1.79642	ctsla	3.7e-28	1.53558	atg4da	6.26e-70	3.17648	ccdc85ca	4.78e-134	4.53186	gpr17	1.46e-21	1.7127	fgf13a	5.11e-45	6.17354	aasdhppt	0.00280294	1.79349	mcm7	4.9e-09	2.06832	mgst1.2	3.4e-224	6.69302	gadd45ba	1.67e-63	2.4395	cyp2aa1	1.69e-122	9.73684	enpp6	4.6e-19	4.02882	alcamb
492	abcc2	1.51e-54	3.03004	zgc:158659	3.1e-53	2.51419	slc7a11	0.0104605	2.35119	vps9d1	1.02e-127	2.10492	slc12a7a	3.92e-98	1.79624	si:ch211-197k17.3	0.0399344	1.53407	scn4bb	9.87e-74	3.17505	CU693502.1	1.08e-90	4.53064	sytl1	1.94e-70	1.71158	cfap57	1.95e-50	6.16934	dnpep	8.96e-12	1.79346	snrpd3l	6.06e-07	2.06651	malt2	3.07e-244	6.66521	myo9ab	1.45e-35	2.43814	tjp2a	3.15e-224	9.72831	apol1	3.45e-57	4.02808	il15l
493	rcan1a	1.83e-224	3.02608	mknk2a	3.62e-68	2.51397	mctp2b	9.41e-05	2.3509	FP325123.2	5.25e-195	2.10489	tamm41	2.21e-35	1.79456	sh3bgrl3	0.0152668	1.53346	esyt3	1.94e-41	3.17495	foxa1	1.66e-14	4.52813	cenpe	2.25e-121	1.71083	prox1a	1.15e-71	6.1643	pex10	0.000181	1.79321	mibp	0.00517321	2.06647	CU499330.1	1.29e-263	6.64192	bcl2l11	4.84e-14	2.43767	bmp2b	1.9e-153	9.71189	gig2o	1.77e-62	4.02389	cacnb1
494	dspa	1.39e-249	3.02527	CABZ01061591.1	3.31e-101	2.5098	srebf1	0.000432	2.35089	aqp8a.2	9.4e-64	2.10074	tyw5	4.67e-81	1.79454	rhoab	2e-06	1.53342	mras	1.99e-183	3.17348	gpc1a	1.06e-41	4.52794	E2F2	2.03e-44	1.70642	gpr27	2.35e-58	6.15841	napga	3.67e-05	1.79294	ddx39aa	2.92e-08	2.06633	wipf1a	2.08e-305	6.63342	bloc1s4	4.29e-47	2.4368	dbnla	2.4e-47	9.68527	mocs2	1.64e-30	4.01983	cth
495	CABZ01086127.1	6.29e-46	3.0237	fgd5a	0	2.50653	sdccag8	2.56e-13	2.34968	rdh8a	6.52e-175	2.10012	nmd3	7.02e-27	1.79335	ube2v1	2.73e-05	1.53112	atp6v1d	8.11e-174	3.17211	zgc:173517	1.87e-57	4.5186	snx14	4.63e-62	1.70502	maptb	3.36e-23	6.15375	hpdl	5.35e-05	1.79277	hnrnpul1l	6.98e-14	2.06399	si:dkey-172h23.2	0	6.63299	lmo7a	4.22e-46	2.43621	ptprfa	5.74e-131	9.67604	si:dkey-32n7.4	3.91e-98	4.01966	aif1l
496	ptp4a2a	4.42e-218	3.0207	tnfsf10	2.99e-94	2.50513	nek8	0.000563	2.34679	pycr3	2e-79	2.10005	narfl	6.49e-77	1.79138	ccar2	0.00702904	1.53065	isl2a	6.04e-127	3.16912	selenom	6.24e-211	4.5185	kctd13	7.62e-53	1.70459	plxdc2	1.89e-126	6.12935	znhit3	1.2e-06	1.78991	mnd1	0.00107213	2.06267	hivep1	6.41821550725E-313	6.62811	si:dkeyp-121d2.7	1.07e-11	2.43487	dhrs13a.2	1.76e-109	9.65612	agpat9l	1.97e-107	4.01837	crbn
497	gnai2a	0	3.02067	vamp5	1.45e-227	2.50383	odf2b	3.3e-25	2.34433	cbwd	1.3e-198	2.09965	bcl2l10	1.82e-150	1.78693	arf1	0.00190322	1.52947	tshz2	5.33e-73	3.16809	stim2a	1.13e-69	4.51236	CU463284.1	5.54e-36	1.70337	chata	2.15e-18	6.11438	cenpi	7.18e-11	1.78968	LAMP5	0.00175843	2.06203	si:dkey-7i4.1	4.56e-274	6.62539	dennd4b	1.27e-06	2.43357	wnt9b	1.24e-228	9.63843	hk2	5.81e-126	4.01494	phldb1a
498	tgfb1a	4.24e-197	3.01977	jmjd1cb	2.57e-275	2.50166	zgc:162698	3.85e-51	2.34431	abcb6a	7.12e-114	2.09922	mibp	1.73e-206	1.78418	BX571809.2	0.000168	1.52523	eps8l3a	7.99e-27	3.16193	SPATA1	2.28e-19	4.51187	ip6k2a	1.35e-84	1.70273	rd3	5.35e-37	6.10598	CR293511.1	3.73e-08	1.78962	si:ch73-1a9.3	1e-31	2.05768	pqlc2	0	6.59336	rassf2b	5.64e-08	2.43309	foxi1	1.71e-67	9.63381	pfn1	1.73e-43	4.01183	cluha
499	si:dkey-71l1.1	2.15e-26	3.01843	plcd1a	1.3e-23	2.50103	HACD4	1.84e-19	2.34276	naprt	4.27e-277	2.09828	ptpn11b	1.88e-138	1.78327	idi1	7.4e-05	1.52449	rnpep	1.56e-64	3.15946	ppap2d	3.68e-110	4.51056	drl	1.78e-175	1.70246	mdka	6.44e-111	6.09321	si:ch73-12o23.1	0.00171578	1.78831	erbb4a	5.42e-05	2.05743	msra	1.59e-260	6.59155	CR318588.3	4.26e-25	2.4317	BX927258.1	1.52e-90	9.61619	pfkfb4a	6.25e-92	4.00563	ak5l
500	llgl2	8.84e-177	3.01837	ccnd2a	1.95e-231	2.49862	gpr63	1.85e-07	2.34273	npm3	5.5e-229	2.09797	ddb2	2.83e-77	1.78322	sgk1	0.00882839	1.52427	sept9a	9.92e-234	3.15778	zgc:158445	4.33e-96	4.50975	hax1	3.42e-85	1.70119	adgrl2a	3.34e-206	6.08538	si:dkey-79d12.5	1.53e-05	1.78672	si:ch211-262h13.3	6.93e-06	2.05695	nr4a3	2.43e-146	6.58002	sdc2	4.5e-78	2.43048	rab25a	6.96e-55	9.60146	adam19b	2.23e-42	3.99875	scrib
501	tagln2	0	3.01774	phldb2b	2.36e-204	2.49858	tfeb	0.000114	2.34001	si:ch211-204c21.1	4.21e-195	2.09777	CR847543.1	5.48e-55	1.7819	si:dkey-34l15.1	0.0141289	1.52349	rragca	3.98e-92	3.15654	htra1b	0.00027	4.48979	nadk2	1.02e-42	1.69941	six6b	2.3e-72	6.06681	zgc:100846	0.000737	1.786	CABZ01052576.1	3.39e-06	2.05637	si:ch211-213a13.1	2.5e-169	6.57993	rasal2	1.89e-70	2.42915	cyp26a1	1.15e-25	9.60053	slc4a1b	1.67e-06	3.99731	ache
502	slc9a3r1b	9.81e-69	3.01621	akap12b	1.45e-271	2.49738	CU929178.1	0.0132483	2.33992	snu13b	5.82e-177	2.09734	tsen15	4.44e-42	1.78134	otud3	0.00556999	1.52267	pea15	1.25e-150	3.15626	ntn1b	4.13e-07	4.48503	b3gnt5a	3.75e-20	1.69813	efna2a	1.74e-87	6.06438	si:dkey-23f9.4	4.09e-06	1.78556	lsm14b	0.0412746	2.05636	apba1a	4.43e-188	6.57662	tns2a	6.17e-21	2.42783	adamts6	2.05e-80	9.59041	sdcbp	2.64e-83	3.99722	kif21a
503	si:ch211-145b13.6	7.17e-257	3.01509	tyro3	3.64e-59	2.49225	ppap2d	1.97e-07	2.33969	FP236812.3	1.63e-68	2.09596	si:dkeyp-27e10.3	4.33e-13	1.77975	nxpe3	0.00351132	1.52254	rab8b	5.54e-227	3.14952	epyc	4.21e-12	4.4842	pdgfbb	9.43e-86	1.6975	pou2f2a	1.11e-46	6.05157	eef2l2	7.51e-06	1.7851	orc4	1.58e-06	2.05563	mpp1	1.02e-286	6.57154	cpt1aa	1.63e-23	2.42767	tnfsf10l	2.23e-188	9.57849	paics	9.63e-29	3.98916	sorl1
504	isl1	1.34e-32	3.01406	cntrl	9.24e-74	2.49175	si:ch211-195m9.3	0.0291402	2.33928	CU570781.3	1.66e-105	2.09503	mrpl27	2.11e-142	1.77972	flt1	6.94e-10	1.52243	cst14a.2	1.26e-158	3.14871	dhrs3a	2.8e-86	4.48411	wu:fb44b02	6.11e-126	1.69721	gria1a	3.2e-21	6.04816	fam206a	2.27e-05	1.78433	cdca8	0.00394969	2.05366	gpr132b	0	6.54739	tmco4	1.2e-13	2.42658	ANXA1 (1 of many)	3.08e-15	9.51927	FERMT3 (1 of many)	1.05e-144	3.98878	cdkn3
505	tspan7	0	3.0126	si:ch73-375g18.1	2.03e-219	2.49069	sema4ba	1.05e-05	2.33739	si:ch73-167f10.1	9.75e-47	2.09327	zgc:103438	1.24e-20	1.77939	myo7aa	0.0423961	1.52103	slc15a4	1.38e-70	3.1487	gata5	5.33e-40	4.48125	rabgap1l	9.91e-90	1.69716	sox1a	2.03e-11	6.01957	si:dkeyp-55f12.3	5.62e-19	1.78405	crnkl1	3.68e-11	2.05357	shc2	7.58e-166	6.54738	gse1	1.48e-52	2.4265	si:ch211-105j21.9	2.44e-201	9.4851	malt1	1.34e-61	3.98574	rreb1b
506	tbc1d16	7.51e-108	3.01157	smad7	1.5e-199	2.49016	si:ch211-8c17.2	2.23e-06	2.33711	si:dkeyp-2e4.3	1.83e-209	2.09137	atp5s	8.26e-25	1.77854	stab2	4.02e-60	1.51866	ldb2a	2.78e-299	3.14621	CABZ01077124.1	1.66e-150	4.47727	kiaa1549la	6.16e-19	1.69689	erc2	1.12e-60	6.0048	FP016142.1	0.000133	1.7838	cuedc2	1.15e-05	2.05276	tktb	7.58e-252	6.51585	cdh5	4.32e-103	2.42549	si:dkey-262k9.2	2.41e-174	9.46812	dnmt3bb.1	6.07e-34	3.98541	ntn5
507	nptna	6.71e-41	3.01018	qkia	2.98e-180	2.48892	ikbkb	1.51e-05	2.3347	snx9a	1.27e-207	2.09037	si:dkeyp-20g2.1	1.91e-46	1.77752	foxc1a	0.00241454	1.51811	stard8	1.93e-228	3.14447	nfatc4	5.83e-66	4.47382	bloc1s5	2.43e-97	1.69547	cldna	1.28e-13	6.00306	CU466287.2	0.00565117	1.78351	plrg1	4.2e-13	2.05259	ptafr	3.19e-241	6.49582	zbtb8a	5.81e-25	2.42519	si:dkey-163m14.6	4.5e-57	9.4634	atrnl1b	2.98e-111	3.98263	aasdhppt
508	BX664622.1	2.15e-79	3.00859	elmo1	1.23e-306	2.48251	fars2	1.08e-09	2.33352	sv2	2.39e-104	2.08952	atp23	4.45e-85	1.7765	bnip4	0.0381094	1.51683	jund	3.07e-156	3.14385	col7a1l	1.97e-67	4.47357	CR391944.1	2.73e-15	1.69372	jakmip2	1.77e-60	6.00232	ypel1	0.0312252	1.78338	supt3h	4.97e-07	2.05156	si:dkey-237j10.2	2.01e-235	6.41749	il4r.2	1.08e-22	2.42331	fmo5	2.55e-214	9.45213	sh2d1ab	7.6e-53	3.96912	cacng6b
509	plk2a	2.32e-136	3.00745	atf5b	5.53e-178	2.48051	si:ch211-185a18.2	9.15e-14	2.33336	slc25a15b	7.58e-78	2.08675	atp5if1b	6.92e-151	1.77388	stk17b	0.0171977	1.5165	pcdh12	3.73e-243	3.14352	st6gal2a	3.06e-110	4.47231	cdk1	3.03e-127	1.69329	e2f5	2.31e-140	5.99686	acot13	8.17e-11	1.78304	chek2	4.46e-05	2.04603	ppp1r18	9.7955935846E-314	6.399	slc4a7	9.29e-22	2.42308	si:ch211-266g18.6	6.01e-162	9.42873	si:ch211-260p9.3	2.75e-67	3.96256	git2a
510	si:dkey-165a24.9	4.39e-60	3.00451	arvcfb	6.06e-247	2.47996	ptprc	0.000302	2.33325	sdhaf2	2.44e-250	2.08624	myb	1.67e-173	1.77333	hmga2	0.000687	1.51648	abca1b	5.11e-144	3.13815	fbn2b	6.94e-158	4.47132	si:dkey-283b1.7	9.45e-15	1.69223	lzts1	2.68e-17	5.99059	si:rp71-36a1.2	2.37e-06	1.78177	zgc:100846	7.56e-05	2.04596	rgs14a	0	6.36732	esr1	2.48e-15	2.42225	lcat	7.61e-293	9.42337	CU896691.2	1.51e-69	3.94146	cbsb
511	si:ch211-18i17.2	5.6e-137	3.0043	slc9a3r1b	1.89e-58	2.47942	elovl5	2.65e-07	2.33295	samm50	1.37e-214	2.08612	pim2	8.76e-52	1.75263	si:ch211-135n15.3	0.000168	1.5164	rps6ka3b	3.83e-103	3.13529	wnt11r	4.61e-32	4.46932	lrrc8da	1.2e-61	1.69209	foxb1b	1.18e-98	5.98861	CR847543.2	0.00465007	1.78013	cenpj	3.93e-05	2.04362	pgk1	5.7e-282	6.36422	hoxa13b	6.87e-13	2.41905	adamtsl5	4.6e-151	9.40466	vsir	3.34e-118	3.9377	klhl21
512	sgpl1	5.13e-137	3.00353	mtmr1a	1.26e-31	2.47858	si:dkeyp-19e1.3	3.48e-16	2.33251	tsr2	7e-284	2.08534	zgc:158852	1.07e-21	1.74902	mfng	0.0402223	1.51552	grnb	5.54e-95	3.13323	si:ch211-198m17.1	1.57e-47	4.46578	BX537113.1	5.85e-10	1.68991	endouc	5.45e-133	5.98719	polr1c	7.29e-13	1.7772	pus3	0.000184	2.04272	pigrl2.3	2.69e-286	6.35658	FQ311924.2	2.37e-17	2.41848	rrbp1b	1.31e-256	9.39043	mgat5	8.13e-78	3.93663	g0s2
513	mafk	2.66e-74	3.00166	CU467961.1	3.08e-111	2.4774	slc22a21	0.0494074	2.33231	zgc:103759	1.81e-70	2.08328	nt5e	3.49e-18	1.74877	glsb	0.0322297	1.51436	adgrl4	1.78e-200	3.12776	zic1	4.58e-39	4.46294	si:ch211-113a14.19	1.63e-119	1.68914	adgrv1	1.36e-105	5.98325	dars	5.11e-07	1.77687	snrnp25	1.16e-09	2.03994	eno3	3.8e-230	6.35203	nabp1b	1.52e-12	2.41643	BX323590.2	1.38e-221	9.38984	xkr8.2	4.12e-49	3.93053	ptk2ab
514	slco1d1	2.54e-29	3.00053	tanc1a	1.45e-55	2.47713	tnfaip8l3	0.00890243	2.33193	gsdmeb	2.55e-81	2.08303	terf1	7.43e-85	1.74813	CR376751.1	0.0278078	1.51191	pkn1a	6.06e-197	3.12615	artnb	7.78e-73	4.4606	cspp1a	1.17e-34	1.68838	prtga	1.02e-95	5.9808	tppp	2.96e-07	1.77686	ing5b	8.73e-17	2.03948	glipr2	3.1e-295	6.34473	slc6a22.1	3.66e-13	2.41459	lgals3b	1.22e-167	9.33958	tmc8	2.32e-62	3.91927	mapre3b
515	cryba4	4.17e-72	2.99818	tspan4b	5.46e-275	2.47712	armc2	0.00173858	2.33184	pbdc1	1.82e-208	2.08031	ccdc43	7.14e-138	1.74784	actr2a	1.43e-06	1.51092	s1pr5a	7.34e-166	3.1186	plxna4	1.88e-96	4.45638	sod1	1.49e-93	1.68613	masp1	1.82e-97	5.95711	noc2l	4.95e-22	1.77641	h2afvb	1.14e-23	2.03926	camk1b	3.84e-271	6.33115	dgkh	9.63e-17	2.41339	baiap2l1a	9.44e-75	9.32202	atp2a3	4.06e-54	3.91842	shisa2b
516	gng10	1.43e-181	2.9925	rhoca	0	2.47583	selenoi	7.67e-07	2.33152	ddx27	1.68e-267	2.07938	psme2	3e-10	1.74719	nme2b.2	0.0380815	1.51092	antxr1c	4.59e-250	3.11493	moxd1	7.76e-26	4.44871	si:ch1073-153i20.4	4.53e-116	1.68596	fam219ab	6.22e-83	5.94612	tyw5	2.53e-10	1.77503	aif1l	7.32e-05	2.03805	atp6v1h	2.84e-230	6.33052	nipa2	4.29e-49	2.41135	cx35.4	3.09e-135	9.31979	sat1a.1	3.88e-33	3.91529	si:ch73-27e22.4
517	gja5b	2.9e-47	2.99217	agpat4	9.57e-203	2.47579	cry-dash	1.36e-13	2.33133	aprt	1.68e-290	2.07906	fam210aa	2.75e-64	1.74701	arhgef39	0.0218761	1.50955	slco5a1a	7.72e-74	3.11492	axin2	7.79e-199	4.43878	rbm24a	2.07e-156	1.68542	six3b	1.04e-88	5.94592	foxred1	2.61e-05	1.77493	rbm12b	1.07e-10	2.03741	ctsh	1.21e-228	6.28664	dsela	7.43e-08	2.40825	tgm1l4	1.03e-82	9.29709	LO018102.1	2.26e-61	3.91214	eif4e2
518	si:dkey-27i16.2	4.84e-245	2.99183	ankrd13b	9.26e-71	2.47531	smpd5	1.9e-05	2.33052	plcd3b	1.83e-63	2.07808	pak1ip1	6.62e-150	1.74619	ctnna1	0.00159928	1.50735	klhl4	1.45e-120	3.11485	zgc:158328	1.07e-66	4.43315	tcirg1a	5.38e-10	1.68532	inab	6.21e-46	5.9442	rab20	1.46e-05	1.7727	pbk	7.04e-08	2.03703	CABZ01044156.1	1.11e-278	6.2866	osbpl3a	1.53e-14	2.40804	ackr4b	4.13e-96	9.2905	blnk	3.02e-85	3.91143	zbtb42
519	tll1	9.57e-206	2.98943	tagln2	3.59e-221	2.47499	f5	0.0186629	2.33031	si:ch211-212o1.2	2.21e-117	2.07803	gsdmeb	6.21e-24	1.74241	chmp2a	0.0100405	1.50558	hexa	3.36e-83	3.11347	foxd2	4.8e-117	4.43004	cep70	3.26e-28	1.68331	fzd10	1.91e-61	5.93735	wipi2	1.24e-05	1.77248	nob1	7.13e-07	2.03553	si:ch1073-185p12.2	1.03e-153	6.27979	sat1a.2	1.11e-66	2.40591	gipc2	3.78e-190	9.28851	zmp:0000001082	1.31e-115	3.90682	nav2a
520	ppm1f	9.65e-124	2.97397	pcdh2g5	2.31e-304	2.47472	cobl	0.00327613	2.3292	ssx2ipa	3.69e-113	2.07768	pdgfbb	7.3e-99	1.73858	si:dkey-280e21.3	0.0181655	1.50304	foxo3b	5.04e-88	3.11249	samd10b	9.77e-73	4.43	CABZ01077220.1	2.48e-10	1.68258	pbx3b	1.52e-66	5.92373	slirp	3.37e-17	1.77116	smarcd3b	5.82e-06	2.03489	tlr21	1.0E-323	6.27592	fn1a	8.18e-56	2.40503	and2	7.73e-09	9.28163	atp11a	0.00784582	3.9066	tspan9a
521	hoxb1b	1.01e-79	2.97296	cd81a	1.09e-249	2.47445	slc39a14	1.24e-14	2.32462	zgc:66313	2.24e-53	2.07508	si:ch73-299h12.3	4.78e-86	1.73788	ccdc80	4.75e-06	1.5027	mcoln1a	6.37e-91	3.11112	rbms2b	1.75e-205	4.42403	zgc:158852	9.94e-18	1.68002	mapk15	2.25e-97	5.92353	tubd1	4.61e-08	1.77097	osgep	1.15e-07	2.03488	def6a	3e-110	6.27463	BX548024.1	2.62e-09	2.40468	mboat1	1.1e-65	9.27758	si:dkey-56i24.1	4.04e-101	3.8944	foxd5
522	phf24	3.87e-45	2.9727	F2RL3	5.09e-44	2.47409	cldnd1a	4.88e-07	2.32418	eif5	4.3e-146	2.07506	pacs1a	6.45e-31	1.73669	jade2	0.0196549	1.50206	arl4ab	2.33e-158	3.10927	sfrp1b	7.84e-76	4.41812	arv1	6.66e-22	1.67958	eml1	2.8e-85	5.91091	si:dkey-98f17.5	1.59e-07	1.76951	smarcd1	1.87e-16	2.03425	xkr9	2.93e-164	6.26939	CABZ01057928.1	1.46e-14	2.40408	dlx6a	1.58e-210	9.23445	litaf	1.79e-119	3.88098	tead3b
523	bag2	1.45e-179	2.96927	2021-09-02	2.14e-287	2.47375	epb41l4a	6.85e-10	2.32402	CU138547.1	4e-90	2.07451	vps9d1	1.67e-38	1.73668	ndufa8	0.0408979	1.50141	thsd1	5.26e-161	3.10899	gucy1a1	7.75e-21	4.41428	wapla	4.15e-82	1.67842	C4B	1.93e-87	5.90259	ap3m2	4.11e-06	1.76875	msl2a	8.17e-06	2.03418	malt3	5.38e-136	6.26691	enpp6	1.14e-14	2.39752	zgc:193711	1.82e-166	9.23295	si:ch211-137j23.7	2.26e-69	3.87956	brf1a
524	grb2a	2.93e-111	2.96641	fkbp1b	1.63e-77	2.47317	stk40	2.8e-13	2.32382	msantd1	1.92e-119	2.07158	pdap1b	6.03e-128	1.73168	mgme1	0.00811566	1.50135	flt4	9.78846745182E-312	3.10755	cd82a	2.46e-195	4.41318	fhdc2	4.11e-18	1.676	cyfip2	3.95e-152	5.89563	prmt3	6.4e-07	1.76731	dnaja2l	2.29e-12	2.03375	pgam1a	3.86e-264	6.26112	rreb1a	2.21e-40	2.39528	pdgfd	2.72e-94	9.21462	eepd1	1.97e-70	3.84967	CU929070.1
525	mcf2l2	2.32e-179	2.96547	erg	5.67e-115	2.46955	zgc:77112	0.000116	2.32241	ftsj1	1.66e-253	2.07103	cpz	4.57e-59	1.73061	zgc:112271	0.00395436	1.50114	LO017938.1	1.85e-85	3.10448	dct	0.0163487	4.39202	mst1	1.05e-15	1.67506	ago1	8.69e-127	5.87929	CU468915.1	0.0202178	1.7669	cd2bp2	1.12e-13	2.03283	tmem63a	2.46e-190	6.25058	tcf20	2.6e-51	2.39338	cxl34b.11	1.11e-98	9.19688	rab27a	1.2e-72	3.84572	mycb
526	zgc:171558	1.76e-53	2.96034	amotl2a	3.02e-292	2.46943	tm9sf1	6.6e-16	2.32193	slc3a2b	7.5e-162	2.07099	mcm8	1.53e-48	1.73029	cops9	0.0035747	1.50082	micall2a	2.69e-267	3.10231	MDFI	2.1e-112	4.39191	si:dkey-23f9.4	1.63e-41	1.6745	dydc2	1.95e-88	5.87308	nfkbil1	0.00181235	1.7661	dnal4b	0.00012	2.03265	si:ch211-226m16.2	3.6e-256	6.24532	bicd2	2.21e-31	2.39088	CT956093.1	7.83e-118	9.17631	bcat1	1.95e-90	3.84512	hsd17b10
527	CABZ01061495.1	2.34e-75	2.95839	ccm2l	1.64e-149	2.46572	BX005245.1	0.000426	2.32042	polr1e	8.38e-237	2.06849	pex11b	5.2e-16	1.72997				ntn5	1.41e-69	3.10054	ccdc3b	9.94e-07	4.38954	asb6	1.73e-29	1.67405	evx2	6.12e-14	5.86669	odr4	8.42e-07	1.7646	mri1	0.00140057	2.03263	si:ch1073-324l1.1	3.87e-138	6.23177	CABZ01050280.1	5.52e-10	2.38942	ppp1r14aa	3.32e-276	9.17398	napaa	1.5e-58	3.84327	mtss1
528	gxylt1b	6.41e-71	2.95632	pard3ba	1.2e-50	2.46149	soga1	1.47e-160	2.31445	vdac2	2.71e-124	2.06738	susd1	1.95e-205	1.72855				spns1	2.46e-126	3.0975	mxra8b	8.38e-71	4.37879	rprmb	1.83e-32	1.67334	pacrg	1.14e-43	5.86473	acp6	8.65e-08	1.76208	acat2	9.31e-05	2.03045	CU571081.1	1.43e-195	6.22076	si:ch211-254p10.2	1.41e-08	2.387	zgc:112148	6.3e-158	9.13555	ccdc78	2.87e-65	3.84219	eva1a
529	tie1	0	2.95617	iqsec2b	4.96e-28	2.45893	plekhm3	1.5e-12	2.31375	mcu	5.38e-139	2.06647	aamp	7.05e-156	1.7275				hipk2	9.49e-97	3.09717	tpm1	1.55e-79	4.37638	zgc:165555	8.79e-92	1.67333	cyp26c1	3.05e-36	5.86319	kcnab1b	1.18e-06	1.76113	hddc3	2.32e-10	2.02995	gstp1	3.09e-220	6.20773	cyr61l1	5.79e-09	2.38176	MDFI	1.13e-165	9.13288	si:dkey-19a16.13	6.3e-42	3.83864	znhit3
530	rasip1	0	2.95603	egfra	3.89e-69	2.45339	chchd3b	4.66e-07	2.31246	rad23ab	3.3e-113	2.06567	ciao1	4.17e-139	1.72228				gch1	1.56e-57	3.09577	msx3	7.85e-79	4.37127	RASSF5	2.47e-92	1.67311	si:dkey-16l2.17	4.09e-76	5.86045	tomm34	2.92e-15	1.76061	zgc:136564	1.28e-06	2.02816	slc36a1	2.83e-218	6.20435	osbpl7	3.9e-11	2.38093	btr12	7.73e-95	9.12981	hmha1a	1.46e-95	3.83471	irs2b
531	frya	2.14e-46	2.95298	gpr146	3.21e-49	2.4528	specc1	2.15e-13	2.31061	si:dkey-13p1.3	4.33e-59	2.06322	exo1	4.83e-53	1.72221				si:ch73-334d15.1	1.24e-145	3.09491	ociad2	6.9e-40	4.36778	abce1	4.04e-82	1.67303	lmo1	1.91e-26	5.8585	faxdc2	0.0127919	1.75978	ela2	0.0198077	2.02755	gnsb	1.04e-222	6.20185	dap	6.65e-63	2.38005	pawr	6.14e-223	9.12201	zyg11	3.33e-73	3.83271	adprh
532	cd82a	1.3e-204	2.95207	sept7b	8.85e-218	2.4511	eya2	0.000138	2.31048	si:ch211-227n13.3	4.16e-139	2.06276	pcna	1.67e-123	1.72077				enpp6	1.15e-33	3.09369	si:dkeyp-110a12.4	2.25e-09	4.35282	knstrn	2.88e-95	1.6721	sst1.2	3.81e-06	5.85041	zwilch	7.04e-07	1.75711	zgc:66447	0.000228	2.02738	CABZ01068208.1	4.59e-277	6.19543	dock6	1.59e-49	2.37928	sptbn2	4.52e-254	9.11125	mapk11	5.02e-95	3.82857	clic5a
533	rtn4rl2a	2.11e-35	2.94729	cd2ap	9.65e-261	2.45026	nr4a1	1.95e-09	2.30876	bcl2l10	1.23e-266	2.06145	si:ch211-227n13.3	7.78e-49	1.7206				pacs2	2.73e-36	3.08967	mkxa	3e-51	4.3448	fbxo5	1.27e-116	1.67201	si:ch211-153f2.7	1.2e-50	5.85015	faima	0.0318575	1.75582	fahd1	6.81e-05	2.02654	itln1	3.68e-125	6.18926	gab2	3.62e-29	2.37845	si:dkey-117n7.2	1.04e-71	9.09045	CABZ01056054.1	7.8e-128	3.82336	zgc:66479
534	gch1	2.54e-58	2.94218	rgl1	4.99e-287	2.44933	CABZ01083166.1	4.48e-08	2.30781	RYR2	1.25e-59	2.06119	BX663503.1	6.82e-08	1.72027				plk2b	4.83e-267	3.08829	spag9a	6.77e-64	4.3073	atp5s	3.04e-25	1.67115	DOCK4 (1 of many)	4.28e-72	5.8497	aprt	1.68e-16	1.75577	hist1h2a2	0.00324446	2.02603	specc1	5.24e-238	6.1773	glt8d1	3.72e-23	2.3771	sytl2b	3.55e-56	9.08589	si:ch73-265h17.1	1.58e-52	3.81878	CHCHD5
535	tpst1	3.75e-167	2.93233	tcf12	1.2e-176	2.44886	CT956002.2	9.62e-26	2.30516	MANEAL	7.92e-44	2.06099	mrps15	1.84e-141	1.71931				scn8ab	1.78e-34	3.08652	vegfaa	1.17e-52	4.30707	gpam	7.84e-17	1.66944	sostdc1b	1.11e-34	5.83201	cox19	1.49e-10	1.75574	adcy2a	0.00664659	2.02499	irf7	1.3e-190	6.16026	mpg	5.93e-10	2.37609	gna15.1	1.83e-184	9.07496	ssuh2.3	2.77e-126	3.8121	snai3
536	itgb1b	1.14e-202	2.93194	rin3	1.31e-294	2.4487	mks1	3.4e-05	2.30252	abhd18	2.77e-129	2.06021	prkacbb	3.62e-100	1.71829				mef2aa	5.38e-176	3.08272	tmem119b	7.26e-236	4.29481	sass6	6.99e-40	1.66903	emx2	1.66e-32	5.83067	ak3	8.86e-20	1.75569	thap12a	3.8e-12	2.02485	pik3cg	2.89e-276	6.14668	USP53 (1 of many)	1.57e-24	2.37537	asph	2.73e-157	9.06275	cnksr2b	7.14e-47	3.80074	abrab
537	cdc42bpab	4.2e-100	2.93161	tgm1l1	1.25e-45	2.4461	xpa	3.47e-08	2.30056	mier2	1.86e-232	2.05772	pip5k1ba	3.15e-10	1.7169				ccdc85b	7.67e-253	3.08069	si:dkey-21e2.4	0.0297391	4.2827	zgc:113314	1.31e-29	1.66762	fmnl2b	1.28e-248	5.82034	mrpl54	2.74e-22	1.75542	zgc:85858	9.54e-09	2.02379	si:ch211-198c19.3	8.32e-145	6.1421	slc39a10	1.7e-18	2.37521	BX649384.3	3.71e-143	9.05793	BX323022.1	1.78e-62	3.79165	zgc:103586
538	lrrn1	0	2.92851	nfe2l1b	1.64e-178	2.44604	ifngr1l	0.0258333	2.30055	esr2b	1.01e-37	2.05743	zgc:66433	2.84e-160	1.71667				rab13	3.1e-227	3.07782	hibadha	2.57e-64	4.27482	spice1	4.76e-29	1.66546	spa17	2.34e-61	5.81763	nadka	2.62e-07	1.7541	inip	2.22e-14	2.02362	pfkfb4a	8.71e-191	6.13869	stk35	1.53e-17	2.37341	traf3ip2l	2.52e-196	9.04486	sh3bp1	2.47e-67	3.79076	prob1
539	kif1b	5.06e-295	2.92583	rab12	2.9e-166	2.44502	BX936382.1	0.00813516	2.29964	2021-03-08	3.82e-217	2.05726	slc1a5	3.65e-46	1.71601				erg	2.54e-98	3.0776	rab34a	1.3e-118	4.26401	CU681842.1	5.62e-14	1.6651	nrarpb	1.81e-222	5.80796	CU638870.1	0.00120202	1.75392	esco2	4.24e-07	2.02328	si:dkey-1h24.6	6.43e-175	6.11187	si:ch211-209j10.6	4.47e-36	2.37176	fam49ba	0	9.03404	klhl6	1.29e-66	3.7902	si:ch211-235e9.8
540	hmga2	0	2.92238	si:ch211-284e13.6	4.81e-41	2.44408	ms4a17a.10	5.53e-07	2.29957	zgc:66433	1.18e-262	2.05389	mcph1	6.87e-61	1.71595				kdrl	3.9e-239	3.07446	p4ha1b	4.15e-129	4.25799	rbm38	2.16e-37	1.66483	hmx4	7.07e-20	5.80754	BX005073.3	0.00311372	1.75237	polr2i	1.27e-15	2.02246	dicp3.3	0	6.10119	plk2b	1.66e-89	2.37049	krt1-19d	3.43e-158	9.02697	rel	3.86e-72	3.78722	fhdc2
541	efna1a	3.65e-178	2.92198	ghra	3.77e-61	2.44361	ugt2a4	0.000709	2.2984	slc25a26	7.63e-217	2.05327	BX510940.1	1.18e-18	1.71514				sh3pxd2aa	3.34e-130	3.07223	kif26ab	6.64e-67	4.23014	ccnb2	1.01e-68	1.66351	cdkn1ca	2.49e-128	5.79915	cript	6.69e-12	1.75221	si:dkeyp-44d3.3	0.0406503	2.01964	cd7al	1.13e-180	6.08981	sulf2b	1.43e-06	2.37037	eva1a	9.52e-159	8.99789	eif4ebp1	5.16e-75	3.7858	CR749763.5
542	CABZ01067979.1	3.46e-54	2.92188	CABZ01067980.1	3.87e-65	2.44212	tmem67	3.1e-07	2.29792	cdkn3	1.36e-165	2.05279	aifm1	1.49e-86	1.71408				dse	8.43e-94	3.07127	rassf7a	6.28e-66	4.21262	neil1	2.02e-62	1.66183	GRB14	8.1e-83	5.78689	si:dkey-4i23.5	4.89e-06	1.75219	fkbp4	1.69e-08	2.01923	mapre1a	1.98e-189	6.08666	si:ch211-226h8.4	0.000449	2.36797	cbsb	1.18e-212	8.98146	lxn	6.79e-75	3.78469	zgc:92242
543	klhl17	4.97e-33	2.92066	kif26aa	5.26e-66	2.44023	socs1a	0.00276756	2.29711	idh3b	8.49e-289	2.05127	fxn	3.69e-43	1.71091				fhl2a	1.26e-79	3.06901	arl4ca	1.86e-53	4.2061	si:ch211-261n11.5	2.11e-74	1.65993	si:dkey-12h9.6	1.49e-31	5.78612	nelfb	2.84e-18	1.75196	zgc:136864	2.57e-07	2.01864	igflr1	3.97e-190	6.0799	arl13b	3.93e-28	2.36624	igfbp2a	2.26e-78	8.96343	cxcr3.2	7.71e-118	3.77677	pfkfb2b
544	s1pr1	2.67e-191	2.91988	klhl3	9.91e-58	2.43752	zgc:112977	0.000599	2.29555	si:ch211-217a12.1	2.9e-50	2.051	apex2	1.37e-34	1.71083				tyro3	7.82e-54	3.06872	isl2b	7.39e-34	4.20392	crlf1b	3.89e-13	1.65954	cx43.4	0	5.78374	efcab1	0.0206696	1.75192	miga1	0.00722695	2.01862	scpep1	4.62e-218	6.07502	slc16a10	4.69e-35	2.36606	plecb	3.43e-164	8.95769	rasd1	0.0069599	3.7677	kcnj2a
545	rims1b	2.28e-47	2.91319	ralgapa2	4.85e-231	2.43568	BX649453.1	0.00589886	2.29479	nle1	8.21e-240	2.05066	lpin2	1.94e-102	1.70974				cltca	1.55e-145	3.06841	rbfox1	1.08e-112	4.20366	sgo1	1.03e-84	1.65841	FP085414.1	5.78e-55	5.78349	mcl1a	6.5e-26	1.75158	dnmt3bb.2	3.39e-06	2.01664	arpc4	1.14e-161	6.0743	pard3bb	6.26e-26	2.36348	fgfr1a	1.7e-249	8.95571	slc17a9b	1.57e-51	3.76543	gpd1a
546	ftr83	0	2.91252	zgc:56622	9.45e-41	2.43547	znf1164	0.0395424	2.29419	si:dkey-90m5.4	7.6e-71	2.05059	CR936462.1	4.51e-18	1.70925				arap3	3.85e-260	3.06836	ppfibp2b	1.34e-72	4.19605	CU459186.3	7.81e-45	1.65787	si:dkey-148f10.4	2.22e-43	5.77281	CR388143.1	0.0209106	1.75134	cbx1a	8.09e-10	2.01465	klhl6	1.81e-190	6.07347	ccdc149b	3.7e-06	2.36008	zgc:91849	9.39e-131	8.92549	si:ch73-233k15.2	2.48e-58	3.765	pkmb
547	ip6k2b	5.84e-152	2.91138	pard6gb	2.64e-172	2.43458	si:dkey-15h8.15	0.0241489	2.29397	pabpc1b	2.27e-253	2.05038	CABZ01072077.1	4.25e-22	1.70883				adam9	9.18e-120	3.06619	sfrp2l	3.79e-37	4.19493	ap1b1	3.54e-85	1.65785	cep131	1.75e-106	5.76492	slc5a5	0.00914696	1.75085	actr6	3.03e-06	2.01452	gde1	4.73e-298	6.07128	herc2	2.89e-27	2.35859	fam83e	1.76e-218	8.92449	cbr1l	8.07e-71	3.76385	CR391940.1
548	prex1	9.92e-227	2.90811	CABZ01046980.1	1.95e-92	2.43447	CU207221.2	0.00656867	2.29095	polr1d	2.85e-271	2.05035	slc43a1a	1.06e-139	1.70672				csgalnact1a	2.75e-63	3.06533	apof	2.07e-09	4.19288	MCHR2	8.07e-10	1.65757	pik3r3b	1.7e-80	5.76032	si:rp71-45k5.2	0.0318017	1.7494	si:ch211-243g18.2	0.0293217	2.01448	hcar1-3	8.43e-302	6.06921	nrxn2a	6.49e-09	2.35833	bhlha9	4.59e-64	8.89842	zgc:136410	0.000239	3.75869	sfrp2
549	prex2	3.98e-212	2.90672	map3k1	1.01e-83	2.43395	fermt3b	8.46e-10	2.28754	foxred1	8.71e-161	2.04966	prelid3b	5.77e-126	1.70462				far1	5.22e-82	3.06343	kazald3	1.71e-64	4.18856	tmem160	2.04e-53	1.65718	apc2	2.59e-77	5.75951	riok2	3.64e-17	1.7493	st13	2.75e-09	2.01081	bin2b	2.71e-282	6.05998	sel1l	1.64e-39	2.35775	si:ch211-166a6.5	7.74e-186	8.86817	arhgap27	1.49e-56	3.74701	si:dkey-266m15.5
550	MYO1D	5.21e-108	2.90122	lpxn	3.76e-31	2.4322	pick1	1.34e-08	2.28748	rrp1	1.22e-238	2.04669	golt1ba	6.5e-28	1.70027				GAL4	1.99e-168	3.05964	noto	0.00144493	4.1871	cbx8b	6.81e-35	1.65609	sv2bb	6e-55	5.7477	rnaseka	6.76e-23	1.74875	zgc:173585	0.00262	2.01047	si:dkey-27p18.3	2.2e-81	6.05491	dnah2	6.69e-05	2.35673	ripk4	5.82e-205	8.85806	plcxd1	1.29e-55	3.73642	CR388132.1
551	mmp14b	0	2.898	lmf2a	1.14e-34	2.43154	malt2	0.0002	2.28725	nprl3	3.97e-177	2.04579	dusp12	2.43e-30	1.699				ctsa	1.11e-158	3.05948	zgc:122979	2.27e-27	4.18172	cep162	8.38e-24	1.65585	b4galnt4a	1.89e-132	5.74582	psmd9	8.38e-31	1.74798	poldip3	6.67e-06	2.00767	g6pd	1.09e-278	6.04604	mpped2a	1.9e-81	2.35542	ap1m2	3.13e-168	8.8376	CR354540.2	9.87e-53	3.73555	pyroxd2
552	smtnb	1.64e-108	2.89636	map3k3	6.28e-125	2.4314	gnav1	1.3e-07	2.28655	tdrkh	6.59e-158	2.04579	cdan1	2.58e-19	1.69864				snap23.1	9.63e-173	3.05873	dclk1a	5.92e-62	4.17868	zgc:113340	1.4e-32	1.65521	rnd1b	5.13e-171	5.73493	dhrs1	1.48e-12	1.74734	setb	5.96e-06	2.00723	aldh3a1	9.05e-154	6.03255	CABZ01063602.1	2.1e-13	2.3545	kcnj1a.2	4.13e-13	8.83581	nrros	1.02e-102	3.73071	slc22a2
553	egr1	1.08e-40	2.89603	iqsec1b	1.91e-280	2.43082	myo5b	0.019466	2.28645	dhx37	2.75e-242	2.0453	rpa2	1.45e-132	1.69846				lmbrd2b	2.31e-37	3.05738	irak1bp1	9.42e-114	4.17517	BX284666.1	9.83e-18	1.65496	apcdd1l	6.17e-105	5.72592	FBXL19	0.0104137	1.74707	rtn4b	0.000266	2.00359	prkacba	2.09e-217	6.01579	slc25a34	2.97e-10	2.35055	lgals1l1	2.5e-169	8.81677	tfr1b	8.09e-88	3.72367	sgcd
554	fam43a	8.2e-232	2.89372	tmem169a	5.5e-83	2.43063	rbm24b	0.0195171	2.28553	timm8a	5.79e-279	2.04412	npm3	8.36e-143	1.69653				pald1b	1.65e-93	3.05717	smad6b	3.25e-119	4.17256	trim33	7.67e-90	1.65292	CR925804.2	3.68e-101	5.71843	alkbh7	4.8e-06	1.74703	pin1	2.08e-08	2.00183	si:ch1073-392o20.2	1.47e-263	5.99119	prnprs3	2.23e-19	2.34836	kcnj1a.6	1.49e-07	8.75339	pgm1	1.84e-67	3.71509	gyg1a
555	mpp7a	7.9e-51	2.88935	dock1	1.41e-240	2.4298	nck2b	1.87e-30	2.28539	CU302436.5	1.22e-144	2.04392	zbtb20	1.92e-28	1.69554				wasla	2.6e-209	3.05649	lmod1a	1.53e-62	4.17193	adkb	1.59e-105	1.65184	sowahab	2.08e-122	5.71693	nlrc3l	0.000205	1.74693	si:dkeyp-33b5.4	0.0141319	2.00162	clic2	2.2e-236	5.9643	fli1a	2.29e-92	2.34779	icn	3.54e-42	8.7429	cyth4a	1.48e-62	3.70781	cox17
556	nedd4l	6.39e-146	2.8889	ywhaqa	5.62e-221	2.42766	plxnb1a	6.27e-09	2.28452	zgc:114104	2.98e-69	2.04365	socs5b	5.14e-42	1.69261				vac14	2.29e-99	3.05291	CABZ01085139.1	2.19e-47	4.17092	inpp5l	8.54e-37	1.65157	dlx5a	1.73e-37	5.71321	btr04	1.24e-12	1.74652	znf1156	1.27e-12	2.00128	SLA (1 of many)	3.21e-189	5.9588	cds2	1.1e-43	2.34604	ca10a	1.98e-96	8.74197	gmpr2	8.52e-100	3.70692	ndel1b
557	ror2	2.53e-62	2.88411	fstl1b	3.21e-307	2.42743	pde3a	0.0450383	2.28415	phb2b	2.74e-289	2.04328	si:ch211-282b22.1	2.19e-120	1.69231				fam110b	1.25e-35	3.05185	ift22	6.32e-93	4.16844	si:ch211-139d20.3	2.79e-14	1.65153	morn3	9.61e-49	5.709	osbpl11	0.00268391	1.74549	cep97	1.11e-05	2.00118	nadka	2.8001783085116E-311	5.95234	midn	4.78e-69	2.34515	CU693494.2	9.01e-158	8.74123	si:dkey-193p11.2	0.000591	3.70428	capn3b
558	lrrc8c	2.32e-126	2.88202	eGFP	8.18e-239	2.42699	si:ch211-207e14.4	0.031681	2.28371	yars	6.53e-287	2.04175	wdhd1	6.76e-134	1.69197				tns1b	1.6e-168	3.05147	net1	2.33e-134	4.16476	dck	1.62e-71	1.64983	abhd2b	2.4e-10	5.69917	acp2	0.000475	1.74534	sirt6	1.73e-07	2.00074	atp1a3a	0	5.94545	ccdc151	7.9e-07	2.34189	arpc5b	4.58e-222	8.72148	adgrg3	1.77e-107	3.69814	si:ch211-157b11.14
559	zmp:0000001168	4.45e-115	2.8772	BX908731.1	2.08e-61	2.42688	BX569785.1	0.0179347	2.28199	agtpbp1	6.66e-79	2.03859	pitrm1	1.15e-71	1.69183				kif13ba	4.46e-204	3.04327	rspo2	3.22e-51	4.16297	oxr1b	1.42e-14	1.64976	cadm4	3.86e-48	5.69589	nifk	3.54e-19	1.74478	auh	4.45e-05	1.99946	ptprr	3.35e-198	5.94245	cdc34a	1.42e-57	2.34148	s100v2	3.12e-138	8.71035	id2a	2.32e-56	3.68496	myf5
560	fgd5a	0	2.87628	hmgcra	3.22e-29	2.4259	si:rp71-46j2.7	5.21e-07	2.28171	tysnd1	5.99e-77	2.03828	nup62l	7.22e-127	1.69139				si:ch73-281f12.4	7.1e-131	3.04112	arhgef4	2.39e-69	4.16039	ptpn11b	1.06e-86	1.64959	necap1	9.14e-60	5.69468	tha1	1.27e-06	1.73893	rxrgb	0.0434093	1.99547	ugt5b4	1.73e-169	5.93967	mef2cb	9.98e-87	2.34044	si:rp71-1i20.2	1.12e-171	8.70482	atg16l1	9.11e-72	3.68416	smoc1
561	nfkbiab	3.16e-275	2.87596	adam9	2.45e-135	2.42567	thbd	0.000396	2.28088	si:dkeyp-72h1.1	2.53e-42	2.03657	CABZ01080371.2	5.51e-19	1.68991				ZNF423	1.29e-175	3.03435	tmem98	1.84e-27	4.14292	si:ch211-91p5.3	5.73e-21	1.64902	BX248324.1	3.99e-109	5.6919	crygs3	0.0205925	1.73829	hmmr	1.01e-05	1.99448	tpst2	1.6e-184	5.93801	tmem264	4.84e-23	2.33844	pfn1	1.07e-107	8.69573	celf2	1.06e-121	3.68329	myclb
562	cdc42ep1a	6.51e-174	2.87368	fam171a1	1.29e-69	2.4238	mgst1.2	4.03e-12	2.27936	bysl	1.25e-242	2.03449	primpol	1.99e-71	1.68923				plcg1	1.01e-207	3.0337	met	1.84e-30	4.14282	fxn	3.62e-36	1.64884	lgi1a	8.04e-125	5.67402	gnl3l	6.61e-18	1.73814	si:dkey-197i20.6	0.000596	1.99445	arhgap22	2.53e-276	5.87983	gpr1	1.23e-13	2.33806	ponzr5	1.56e-19	8.69069	cnr2	1.89e-96	3.68252	mrpl12
563	gnb2	4.81e-151	2.87176	pfn2	5.14e-184	2.42368	hoxb4a	0.000393	2.27914	ssbp3a	1.28e-178	2.03435	arv1	2.76e-19	1.68836				snx27b	2.31e-70	3.03361	si:ch211-67e16.11	4.52e-29	4.14173	derl3	2.55e-17	1.64865	carmil2	3.16e-42	5.6677	gb:bc139872	2.93e-21	1.73643	srsf7a	1.04e-10	1.99309	zbtb7b	4.92e-177	5.87884	cmtm6	1.17e-42	2.33735	slc25a23a	1.53e-150	8.644	nme4	1.92e-10	3.6725	map7d1b
564	ndel1a	1.51e-49	2.86718	ttyh2	2.53e-133	2.42176	stap2a	0.0300694	2.27781	thrab	5e-101	2.03422	im:7151449	3.87e-25	1.68833				tsc2	3.94e-84	3.02888	ccbe1	3.44e-57	4.12759	si:dkey-108k21.19	1.13e-65	1.6478	slc44a5b	8.55e-96	5.66547	aldh16a1	5.8e-05	1.73637	si:ch1073-153i20.4	4.33e-07	1.99287	ctbs	1.26e-167	5.87209	myrip	3.17e-07	2.33598	fam83fb	1.09e-192	8.63873	CT027744.2	7.88e-76	3.66956	pprc1
565	abi1b	4.89e-147	2.86146	prg4b	2.92e-39	2.42044	tmsb	0.0359794	2.27623	tma16	1.13e-273	2.03115	ccdc126	1.02e-61	1.68718				CR751602.2	4.69e-97	3.02857	sp7	1.99e-47	4.12226	CR354435.9	1.14e-34	1.64745	slc5a7a	3.02e-09	5.65438	adkb	1.72e-16	1.73591	rad51ap1	2.33e-07	1.99024	si:ch211-163c2.2	6.57e-145	5.86708	atp1b1a	4.93e-61	2.33439	ppfibp2b	2.71e-160	8.62846	cat	1.36e-50	3.65707	iffo2a
566	ccny	3.94e-91	2.86039	si:ch211-195o20.7	9.84e-219	2.4179	CR855311.1	0.00517577	2.27251	mrps15	1.82e-259	2.03039	umps	8.61e-121	1.68662				kcnq5a	3.48e-48	3.02721	etv5b	2.09e-177	4.12152	slc43a1a	4.05e-99	1.64549	plxnb1b	7.68e-140	5.61232	als2a	0.0122253	1.73485	cby1	0.0103531	1.99013	atp6v1f	8.8e-248	5.86416	cadpsa	2.39e-17	2.33352	hrc	3.37e-117	8.61774	zgc:64051	2.92e-79	3.64524	CR936462.1
567	zgc:154055	4.12e-105	2.85768	mmd2a	6.63e-41	2.41778	eps8l2	0.00395866	2.26985	dock9b	3.08e-214	2.02567	bloc1s5	6.81e-115	1.68626				zgc:165573	1.03e-157	3.0272	fzd8a	3.39e-55	4.11254	sirt5	1.53e-36	1.64457	scn1ba	1.87e-58	5.61159	tmem120a	7.36e-11	1.73397	sclt1	0.00673732	1.98964	gapdh	0	5.85705	cln8	2.15e-05	2.33341	rhpn2	1.57e-99	8.60801	dmrt2b	4.44e-35	3.64142	ehbp1l1b
568	tmem26a	1.36e-103	2.85697	arhgap31	6.32e-308	2.41773	isg20l2	2.05e-07	2.26921	noc2l	1.26e-268	2.02407	ddx24	8.13e-150	1.68616				b4galt6	9.87e-164	3.02695	agxt2	3.73e-56	4.11247	CU457819.2	3.08e-36	1.6441	plppr3a	6.65e-166	5.6017	mthfs	5.54e-14	1.73389	magoh	1.97e-08	1.98948	fabp7b	1.6e-172	5.85438	ndfip1l	6.28e-44	2.33194	shhb	1.77e-07	8.60281	CABZ01087948.1	1.68e-43	3.63925	coa7
569	ZNF521	7.03e-74	2.85353	si:dkeyp-14d3.1	5.19e-28	2.41723	rab3da	0.0339368	2.26909	si:ch211-182d3.1	1.02e-63	2.02399	si:dkey-234h16.7	4.38e-31	1.68572				tle3b	9.07e-174	3.02282	apln	1.78e-40	4.10507	ccdc115	8.16e-82	1.64225	pag1	7.26e-91	5.5967	atp5if1b	1.4e-14	1.73337	lhx8b	0.00109828	1.98646	acsl4b	6.84e-293	5.852	pcdh2g5	5.46e-77	2.33085	tspan35	2.06e-24	8.59057	prkaa1	9.7e-71	3.63742	crygs1
570	LO018629.1	1.96e-38	2.85349	pfkfb3	4.16e-74	2.4159	bpifcl	2.11e-05	2.26727	trmt61b	2.55e-148	2.02243	cdk2	1.2e-146	1.68461				itpr1a	4.3e-50	3.01755	p3h3	5.12e-174	4.09412	prkacbb	1.81e-73	1.64182	zgc:109889	3.1e-95	5.59547	cbr1l	9.78e-14	1.73322	hapln1a	2.44e-08	1.98563	stat5a	3.79e-233	5.84636	rxfp3.3a1	5.28e-08	2.33047	epas1a	1.22e-78	8.55769	MYO1G	3.73e-79	3.63532	shdb
571	dpysl2b	4.72e-217	2.85236	lhx6	3.21e-106	2.41481	ttl	2.72e-15	2.26634	mrpl10	4.02e-211	2.02083	si:ch1073-143l10.2	1.39e-43	1.68379				kif1b	3.9e-177	3.0172	hoxa10b	1.22e-111	4.08628	gtse1	1.05e-86	1.64089	sipa1l2	2e-187	5.59519	nop2	1.28e-13	1.73317	mob1ba	2.04e-05	1.98428	socs3a	2.97e-200	5.83527	bahcc1a	2.23e-49	2.3301	si:dkeyp-73d8.8	1.4e-09	8.53298	slco1c1	1.32e-28	3.63379	si:ch73-335l21.1
572	zgc:110182	7.06e-129	2.84986	slc12a7b	4.03e-88	2.41297	CCDC18	3.14e-16	2.26509	sdad1	7.21e-253	2.01918	phb2a	9.14e-90	1.68286				fgf24	8.39e-109	3.01703	myo1ea	5.6e-97	4.07623	neil3	9.97e-44	1.64002	nme5	1.71e-50	5.58654	snx3	8.78e-16	1.73309	phf10	1.5e-07	1.98405	ppargc1b	4.21e-301	5.82781	si:ch73-234b20.5	8.63e-79	2.32982	capn2a	7.94e-155	8.52318	clptm1l	9.35e-95	3.63299	reep1
573	pxdc1b	1.49e-104	2.84861	ccdc187	3.08e-147	2.41284	BX957361.1	7.76e-05	2.26496	myg1	1.01e-219	2.01856	mms22l	6.18e-46	1.68255				prg4b	3.27e-40	3.01574	pknox2	5.78e-84	4.07476	kif4	1.53e-111	1.63972	gpm6ba	2e-60	5.58111	pemt	0.0274068	1.73276	sgo1	1.4e-09	1.98398	mhc1lia	1.61e-224	5.80028	tmem26a	9.94e-22	2.32971	im:7150988	5.57e-15	8.50604	mafgb	9.97e-42	3.63121	fam214a
574	amer2	1.68e-118	2.83311	tlnrd1	5.08e-205	2.41267	tgfbr3	0.00507718	2.26455	tbl3	6.31e-136	2.01768	zgc:110224	6.26e-44	1.68232				sox18	3.46e-70	3.01206	si:ch211-178n15.1	7.06e-123	4.0726	ube2s	7.06e-86	1.63962	rbfox3a	4.16e-14	5.56193	si:dkey-261j4.4	8.69e-06	1.73268	si:ch1073-228j22.1	0.0199335	1.98343	si:ch1073-110a20.7	0	5.79963	exoc5	8.91e-17	2.32608	lmx1bb	1.19e-126	8.48846	zgc:103678	1.31e-30	3.63066	golt1ba
575	plekhg5a	4.32e-266	2.83285	tor4aa	8.04e-204	2.4101	asah1b	2.93e-22	2.26396	gstcd	2.93e-107	2.01755	ifrd2	1.78e-116	1.68194				sh3gl1b	4.16e-188	3.01166	nanos3	4.27e-63	4.06731	acer2	2.62e-18	1.6386	pih1d3	1.33e-52	5.55792	BX511089.2	0.000389	1.73107	dnajc5aa	0.00386267	1.98332	mitfb	2.47e-167	5.78113	st6gal2a	4.56e-15	2.32497	foxi3b	5.53e-05	8.46612	nucb2b	5.74e-94	3.62088	abl2
576	si:dkey-192g7.3	5.23e-206	2.83278	tuba8l3	4.53e-276	2.40963	si:ch211-57n23.4	0.0225967	2.26392	cyb5b	5.93e-251	2.0159	asb2b	8.06e-29	1.68176				rnft1	5.66e-134	3.00978	epha4b	1.37e-70	4.05595	vps9d1	1.11e-31	1.63826	glrbb	4.54e-78	5.5407	rrs1	1.35e-16	1.73068	si:ch211-286b5.5	1.75e-14	1.98252	BX322631.1	4.28e-187	5.77726	tinf2	3.42e-24	2.32306	ca15a	0.000436	8.40982	mkl1b	1.43e-76	3.6092	gphna
577	CU469362.1	2.56e-75	2.82759	rras2	9.19e-193	2.40942	zgc:171534	0.0262058	2.26118	dcaf13	4.78e-266	2.0144	atp2a3	1.5e-20	1.67999				tnfrsf1b	2.98e-81	3.00932	dennd3a	2.67e-35	4.04716	ing5a	7.3e-21	1.63728	BX571942.1	2.68e-143	5.53569	rsl1d1	2.31e-17	1.73052	nedd8	6.88e-19	1.98138	dmxl2	1.57e-175	5.7612	cyp2aa6	4.54e-30	2.32216	arhgap32a	1.24e-23	8.3414	atic	3.77e-24	3.60286	noctb
578	il4r.2	1.3e-61	2.82432	ppfibp1a	1.26e-290	2.40933	si:ch73-261i21.5	0.0371196	2.26077	adgrg1	1.56e-259	2.01437	BX294434.1	1.43e-14	1.67652				snx9b	1.2e-176	3.00823	kitlga	1.07e-78	4.04248	pdcd4a	1.88e-93	1.63712	crb1	1.39e-134	5.53117	atic	6.96e-10	1.73015	cx43.4	0.00672643	1.98044	celf2	4.2e-267	5.75353	calb2a	2.26e-32	2.32132	pak2a	2.25e-111	8.34028	zgc:114045	6.97e-69	3.59922	susd6
579	luzp1	4.77e-218	2.82284	gramd2aa	1.08e-60	2.40932	sorl1	7.67e-13	2.26041	ltv1	3.88e-257	2.01274	rnf17	1.27e-13	1.67508				fam171a2a	1.28e-226	3.00669	arrb1	1.17e-41	4.03344	samd13	2.14e-43	1.63684	sgip1a	3.37e-50	5.52632	ssb	1.85e-23	1.73006	nr2c2ap	0.00113327	1.9801	gnai2b	2.23e-264	5.75311	sertad2a	2.78e-25	2.31931	hs6st1b	1.76e-157	8.34009	pstpip2	1.35e-59	3.5979	calcoco1a
580	tmem176l.1	1.49e-135	2.81639	rapgef2	8.5e-192	2.40894	CABZ01060453.1	3.32e-06	2.26011	inpp5l	1.86e-145	2.01166	ube2r2	3.77e-38	1.67395				si:ch211-284e13.6	5.05e-36	3.00575	fgf10b	5.12e-65	4.02975	HIST1H4A	7.32e-48	1.63628	CABZ01069998.1	1.35e-66	5.51964	si:dkey-237j10.2	3.23e-07	1.72905	BX005073.3	0.0492834	1.97883	zgc:198419	9.32e-119	5.73777	cmtm3	5.41e-49	2.31752	svopl	1.45e-51	8.32291	zgc:112433	1.84e-43	3.59405	net1
581	mgat4a	2.22e-126	2.8153	ebpl	2.9e-32	2.40805	rnf24	7.85e-09	2.25997	gsk3aa	1.75e-83	2.0116	usp3	9.53e-71	1.67274				cdh5	4.14e-256	3.00549	adgrl2a	2.06e-148	4.02338	nadkb	1.4e-44	1.6355	ddr1	6.19e-120	5.51904	st7l	1.69e-06	1.72866	atpaf2	0.000807	1.97801	ptgis	3.27e-113	5.73271	CABZ01064670.1	1.57e-08	2.31546	src	3.75e-148	8.31172	cox8b	2.7e-23	3.58573	dph6
582	nectin1b	1.31e-83	2.81529	CR847906.1	2e-60	2.40749	swt1	3.85e-48	2.25944	rpf2	1.6e-235	2.00843	stk10	8.9e-65	1.67018				mef2d	1.46e-187	3.0047	zgc:56585	1.6e-61	4.02032	cdan1	3.3e-15	1.63542	si:dkeyp-75h12.5	1.9e-35	5.5119	polr1d	1.09e-16	1.72801	BX682556.1	0.00846057	1.97647	atp6v1c1a	4.79e-220	5.72709	neo1a	5.94e-69	2.31498	rab42b	2.09e-129	8.30904	pvalb7	1.49e-40	3.5842	CU659670.1
583	elk3	3.53e-267	2.81376	ebf3b	1.03e-17	2.40551	rab44	1.04e-05	2.25904	bud23	1.5e-266	2.00755	cbsa	4.43e-30	1.67015				bean1	2.92e-38	3.00124	drgx	2.27e-27	4.01329	cntn3b	2.72e-17	1.63474	pih1d2	3.67e-79	5.4943	si:ch73-144d13.5	0.0318448	1.72772	ruvbl2	2.25e-11	1.97058	rgn	3.98e-161	5.72695	CU694532.1	2.51e-13	2.31482	slc6a11a	1.87e-230	8.25845	dachb	8.72e-21	3.58111	got2b
584	CU659670.1	4e-88	2.81341	slc12a9	5.25e-56	2.40292	sp8b	0.00642852	2.25528	elp5	1.99e-192	2.00619	dtd1	3.17e-98	1.6683				ttyh3a	4.13e-177	3.00046	oafa	3.97e-47	4.01166	si:dkey-23a13.17	1.37e-99	1.63256	kif3cb	1.48e-79	5.4914	blnk	0.037069	1.72703	brms1lb	6.71e-07	1.96976	p2ry13	8.95e-146	5.72684	cryba2b	3.04e-10	2.3135	frem1a	2.68e-75	8.25745	si:dkeyp-87d8.8	2.68e-58	3.57878	mrpl54
585	ctnnd1	1.5e-299	2.81019	calcrla	2.74e-284	2.3961	CT573433.1	0.000867	2.25523	sphk2	4.92e-138	2.00509	desi1b	3.19e-34	1.66751				si:ch211-247n2.1	1.5e-32	2.99852	p3h1	3.98e-214	4.01067	si:ch211-221f10.2	1.27e-16	1.62981	notch3	5.21e-213	5.4779	tapt1b	4.58e-07	1.72699	psmc3ip	3.97e-10	1.96827	si:dkey-171c9.3	6.57e-131	5.67887	farp2	2.73e-34	2.31342	crb3a	2.43e-150	8.25354	shc2	4.15e-37	3.5745	hs2st1a
586	cdc42bpb	1.4398421E-316	2.80953	plk3	7.72e-285	2.39451	znf1130	3.52e-05	2.25491	aamp	1.18e-291	2.00275	gtpbp1	1.11e-111	1.66631				calcrla	8.48e-253	2.99843	fstl1a	8.17e-277	4.00216	tdrkh	6.21e-41	1.62938	atp2b3a	5.28e-46	5.47336	atp6v0e1	1.6e-36	1.72691	oip5	0.0214328	1.96776	ugt2a4	1.24e-213	5.677	kif26ba	2e-20	2.31341	CABZ01071903.1	2.46e-168	8.253	rasgrp2	1.63e-70	3.57419	tln2a
587	prkcz	3.02e-42	2.8058	myh9b	2.75e-250	2.39144	zfand4	4.83e-12	2.25412	gcna	1.97e-148	2.00176	pbdc1	2.53e-122	1.66629				lpar2a	1.52e-163	2.99612	si:ch73-352p4.8	4.62e-88	3.99938	si:dkey-21c1.4	2.38e-11	1.62932	rheb	1.43e-76	5.46289	map7a	0.00772724	1.72651	coro1cb	0.00017	1.96758	pstpip2	1.13e-158	5.64888	cdh6	3.24e-52	2.31307	si:ch211-202h22.8	1.6e-99	8.24307	rprm3	5.74e-61	3.56898	arhgap28
588	fam83ha	2.39e-57	2.80567	hyal1	4.17e-80	2.39062	btbd6a	1.98e-06	2.25399	hbs1l	2.12e-258	1.99956	tapt1a	9.36e-53	1.66448				mcamb	8.05e-263	2.9942	cart3	9.91e-37	3.99061	si:ch73-223f5.2	2.02e-18	1.62762	islr2	9.56e-35	5.46257	rasgrp4	0.00271008	1.72645	dek	4.75e-06	1.96748	si:ch73-208g10.1	8.34e-256	5.6269	kank2	6.71e-38	2.31268	si:ch211-147d7.5	2.58e-72	8.23322	ndufaf1	4.66e-73	3.56775	b3gnt5a
589	lifra	1.15e-80	2.80519	si:ch211-79l17.1	9.32e-113	2.39041	amph	0.0348644	2.25391	cry1bb	7.05e-90	1.99892	mrto4	1.48e-128	1.66237				bri3	6.81e-153	2.99302	mn1b	5.57e-47	3.99041	aldh4a1	2.46e-41	1.62724	vwa7	1.25e-130	5.44958	pgap2	8.83e-05	1.72582	pbx4	0.0207144	1.96744	CR385035.1	3.21e-130	5.61266	smad5	8.52e-88	2.31196	sowahcb	2.76e-119	8.21051	penka	3.5e-38	3.54476	rpp30
590	limk2	4.28e-61	2.80438	atm	1.07e-73	2.38736	abcg2a	2.03e-06	2.25386	frmd7	5.5e-46	1.99545	metap2b	5.75e-102	1.65978				ankrd13b	5.61e-67	2.98717	neo1b	2.15e-102	3.98487	CU302436.5	4.24e-44	1.62598	eno2	2.87e-30	5.43793	iba57	3.81e-14	1.72564	gemin2	3.5e-14	1.96673	ppm1j	1.04e-235	5.61001	mylipb	6.38e-12	2.31138	itgb6	2.26e-115	8.17604	gmppab	2.27e-50	3.54122	phb2b
591	cmtm7	2.48e-253	2.80389	atp1b1a	2.21e-185	2.387	fmnl2b	5.38e-15	2.25338	trnau1apa	6.04e-230	1.99522	eaf2	2.64e-120	1.65657				arhgap27l	1.48e-249	2.98483	kidins220a	7.25e-27	3.97979	si:dkey-90m5.4	6.23e-17	1.62406	plekhh1	4.13e-143	5.43607	si:ch73-340n8.4	3.18e-14	1.7244	sipa1l2	0.0121186	1.96489	rnaseka	2.79e-151	5.59899	ftr14	1.43e-11	2.30917	egfra	4.41e-188	8.17472	gphna	2.83e-15	3.53052	klf7a
592	epas1a	2.82e-62	2.79928	ets1a	7.7286913721E-313	2.38653	si:ch211-264f5.2	7.39e-05	2.25301	mrpl11	1.38e-242	1.99458	mrps14	3.19e-120	1.65438				spns2	5.95e-135	2.98392	cbfa2t2	6.64e-66	3.97778	psme4a	2.04e-18	1.6237	arxa	7.42e-29	5.43318	RF00413	0.0102504	1.7241	prpf19	8.1e-20	1.96385	ostf1	7.86e-235	5.5983	esyt3	1.91e-09	2.30823	dnajc5gb	2.03e-115	8.15858	il21r.1	1.79e-49	3.52363	hsp70.3
593	adora2b	2.66e-72	2.7976	neurl1aa	2.6e-49	2.38464	zbtb43	0.00642622	2.2495	trmt5	1.8e-185	1.99367	hlfa	5.15e-36	1.65393				gdpd5a	1.11e-102	2.98341	mespab	1.39e-26	3.97226	cntnap5b	6.2e-09	1.62159	dscamb	1.98e-25	5.43168	prss16	1.38e-09	1.72394	lin7b	0.0467884	1.96362	ablim1a	4.4e-186	5.5902	CU984600.1	1.72e-28	2.30769	sp8a	6.24e-113	8.14312	si:dkeyp-80c12.4	4.66e-83	3.51915	pomgnt1
594	ralgapa1	3.23e-193	2.79649	hgd	1.06e-36	2.38371	wu:fj64h06	4.31e-10	2.24903	lyrm1	9.18e-87	1.99351	cdc45	5.46e-109	1.65182				tmem206	1.88e-116	2.97987	emilin1b	1.36e-56	3.96481	pdik1l	3.3e-62	1.62126	amph	6.88e-72	5.41703	zar1	9.62e-06	1.72296	gas8	5.7e-05	1.96332	si:dkey-206d17.12	1.09e-153	5.58337	arhgap31	1.33e-71	2.30682	btbd11a	3.2e-123	8.12252	ckbb	1.04e-99	3.51841	eno1a
595	tead1b	9.52e-283	2.79614	mboat2b	1.55e-67	2.38368	BX649485.1	0.0101123	2.24791	rbm34	1.29e-261	1.99322	pik3ip1	1.98e-53	1.65119				mroh1	8.18e-70	2.97579	nrip1b	9.2e-123	3.9641	FP236812.5	4.73e-23	1.61938	armc4	1.43e-51	5.41078	ndufaf7	1.05e-07	1.72243	nrarpb	0.000933	1.9626	pik3cd	1.16e-191	5.57134	si:ch211-163l21.7	6.08e-12	2.30479	ckap4	4.8e-135	8.11766	ppip5k1b	9.84e-40	3.5181	dpysl5b
596	clic4	0	2.79387	sntb2	5.18e-219	2.38208	si:ch211-207k7.4	6.01e-15	2.2477	lcmt1	9.77e-210	1.99053	CABZ01069040.1	4.36e-32	1.64927				prox1a	1.53e-48	2.97445	rab11fip1a	2.69e-84	3.95674	wdr41	2.8e-44	1.61883	ribc1	1.35e-65	5.4022	sssca1	1.33e-19	1.7223	rpa2	0.000496	1.96183	cst14b.2	1.68e-97	5.5663	nckap5l	5.32e-30	2.30348	mxc	5.57e-161	8.10723	lonrf1	1.16e-70	3.51569	cycsb
597	CU571079.1	5.62e-44	2.79103	DOCK9 (1 of many)	4.86e-105	2.38189	zbtb7b	0.00214566	2.24615	zfpm1	1.53e-222	1.99014	si:ch211-217a12.1	2.13e-11	1.6477				CABZ01080375.1	1.16e-49	2.97408	FO704871.1	1.18e-08	3.9529	hist2h3c	3.06e-103	1.61652	setbp1	7.71e-166	5.40042	rad54b	0.00612751	1.72213	zgc:154093	0.0471708	1.96143	cgrrf1	7.42e-177	5.55892	cacng8b	2.39e-10	2.30257	cdc42ep3	2.72e-131	8.1035	arhgef6	5.23e-67	3.50721	fam210ab
598	fgfrl1b	2.96e-212	2.7874	yrk	0	2.38039	tex9	0.000248	2.24589	s100a10a	7.85e-36	1.98985	ppifb	5.14e-169	1.64769				inpp4aa	1.57e-103	2.9736	frem1a	4.69e-31	3.95129	hmmr	3.64e-98	1.61618	tgfbr1b	3.37e-166	5.38405	coa3a	3.84e-34	1.72209	prdx6	0.000139	1.95992	cndp2	7.75e-197	5.5436	tmprss4b	1.19e-11	2.30204	il17ra1a	2.43e-156	8.10156	rgs2	7.48e-24	3.49742	CABZ01048053.1
599	atxn7l2a	2.3e-122	2.78655	pdgfba	2.66e-75	2.37893	anxa2a	0.0247034	2.24196	afmid	1.68e-114	1.98909	keap1a	8.01e-39	1.64767				sh3bp2	5.64e-51	2.97204	FP102018.1	6.16e-28	3.94634	sssca1	2.2e-99	1.61421	itgb4	4.93e-250	5.37829	ddx31	4.6e-07	1.72154	unga	9.48e-09	1.95834	abhd12	9.96e-242	5.5418	adgra2	1.59e-38	2.30197	scamp2l	3.66e-74	8.08974	xdh	6.19e-32	3.48389	mpp6a
600	sesn3	7.15e-171	2.78646	antxr1c	0	2.37876	zgc:113210	7.34e-11	2.24183	atp5if1b	2.32e-212	1.98478	eif2s1b	3.41e-95	1.64739				mxi1	3.01e-156	2.96927	adra1ba	1.63e-57	3.93212	polk	6.03e-20	1.61386	ptprfb	1.61e-223	5.37816	pot1	0.000118	1.71949	zgc:55943	1.21e-08	1.95816	znf831	9.73e-180	5.51682	klhl6	6.23e-16	2.30066	si:ch211-242b18.1	5.79e-235	8.08201	acy3.1	4.51e-49	3.48203	CABZ01071939.1
601	plekhn1	3.89e-49	2.7828	diaph2	1.14e-210	2.37534	rab11fip2	0.00535331	2.24046	fbl	6.15e-191	1.98445	phb2b	8.22e-134	1.64685				csnk1e	3.98e-51	2.96907	si:dkey-117n7.2	1.31e-41	3.93181	slc31a2	8.61e-44	1.61366	nyap2b	1.19e-71	5.37347	si:ch211-231f6.6	1.4e-06	1.71904	sae1	3.44e-14	1.9577	hsd17b14	3.69e-224	5.50945	gabpa	8.5e-66	2.30012	plcd1a	3.25e-241	8.07899	cyth4b	1.02e-68	3.47559	znfl1
602	mkl2b	2.34e-108	2.78274	pdlim5b	1.65e-64	2.37263	spata2	7.62e-29	2.2388	ccnd1	6.35e-151	1.98167	fam69aa	2.79e-24	1.64607				creb3l3l	3.28e-74	2.96799	irx5a	1.24e-63	3.93108	cbfa2t3	9.05e-35	1.61332	chrna5	7.56e-35	5.36023	hmbsb	4.32e-06	1.71864	mycbp	2.7e-12	1.95685	il6r	0	5.50328	scarf1	1.26e-105	2.30011	gnai3	3.83e-181	8.06824	ccka	1.73e-34	3.47427	tnfaip2a
603	spns2	2.15e-145	2.77819	ghrb	2.82e-94	2.36965	tmc6b	5.42e-33	2.23856	rpia	1.16e-238	1.98141	dnaja1	2.68e-59	1.64477				lmo7a	1.52e-147	2.96796	plxna3	3.82e-131	3.9261	patj	1.39e-23	1.6111	dpysl4	3.01e-50	5.35719	phf23a	4.85e-11	1.71824	si:dkey-109l4.3	0.000109	1.95593	arhgap25	1.66e-155	5.4895	sgk1	1.15e-74	2.29973	kctd1	4.76e-102	8.02485	fkbp1ab	4.99e-36	3.47183	mrpl48
604	dsc2l	4.91e-210	2.77522	exoc3l1	1.28e-166	2.36947	cab39	3.06e-07	2.23717	cbfa2t3	1.61e-104	1.98064	gmnn	1.48e-129	1.64267				zgc:92818	2.91e-185	2.96303	rarga	3.24e-131	3.92514	slc3a2b	5.62e-43	1.60903	akna	2.58e-112	5.3551	tmem160	4.91e-06	1.71778	CABZ01044053.1	5.75e-18	1.95074	sh3gl1a	7.42e-283	5.46878	kcnq5a	7.99e-08	2.29944	wnt9a	1.14e-184	8.01532	cnpy3	5.31e-80	3.47102	plpp1a
605	2021-09-06	2.33e-226	2.77441	inpp4b	6.01e-31	2.36887	cnnm4a	0.00751884	2.23648	ankle2	8.55e-134	1.9799	samm50	1.65e-59	1.64254				CABZ01075125.1	6.8e-127	2.96272	foxd5	1.4e-11	3.92192	CABZ01113599.1	8.21e-42	1.60855	ppp1r14ab	3.81e-29	5.3506	zbtb7a	0.0330681	1.71734	aurkb	2.23e-06	1.94893	naga	4.81e-197	5.46479	tmem136b	0.000147	2.29868	prom2	1.8e-144	8.01242	prkcdb	1.44e-72	3.47004	si:ch211-140m22.7
606	atp2b2	1.2e-289	2.77232	raraa	3.48e-255	2.36854	spns3	2.09e-15	2.23572	si:ch211-162e15.3	6.58e-231	1.97919	gstm.1	1.15e-118	1.64072				aplp2	1.15e-212	2.9606	sema6e	2.44e-57	3.90859	zfpm1	2.18e-63	1.60796	ssbp4	1.7e-226	5.34884	pbrm1	0.0315796	1.71606	rars	3.38e-13	1.94885	eml3	8.9e-167	5.46068	si:dkey-238i5.2	3.28e-09	2.29827	kctd15a	1.48e-167	7.99382	si:dkey-44g23.5	2.54e-36	3.45528	cpeb2
607	palm1b	6.6e-263	2.77226	prom1a	2.51e-43	2.36695	slc15a4	1.26e-13	2.23553	ddx4	1.64e-32	1.97852	zgc:91860	6.61e-61	1.6398				mnta	2.31e-123	2.96056	farp2	7.61e-176	3.90177	HIST2H4B	2.21e-55	1.60715	serinc4	3.18e-120	5.3429	si:dkeyp-87d8.8	0.0318809	1.71592	armc1l	2.07e-11	1.94752	sucla2	5e-189	5.44769	pcdh1g1	0.000188	2.29774	nectin4a	7.84e-61	7.98877	gpia	8.77e-50	3.4459	FP074902.2
608	CABZ01053976.1	4.7e-34	2.77033	zgc:100829	8.62e-286	2.36657	znf45l	0.000233	2.2349	isg20	9.89e-246	1.97825	HECTD4	6.86e-33	1.63956				hoxa10b	2.81e-104	2.95668	cacna1g	1.54e-30	3.89792	arl8ba	3.12e-67	1.6071	lix1	4.56e-50	5.34038	mrpl42	1.18e-18	1.71509	dhx8	4.42e-18	1.94572	myh9a	0	5.43448	she	2.19e-96	2.29476	slc26a1	2.39e-15	7.96349	socs7	2.79e-72	3.445	eno3
609	elmo1	0	2.76649	arhgef9b	3.36e-255	2.36637	ddr2l	1.64e-10	2.23407	umps	3.67e-264	1.97755	si:dkey-19b23.15	2.88e-10	1.639				scarb1	2.34e-48	2.9564	cdo1	5.37e-104	3.89521	syt3	6.21e-14	1.60685	si:ch211-274p24.2	4e-54	5.33319	setx	6.09e-12	1.71323	cks1b	2.88e-09	1.94489	hpn	1.85e-145	5.43182	camsap3	6.22e-08	2.29254	eya2	1.38e-89	7.95484	nol4la	2e-53	3.44459	vegfaa
610	ssh2a	1.63e-130	2.76621	si:ch1073-291c23.2	3.32e-157	2.36563	klhl26	1.33e-06	2.23316	cad	2.75e-288	1.97729	tmem136a	4.82e-41	1.6379				ramp2	1.57e-245	2.95434	dennd4a	2.03e-65	3.88977	slc25a40	2.58e-35	1.60586	dnah5	1.33e-44	5.33272	dhrsx	0.037628	1.70961	rfc3	5.37e-14	1.94478	tlr5a	9.9e-155	5.40732	traf6	8.61e-28	2.2907	CR356246.1	7.8e-100	7.95265	abi3a	1.54e-78	3.44402	uckl1b
611	si:ch211-71m22.1	1.17e-85	2.76519	rock2b	1.35e-229	2.36435	foxp1b	1.78e-18	2.23205	timm8b	1.07e-227	1.97636	tcirg1a	4.37e-12	1.63746				sbf2	3.03e-138	2.95378	susd5	6.43e-20	3.88845	kif25	2.14e-18	1.60513	micu3b	4.74e-56	5.3275	zbtb34	0.0261832	1.7092	cenpo	7.81e-07	1.94456	arhgap27	5.78e-132	5.39108	dcbld1	6.72e-55	2.29031	sorbs3	1.56e-144	7.92853	slc15a2	7.08e-25	3.44345	fn1b
612	si:dkey-237i9.8	1.34e-159	2.76425	dtx2	1.81e-157	2.36152	itgav	1.21e-24	2.23132	ftsj3	8.44e-259	1.97468	yars2	1.42e-32	1.63633				amt	2.14e-43	2.95346	ppp1r13l	1.37e-126	3.88744	coq8a	1.35e-72	1.605	wipf2b	1.44e-117	5.32746	mrpl40	2.9e-22	1.70892	c4	0.0179457	1.94407	herpud1	8.78e-215	5.38631	arhgap42b	6.84e-10	2.28922	si:ch1073-303k11.2	2.23e-77	7.92817	enpp4	3.88e-37	3.44337	popdc3
613	s1pr5a	6.11e-229	2.76286	ehd4	1.03e-123	2.36074	zgc:158254	0.00354525	2.2305	si:dkey-79d12.5	6.08e-109	1.97307	setdb1a	1.33e-126	1.63519				CU571074.1	8.46e-135	2.95249	pax3a	1.25e-130	3.88393	dot1l	2.68e-33	1.60272	rnf165a	7.61e-83	5.32544	ddx51	4.55e-15	1.70873	spout1	0.000108	1.944	rhoga	5.06e-220	5.38467	lypd6	2.64e-23	2.28875	ovol1a	6.26e-113	7.91758	heca	4.32e-51	3.43725	si:ch211-149e23.4
614	gstt1b	1.28e-206	2.7619	CU570769.2	1.35e-40	2.36031	BX470176.1	3.31e-08	2.23004	eif2a	2.28e-253	1.97223	vars	1.32e-130	1.6349				smad5	1.23e-236	2.95207	calub	8.64e-145	3.88241	wdr81	3.65e-56	1.59961	nrsn1	2.46e-52	5.3243	tmem30b	0.04296	1.70643	drap1	6.59e-17	1.94278	gapdhs	8.72e-178	5.3779	pcdh1g26	0.000155	2.28768	htra3a	9.95e-51	7.91344	pcdh10a	1.15e-08	3.42968	aqp4
615	ftr82	2.16e-202	2.75717	slco1d1	1.83e-21	2.35573	gpr142	0.0432511	2.22914	narfl	1.24e-191	1.97207	ppifa	1.17e-24	1.63469				wipi1	6.75e-94	2.95097	fgfr1bl	8.68e-78	3.87897	acy1	5.68e-37	1.59938	l1cama	6.68e-54	5.32141	impdh1b	2.05e-21	1.70602	bmi1b	1.51e-07	1.94211	dnase1l1	5.8e-233	5.36509	bmp1a	3.81e-34	2.2875	prkcda	1.95e-199	7.9085	znhit3	2.69e-68	3.42073	metap2a
616	tanc1a	9.04e-39	2.755	postnb	2.47e-161	2.35367	BX544877.1	8.05e-15	2.2271	fancl	1.04e-62	1.97196	CU138547.1	5.17e-22	1.63454				mob3c	7.99e-107	2.9498	tdgf1	1.42e-11	3.87464	si:ch73-299h12.3	1.62e-68	1.59899	fam117ba	1.98e-121	5.32044	ccnh	1.59e-08	1.70569	u2af1	1.15e-15	1.93967	si:ch73-281k2.5	8.38e-124	5.34645	asap1b	7.86e-84	2.28721	nipal3	5.07e-99	7.8876	elfn1b	2.63e-41	3.4192	agla
617	arhgap35b	1.96e-201	2.7548	snx4	1.26e-198	2.35365	s100a1	0.000228	2.22517	suclg2	9.88e-201	1.97163	gpr55a	2.44e-28	1.63442				tmem234	8.76e-45	2.94725	rgmb	2.39e-102	3.86278	tpx2	5.8e-132	1.59808	mns1	4.67e-99	5.30626	fabp6	0.00140358	1.70461	2021-09-03	0.0242774	1.93931	slc35a3b	1.64e-226	5.34602	fam117aa	5.64e-49	2.28692	bnipl	4.95e-158	7.80025	psme1	5.97e-23	3.4179	dhx32a
618	CU570769.1	9.2e-304	2.75472	rtn4r	4.39e-64	2.353	znf982	1.76e-07	2.22512	elp4	9.15e-134	1.97097	arf4a	3.2e-84	1.63382				c9	4.02e-35	2.94545	dio3b	1.99e-52	3.85573	si:ch211-225g23.1	4.45e-65	1.59747	ano2	2.22e-14	5.29873	rsrp1	1.68e-09	1.70423	si:dkeyp-20g2.1	3.59e-07	1.93906	si:ch211-191c10.1	5.7e-234	5.34281	golim4b	3.3e-21	2.28633	si:ch211-127b11.1	2.35e-150	7.79446	bhlhe40	2.67e-43	3.41756	pus1
619	sorbs1	1.73e-172	2.7516	nuak2	1.99e-42	2.35234	plxnc1	0.000256	2.22463	ctu1	9.45e-120	1.96913	rfc4	2.49e-150	1.62678				ell	1.96e-115	2.94381	dixdc1a	3.34e-65	3.85362	brip1	3.94e-30	1.59725	CR382372.1	3.93e-56	5.2984	scinlb	0.000985	1.7041	nsd2	8.47e-11	1.93905	ralgps1	5.57e-198	5.33985	jam2a	1.57e-62	2.28509	foxe3	9.36e-46	7.78716	qrsl1	3.04e-37	3.41558	sh3rf1
620	ptp4a3	1.36e-194	2.7512	col8a2	2.81e-98	2.35175	gmcl1	1.52e-17	2.22226	ppifa	1.8e-86	1.96702	rtcb	1.41e-71	1.6247				heg1	1.04e-70	2.94291	rargb	1.15e-45	3.85317	syngr2b	6.26e-26	1.59442	acbd7	8.92e-57	5.2976	dmtn	2.46e-11	1.70324	zc3h10	4.82e-07	1.93892	zgc:110239	1.14e-223	5.3245	amt	1.28e-13	2.2807	irg1l	1.93e-39	7.77765	CU639468.1	2.26e-31	3.41515	glipr2l
621	nol4la	2.76e-82	2.74946	fermt2	3.33e-231	2.35122	tpmt.2	4.15e-05	2.22165	nol10	3.78e-260	1.96654	wdr4	1.48e-49	1.62405				jmjd1cb	6.47e-181	2.94208	cyp1d1	6.15e-50	3.85037	mul1a	9.85e-28	1.58987	si:ch73-215f7.1	8.75e-89	5.29701	kcnj12b	3.52e-06	1.7024	taf15	8.91e-12	1.93868	galnt6	2.55e-167	5.32433	sh3tc2	6.59e-16	2.27997	thbs1b	1.52e-81	7.7699	rflna	3.94e-48	3.4071	wfs1a
622	rnf217	1.82e-74	2.74793	micall2a	2.04e-306	2.34842	FP017215.1	0.0015826	2.22152	gclc	2.25e-225	1.96496	hpdl	9.79e-25	1.62398				si:ch73-109i22.2	2.97e-35	2.93861	oscp1a	6.77e-68	3.84717	ska3	7.89e-66	1.58932	dnajc5aa	1.97e-116	5.29084	si:ch211-235i11.7	0.0135842	1.70236	rbb4l	7.48e-19	1.93797	atp6v0d1	3.17e-180	5.32233	zgc:154055	3.66e-30	2.27791	oclnb	6.63e-26	7.75315	si:dkey-42l23.9	1.88e-115	3.40686	fgf4
623	wwtr1	4.2e-102	2.7479	si:ch73-334d15.2	9.76e-43	2.34782	atp10a	2.45e-32	2.21981	larsb	4.41e-232	1.963	adat1	1.96e-12	1.6238				mafga	4.3e-40	2.93775	wt1a	2.41e-41	3.84627	BX510940.1	2.58e-11	1.58824	rap1gap	2.91e-22	5.28603	trmt10c	8.65e-08	1.70226	dcun1d5	8.38e-15	1.93291	si:ch211-203d1.3	5.69e-244	5.31496	rbp7b	1.82e-26	2.27723	rbbp8l	4.93e-67	7.72865	echdc2	3.19e-106	3.39608	tgm1l1
624	bicd2	4.94e-103	2.74567	ap1s3b	1.85e-266	2.34676	slc24a2	0.0354003	2.21958	surf6	7.95e-272	1.96237	syngr2b	1.48e-37	1.62254				osbpl5	4.23e-56	2.93676	col4a6	2.87e-147	3.84478	bcas3	2.34e-81	1.58666	zgc:174906	3.7e-187	5.28312	ARL3	0.0249491	1.70164	mad2l1	1.66e-05	1.93215	spice1	1.01e-117	5.3034	CR376821.1	3.11e-15	2.27684	mgll	1.18e-18	7.70736	pde4ca	3.68e-94	3.3829	adamts10
625	phactr2	1.29e-218	2.74431	atp11c	1.24e-71	2.34549	fam57a	0.00100584	2.21861	ddx54	1.61e-246	1.96197	shmt1	4.76e-125	1.62243				CABZ01083943.1	2.19e-36	2.92906	cachd1	4.83e-95	3.83893	egln2	7.91e-35	1.58612	pcdh10b	7.23e-67	5.28034	rgs2	0.047459	1.70102	si:dkey-12j5.1	2.27e-12	1.93208	arhgef6	6.59e-209	5.28964	exoc6	4.23e-56	2.2768	quo	9.77e-129	7.70307	ptgis	3.14e-53	3.38275	lepr
626	tacr3l	7.78e-59	2.74067	csgalnact1a	1.05e-61	2.34519	lect2l	0.00336022	2.21819	si:ch211-113a14.24	1.25e-226	1.96185	si:dkey-246g23.2	1.04e-25	1.62152				cica	1.33e-109	2.92676	CABZ01102039.1	6.89e-35	3.83649	LO017835.1	1.06e-17	1.58567	zeb2b	1.93e-76	5.26655	HUS1	0.000306	1.70026	cnksr3	0.0200531	1.93158	si:dkey-32e23.4	3.99e-245	5.28357	pcdh1g9	4.07e-09	2.27674	bik	8.18e-20	7.68806	me1	1.15e-39	3.37165	ppp2r3b
627	kcnj2a	2.96e-27	2.73616	fam83d	6.25e-37	2.34486	LRRC75A	0.00229496	2.21805	elp2	1.57e-142	1.9607	slc16a13	7.57e-28	1.62068				abca3b	5.21e-69	2.9244	angptl2b	6.72e-38	3.8357	sgk494b	3.03e-11	1.58401	kctd12.1	1.23e-10	5.26547	tspan37	0.0315537	1.69903	cenpn	2.47e-06	1.9312	CABZ01058647.1	2.38e-46	5.2814	foxn3	9.36e-30	2.27606	npr2	4.19e-61	7.62875	atp1b1b	4.77e-07	3.36253	alpi.1
628	znf644b	1.39e-56	2.73441	fut8a	2.53e-91	2.34305	si:ch1073-392o20.2	2.15e-66	2.21746	zgc:73226	2.46e-51	1.96025	si:ch73-60h1.1	4e-14	1.62049				vps41	3.28e-77	2.92231	foxa2	1.05e-10	3.82032	s100a10a	5.4e-11	1.58208	arl4d	1.16e-68	5.26233	rfesd	4.14e-19	1.69828	g3bp2	1.39e-06	1.93112	rad51b	3.04e-171	5.27886	hmg20a	4.21e-46	2.27529	ppap2d	1.32e-157	7.60186	mgat3a	1.07e-92	3.36187	chst11
629	kif3a	2.26e-113	2.73185	tbc1d1	1.52e-127	2.34297	letmd1	3.27e-06	2.21745	irak3	1.24e-62	1.95876	si:dkey-90m5.4	4.78e-18	1.61995				cxcl12b	6.46e-264	2.92142	xkr5b	3.21e-62	3.81911	gab1	1.26e-86	1.58141	TENM3	2.02e-47	5.26041	skap2	0.0337724	1.69767	CABZ01078320.1	8.5e-07	1.93054	hs1bp3	3.06e-176	5.27092	ppm1f	4.61e-21	2.27389	hsd17b12a	5.27e-23	7.59046	CRACR2A	2.87e-65	3.36065	notum2
630	dnmt3ab	9.98e-155	2.72816	rbms1a	1.93e-271	2.34199	tlr8b	0.0385144	2.21671	arl6ip6	6.99e-231	1.95839	atf5a	6.85e-26	1.61948				gabarapb	4.03e-135	2.91675	slc2a10	1.47e-83	3.80881	CABZ01065328.1	4.37e-12	1.57729	PHF21B	8.44e-98	5.25562	epcam	1.45e-16	1.69758	phf6	2.31e-08	1.93039	ugt5b2	4.74e-227	5.23518	strn4	2.3e-21	2.27221	prkcba	1.9e-133	7.57114	grap2a	7.86e-127	3.33951	chchd7
631	slc35f1	9.46e-56	2.72706	cep170aa	4.21e-231	2.34058	rilp	5e-05	2.21649	lrpprc	2.62e-220	1.95712	tm6sf2	1.26e-13	1.61898				rapgef5b	3.05e-118	2.91103	kank2	2.73e-131	3.80493	igf2r	1.83e-41	1.57727	mpp2b	1.64e-46	5.24908	cetn4	1.42e-10	1.69734	dock11	0.0373191	1.92975	grn1	2.63e-36	5.23084	chpt1	1.85e-30	2.27166	dgkaa	9.6e-109	7.56084	mlx	4.05e-66	3.33716	si:ch211-196c10.11
632	fosl2	1.26e-200	2.72505	bcor	1.78e-122	2.3394	rpgrip1l	2.21e-09	2.2133	rangap1b	2.52e-260	1.95649	rfc1	2.5e-120	1.61576				zgc:91909	4.32e-62	2.90749	prkg1a	6.53e-56	3.79558	sfi1	6.25e-44	1.57624	CSRNP3	1.12e-57	5.2378	trmt61b	3.65e-07	1.69722	cdc26	3.64e-18	1.9286	si:rp71-81e14.2	1.18e-136	5.2221	si:dkey-93m18.4	8.42e-10	2.26798	nocta	2.06e-138	7.55795	hace1	2.81e-37	3.33531	lrpprc
633	krt8	4.9e-295	2.724	fzd2	6.3e-250	2.33888	optn	5.71e-11	2.21199	pwp2h	3.78e-282	1.9562	txnrd3	6.96e-123	1.61572				nfe2l1b	2.4e-147	2.90532	lamb2	2.07e-30	3.7937	apex2	1.21e-31	1.57523	pax7b	2.64e-90	5.23652	oxsm	1.04e-06	1.69639	snrnp70	2.42e-12	1.9268	fuca2	5.52e-215	5.22074	si:ch211-14k19.8	1.11e-61	2.26745	si:ch211-67e16.11	3.3e-112	7.55338	pprc1	1.9e-67	3.33344	si:dkey-28e7.3
634	arl5c	3.67e-109	2.72287	snx1a	8.18e-196	2.33831	sirt5	3.01e-15	2.21112	slc25a12	5.65e-188	1.95597	mrpl11	1.51e-140	1.61489				epha2b	1.04e-75	2.90451	barx1	4.63e-26	3.79091	dmrt2b	2.28e-11	1.57342	si:dkey-31f5.11	5.11e-69	5.218	tmem205	1.47e-16	1.69601	wdr35	0.0343835	1.92568	sptlc3	1.4e-237	5.21276	prkd2	8.94e-50	2.26533	fkbp9	1.15e-111	7.55248	hopx	6.04e-95	3.33297	dusp14
635	syne1a	2.62e-138	2.72252	numb	3.85e-98	2.33666	pde7a	1.94e-73	2.21005	fscn2a	2.1e-43	1.95444	bnip3lb	3.6e-70	1.61396				tex264a	1.2e-106	2.90404	ttyh3b	6.99e-67	3.78996	swsap1	1.55e-15	1.57293	dmbx1b	2.22e-110	5.21321	mad2l2	8.53e-12	1.69572	si:ch73-236c18.9	0.00077	1.92517	ccl39.2	2.1e-112	5.21092	samd1b	4.63e-19	2.26514	sparc	1.3e-97	7.54851	hnrnph3	6.35e-46	3.32946	fam102ab
636	cnn3a	0	2.72081	CR812836.1	5.92e-39	2.33661	tspan1	0.0126407	2.20978	pmvk	4.96e-104	1.95426	rrm2	4.94e-153	1.61362				gnpda2	4.98e-140	2.89778	ggt5a	1.69e-74	3.78814	stk26	1.33e-64	1.57254	ttc25	9.51e-42	5.21127	smim4	3.48e-22	1.69338	fam168b	3.77e-09	1.92493	CU638870.1	7.29e-196	5.19824	CABZ01044746.1	1.81e-20	2.26401	sstr5	6.16e-41	7.54141	bik	4.32e-70	3.32519	plxnb1a
637	kat6b	1.26e-47	2.71919	zgc:162707	3.87e-172	2.33495	zgc:162182	0.0187138	2.20955	pa2g4b	5.56e-158	1.95371	plekhg7	7.12e-32	1.61001				acsbg2	1.63e-171	2.8974	gli1	6.36e-90	3.78762	CABZ01072077.1	1.26e-10	1.56923	klf5l	9.29e-44	5.21015	pih1d1	2.39e-05	1.69152	cenpp	4.7e-07	1.92416	rab3ab	1.39e-118	5.19798	PKN2 (1 of many)	2.11e-43	2.26281	capn12	1.16e-55	7.52198	CR848841.1	1.23e-49	3.31562	fam136a
638	DST	8.96e-54	2.71896	ssuh2rs1	3.27e-276	2.33383	dhrs11a	1.26e-05	2.20872	BX957362.1	6.01e-188	1.95265	inpp5l	4.72e-39	1.60932				tspan18b	2.82e-233	2.8955	arhgap36	5.22e-56	3.76695	2021-09-03	1.49e-33	1.56837	si:dkey-178k16.1	9.75e-46	5.20971	alkbh1	0.00125277	1.69127	celsr1b	0.0122905	1.92369	si:ch211-122f10.4	1.23e-157	5.1858	hpn	2.79e-07	2.26153	sqor	2.25e-134	7.5092	CR318588.4	2.79e-35	3.31315	mybbp1a
639	zdhhc9	2.99e-62	2.71893	tshz2	2.06e-45	2.33328	znf1096	0.0184882	2.20801	sass6	5.74e-125	1.95167	dnmt1	3.65e-161	1.60657				adam8a	1.69e-257	2.89345	si:ch211-157b11.8	4.1e-19	3.76432	guk1a	1.93e-71	1.56711	gulp1b	5.05e-79	5.20792	si:dkey-111k8.2	0.0393214	1.69098	BX465227.1	0.000272	1.9231	aldocb	8.7e-192	5.17628	zgc:174888	2.71e-62	2.26147	s100u	7.71e-160	7.50214	si:dkey-242e21.3	1.01e-88	3.3074	tmem70
640	lnx2a	1.61e-35	2.7171	marveld2a	1.66e-111	2.33249	ANPEP (1 of many)	0.00111699	2.20757	sfmbt2	4.31e-66	1.95161	slc25a26	5.18e-61	1.60591				tmem26a	1.76e-74	2.89286	ptch2	8.5e-39	3.75089	casp3b	5.55e-38	1.56699	myo16	7.51e-74	5.20231	neil1	2.58e-13	1.69086	hspbap1	0.00936671	1.92253	slc30a1a	4.41e-208	5.17544	AL935300.2	5.48e-09	2.2612	gpd1c	2.34e-177	7.4976	THEM6	1.71e-29	3.30278	lyrm7
641	notch1a	0	2.71641	serpinh2	1.07e-62	2.33225	BX936439.1	9.28e-07	2.20725	nav2a	2.1e-153	1.95007	gnl2	1.52e-95	1.60512				cryba1l1	1.76e-61	2.89248	bmpr1bb	2.53e-53	3.75007	ska1	3.31e-67	1.56686	boc	1.55e-159	5.1966	ical1	0.000431	1.68867	prps1a	1.45e-13	1.92039	pstpip1b	4.08e-164	5.17048	ccdc85b	1.68e-86	2.25972	esyt3	1.76e-71	7.48989	pstpip1b	1.96e-55	3.29376	eif4ebp1
642	thsd1	1.16e-138	2.71616	arhgap29b	7.16e-238	2.32898	ttc19	2.83e-07	2.20607	BX005392.3	1.51e-27	1.94822	rnf145a	2.39e-67	1.60491				si:ch211-81n22.1	3.16e-46	2.8919	zgc:174895	1.68e-47	3.74822	CR847543.2	6.11e-26	1.56614	metrn	2.52e-160	5.19357	prdx2	2.73e-29	1.68518	ggctb	0.0136051	1.91959	hgsnat	9.87e-213	5.16569	xkr7	1.73e-11	2.25627	si:dkey-117n7.5	5.62e-80	7.48799	eif4ebp3	4.29e-56	3.29086	cdkn1ca
643	dgkh	1.41e-80	2.71335	bag2	2.41e-139	2.32756	dusp23b	1.25e-11	2.20554	kiaa1549la	9.23e-64	1.94568	mcm3	7.69e-157	1.60404				map4k2	4.1e-168	2.88939	si:dkey-264d12.5	5.59e-35	3.73993	adam8b	2.42e-45	1.56511	rtn1a	4.67e-81	5.18786	bcl2l16	0.0140553	1.68491	ccdc106a	9.21e-06	1.91953	malt1	1.45e-201	5.14861	si:ch73-91k6.2	3.54e-42	2.25552	osbpl3a	5.26e-118	7.47034	CABZ01102170.1	1.44e-47	3.28983	eif4ebp3
644	sh3bp2	3.47e-62	2.71248	sp5a	1.89e-29	2.32725	znf704	3.82e-13	2.20404	slc43a1a	2.22e-257	1.9456	brms1	5.23e-81	1.60283				nck1a	3.18e-153	2.88854	nkx1.2la	2.31e-09	3.7394	agtpbp1	1.28e-18	1.56496	hnrnpa3	4.56e-55	5.1822	slc25a1b	2.01e-05	1.68483	hmgb3b	3.41e-11	1.91946	zgc:112433	1.06e-78	5.13919	mllt1a	4.67e-17	2.25545	cavin2b	5.88e-135	7.4664	si:ch211-238n5.4	1.65e-59	3.28679	zfand5a
645	crybg1a	1.02e-238	2.71135	inppl1a	3.74e-180	2.32673	abcc5	3.65e-18	2.20202	ap1b1	2.02e-198	1.94519	ift20	5.24e-123	1.60168				DOCK9 (1 of many)	3.75e-104	2.88518	tmem231	3.39e-109	3.73894	iars	1.53e-84	1.56471	zgc:172182	6.36e-69	5.17995	abhd2a	5.77e-07	1.68421	si:ch211-57i17.1	0.0228001	1.91917	lyn	2.67e-282	5.13545	fuca1.2	6.6e-40	2.25541	si:ch211-246m6.5	5.55e-142	7.45923	tex2	2.61e-62	3.28557	pak7
646	gpr75	2.3e-31	2.70893	si:dkey-190j3.4	5.76e-33	2.32488	si:rp71-68n21.9	5.21e-07	2.20099	fam210ab	1.5e-115	1.94478	ago2	1.9e-61	1.60157				si:dkey-73n10.1	9.53e-99	2.88485	lratb.1	1.2e-58	3.73846	ccnb3	1.16e-58	1.56466	ptprfa	5.07e-54	5.16907	si:dkey-248g21.1	6.38e-09	1.68383	snrpa	3.21e-22	1.91854	nfkbie	2.61e-243	5.13275	foxi3b	0.00417348	2.25539	fkbp7	2.56e-156	7.45245	ccdc180	6.55e-52	3.28248	rragd
647	si:ch211-269k10.2	1.03e-94	2.70769	zfp36l2	1.37e-288	2.32401	plcd1b	2.67e-06	2.20093	CABZ01113599.1	1.34e-166	1.94222	gcat	2.67e-76	1.59942				tpcn2	3.14e-42	2.88331	mab21l1	9.1e-91	3.72984	si:ch1073-228h2.2	6.69e-48	1.56435	nova2	1.18e-157	5.1613	sdhaf2	1.22e-17	1.68369	sumo3b	6.77e-05	1.91844	atp6v1d	2.78e-182	5.11129	kif13ba	6.72e-55	2.25383	prkg1a	5.14e-65	7.44313	si:dkey-97m3.1	2.31e-50	3.28238	slc25a16
648	rgl1	6.82e-290	2.70392	sox7	0	2.32297	tatdn3	2.59e-08	2.19776	utp20	2.88e-163	1.93867	cldn15la	3.81e-08	1.59757				marcksl1a	1.86e-140	2.88127	enpp6	4.99e-22	3.72832	CU457819.3	4.14e-20	1.56232	rims2a	1.47e-96	5.15772	tube1	0.00333326	1.68344	wipf2b	0.0211491	1.91686	lamtor5	5.32e-165	5.10402	ttc6	2.81e-15	2.25193	edar	1.7e-187	7.43699	abcd3b	8.42e-53	3.28152	asic4b
649	coro2ba	4.05e-55	2.70225	tmem176	7.17e-225	2.32205	pdia2	9.9e-05	2.1968	cyp46a1.2	2.4e-58	1.93859	ap1b1	1.95e-126	1.59576				ngef	6.37e-32	2.88101	enc1	8.48e-104	3.72779	ranbp3a	1.84e-27	1.56176	c1qtnf4	1.62e-39	5.15399	cita	6.05e-08	1.68328	rmi2	4.11e-06	1.91655	me1	8.27e-139	5.09646	xylt2	4.42e-09	2.24962	cyp2aa6	4.89e-53	7.43256	cbfb	2.55e-98	3.27439	st6galnac5b
650	nxph1	5.74e-34	2.69859	rasa3	2.86e-52	2.31909	si:dkey-156k2.3	0.0262496	2.19655	cldn15a	1.35e-57	1.93652	mcm9	1.65e-33	1.5957				mef2cb	2.1e-257	2.88065	cpxm1a	3.89e-38	3.71353	pex5la	5.07e-11	1.55967	si:ch1073-416d2.4	8.87e-74	5.15264	CU855930.2	0.00782603	1.68228	nupl2	1.49e-06	1.91625	pik3ap1	1.98e-108	5.09587	ppp1r14ab	4.97e-22	2.24939	rassf7b	5.26e-92	7.43219	si:ch211-234h8.7	4.57e-55	3.27122	miga1
651	ano5a	4.64e-35	2.69796	si:dkey-30c15.10	1.22e-161	2.31817	ap5b1	2.61e-12	2.19642	kars	1.59e-183	1.93581	ftsj1	3.26e-76	1.59498				magi3a	2.25e-58	2.87842	arl4cb	1.45e-132	3.70665	rnaseh2c	6.89e-89	1.5577	zgc:114130	1.45e-148	5.15136	prkacab	4.87e-09	1.68024	tmem47	0.00032	1.91585	si:dkey-243k1.3	1.28e-126	5.08906	akr1a1b	4.5e-56	2.24813	bin2a	1.5e-19	7.40758	zgc:55262	4.93e-76	3.27067	nr1h5
652	arntl1b	5.76e-68	2.69763	tlr5b	5.06e-116	2.31709	syk	3.96e-08	2.19333	nolc1	1.32e-223	1.93574	guk1a	5.76e-100	1.59367				zgc:92481	8.7e-39	2.87711	sdc2	6.89e-173	3.70165	hsp70.1	3.55e-05	1.5577	stox2b	1.93e-144	5.14658	CT027989.1	0.0194736	1.67976	pus1	0.000464	1.91529	si:ch211-39i2.2	5.41e-128	5.06884	zbtb18	3.4e-40	2.24682	ca4c	7.76e-27	7.39012	zgc:91890	4.3e-61	3.25509	prss12
653	LO017951.1	2.73e-40	2.69731	sema3ga	3.9e-14	2.31571	tlr8a	0.028143	2.19172	nufip1	2.1e-177	1.93438	im:7145024	5.5e-18	1.59227				plk2a	3.59e-107	2.87506	itga11b	6.61e-40	3.69765	mettl7a	1.35e-22	1.55762	asphd1	1.38e-64	5.14571	arhgap12a	0.000158	1.67882	tmcc3	3.65e-09	1.91462	FO393424.2	2.99e-188	5.0461	klhl17	6.33e-15	2.24671	zgc:100868	4.42e-66	7.36717	lrmp	8.25e-59	3.2541	plekhf2
654	gpc4	1.06e-188	2.69691	esyt2a	2.94e-122	2.31377	chpfa	3.11e-05	2.19072	nt5e	1.44e-54	1.93404	rad51	7.08e-110	1.59176				ZNF462	4.93e-60	2.87438	spry4	4.96e-150	3.69267	si:ch1073-82l19.1	4.16e-18	1.55675	sox14	0.00372693	5.14197	mrpl45	7.4e-25	1.67877	hmgb1a	0.0100412	1.91416	sh3bgrl	1.64e-211	5.04556	LIN28A	6.84e-23	2.24618	cldnh	4.92e-12	7.36611	zgc:172053	2.61e-47	3.24062	c1qbp
655	cox4i2	1.01e-70	2.69644	tmem26a	2.54e-90	2.31354	ripk1l	7.95e-06	2.19061	pex11b	2.49e-44	1.93059	pole	4.6e-84	1.59041				lpin1	3.81e-21	2.87195	gas2b	1.47e-14	3.68714	si:dkey-3k24.5	4.37e-34	1.55484	si:ch211-163l21.10	8.67e-55	5.14083	ikzf1	7.69e-08	1.67769	nudt21	1.62e-15	1.9129	ccdc50	1.26e-183	5.03181	dennd2c	4.17e-29	2.24592	sgms2b	5.86e-138	7.3285	tnfsf18	2.79e-92	3.23892	DYRK3
656	ftr93	7.62e-48	2.6927	crim1	2.4e-102	2.31347	gpr55a	1.59e-08	2.1902	CU467110.1	1.27e-47	1.9299	dscc1	4.55e-84	1.59032				CU467961.1	8.23e-99	2.87181	tnnt2a	0.0469597	3.68644	si:ch211-185a18.2	1.28e-30	1.5538	tnrc6c2	8.02e-103	5.14049	gpx1a	4.31e-17	1.6773	adh5	4.59e-09	1.91268	hmox1a	8.62e-253	5.03097	hpca	1.87e-63	2.24364	mctp1b	4.5e-131	7.32823	zgc:103586	2.52e-65	3.23627	sult1st6
657	rhoj	2.12e-82	2.69258	camk2n1a	2.82e-80	2.31159	hck	9.55e-09	2.18965	wdr55	2.53e-170	1.92982	apooa	1.03e-51	1.58914				ier2a	8.9e-193	2.87104	mgst1.1	4.65e-87	3.68596	hdac10	1.5e-50	1.55373	si:dkey-40m6.8	1.16e-51	5.13744	pgd	2.47e-08	1.67723	ss18	1.46e-15	1.91142	rab5b	2.79e-219	4.9823	ppp3cca	8.58e-25	2.2433	CABZ01024499.1	2.79e-124	7.32137	camk1b	2.18e-89	3.23618	pycr1b
658	tns1b	1.41e-170	2.69244	sh3pxd2aa	1.2e-144	2.31112	sowahcb	0.0397409	2.18917	hebp2	2.33e-168	1.92964	rab42b	5.37e-43	1.58845				atp6v0a1a	3.75e-80	2.86947	fkbp9	3.1e-244	3.6848	tmem243b	6.47e-50	1.55311	tmie	3.41e-74	5.13286	rbfa	3.48e-08	1.67688	tmem107	7.18e-05	1.91112	nfe2l2a	1.32e-194	4.9791	cacna1g	5.27e-08	2.2422	oxct1b	6.45e-114	7.32004	opn5	1.12e-41	3.23123	inhbb
659	lrrc38b	8.46e-35	2.69102	ralgapb	6.37e-78	2.31086	olah	0.000717	2.18917	rnf17	5.16e-35	1.92926	egln2	2.22e-41	1.58844				nagk	6.8e-68	2.86903	phldb1b	6.43e-123	3.68387	ncapg2	2.37e-37	1.5531	si:dkey-27p23.3	1.82e-52	5.12588	zgc:171490	0.00145959	1.67463	zgc:112496	7.26e-06	1.91067	sh2d1ab	9.4e-123	4.9627	wdr47a	1.98e-10	2.24186	si:ch73-78o10.1	9.29e-78	7.31996	pdxdc1	7.17e-67	3.22983	cacng4a
660	XKR4	4.35e-52	2.69087	pon3.2	1.05e-150	2.31054	stxbp5b	7.14e-10	2.18891	golt1ba	1.16e-81	1.92715	BX682548.1	3.58e-09	1.58629				scml2	7.94e-144	2.86864	UTS2R	3.71e-51	3.67908	bub1ba	7.79e-76	1.54777	hmgb1b	1.57e-199	5.1257	eif2b1	7.55e-29	1.67427	CR352338.1	0.000163	1.90899	pik3r5	4.51e-254	4.95795	mtm1	5.75e-25	2.23933	prr15la	1.34e-14	7.31566	hyou1	2.17e-61	3.22762	CR936321.1
661	myo18ab	7.36e-194	2.68993	2021-09-12	6.26e-259	2.30877	allc	0.000651	2.18838	trnt1	2.02e-131	1.9256	syt3	2.16e-11	1.58624				zgc:92789	2.16e-106	2.86724	vegfab	2.03e-34	3.67334	BX294189.1	5.7e-12	1.54739	gipc2	1.88e-70	5.12276	slc25a14	8.05e-16	1.67408	ahcy	6.65e-10	1.90732	myd88	8.38e-182	4.94157	kcnh7	2.79e-09	2.23814	gna14	6.75e-107	7.31346	p2ry13	1.02e-37	3.22565	stim2a
662	hoxb6a	1.06e-157	2.68959	tjap1	2.53e-79	2.30865	urb1	3.93e-27	2.18819	guf1	1.25e-123	1.92499	mlh1	6.5e-32	1.58568				man2b2	1.2e-41	2.86686	wnt4b	0.000699	3.66747	dhrs1	1.31e-51	1.54592	arxb	9.54e-05	5.10393	cox16	2.56e-13	1.67405	cluap1	2.39e-05	1.9057	nucb2b	5.36e-238	4.9366	rasl11b	7.36e-14	2.2377	neu3.2	1.15e-58	7.30686	pdss1	1.28e-85	3.21913	BX005073.3
663	grapa	1.12e-90	2.68575	laptm4b	6.97e-135	2.3069	ttll6	0.00593525	2.18818	hsp70.3	3.91e-33	1.92395	minos1	5.99e-128	1.58513				CR847906.1	4.45e-41	2.86617	dachc	2.11e-45	3.6635	mcm8	1.09e-38	1.54505	bsnb	4.14e-42	5.09659	upb1	0.00188969	1.67384	CR354435.2	3.62e-11	1.90362	renbp	4.07e-172	4.92291	FO704610.1	4.18e-08	2.23754	hhla2b.2	8.71e-84	7.27699	ikbke	7.23e-63	3.217	wfdc1
664	smo	8.37e-302	2.68574	gramd1ba	1.73e-34	2.30629	galnt7	1.33e-44	2.18805	txnrd2.2	2.43e-87	1.9223	hspa9	7.62e-109	1.58478				gna12a	1.53e-138	2.86607	fndc3ba	1.03e-122	3.65693	ppifa	3.38e-25	1.54496	atp1a3a	1.37e-09	5.08796	isca1	1.67e-24	1.67376	ccnh	4.96e-06	1.90169	CR847785.1	2.91e-163	4.90078	arhgef37	1.52e-15	2.23475	degs2	7.88e-47	7.2639	slbp2	2.26e-95	3.21018	mrpl9
665	igf1ra	8.11e-84	2.68475	trim105	4.99e-86	2.30488	prss16	1.2e-30	2.18645	pfas	5.36e-163	1.92081	neil1	3.98e-65	1.58446				nptnb	1.4e-48	2.86489	bmp1a	5.91e-109	3.65691	tysnd1	3.21e-15	1.54298	rab1bb	3.03e-80	5.0772	traf2a	0.0372947	1.67348	bcl7a	3.62e-15	1.90007	porb	1.07e-134	4.90009	stim2b	1.85e-10	2.23458	rassf7a	2.13e-118	7.25748	si:dkey-76b14.2	5.43e-52	3.20576	BX324164.4
666	antxr1c	0	2.68472	trib2	4.74e-53	2.30443	si:dkey-19a16.12	0.0369703	2.18603	hprt1	3.41e-208	1.91958	pa2g4b	1.79e-99	1.58409				ier2b	3.83e-160	2.86006	gpc4	3.37e-163	3.65373	si:ch211-156j22.4	7.05e-49	1.54196	rundc3ab	1.51e-29	5.06564	CU024870.1	0.00979691	1.67347	borcs5	0.00011	1.89745	mlec	1.11e-210	4.89884	glg1b	6.9e-11	2.23411	si:dkey-239i20.2	1.41e-128	7.22187	gys1	2.27e-43	3.20533	PDCL3
667	whrnb	9.06e-43	2.68076	cdc42ep5	0	2.30298	znf996	0.0275036	2.18601	elp1	6.73e-111	1.91913	coq2	1.61e-39	1.58288				mosmob	1.39e-59	2.85793	si:ch211-106h4.12	2.77e-45	3.65019	snap29	2.48e-66	1.54114	nlgn3a	9.81e-64	5.05103	im:7151449	9.11e-05	1.67301	zgc:56585	0.000414	1.89658	atp6v0b	2.87e-165	4.89327	ldlrap1a	8.69e-25	2.2341	qpct	1.75e-129	7.21337	rorab	1.89e-35	3.20494	si:dkey-30e9.7
668	cd82b	6.91e-59	2.68046	zgc:194398	1.82e-24	2.30187	arhgap17a	1.46e-13	2.18517	farsa	6.38e-236	1.91897	ssx2ipa	1.31e-24	1.58285				ppp1r13ba	3.26e-216	2.85763	arl4d	2.08e-41	3.63529	BX571757.1	1.76e-18	1.54052	CT990561.1	5.12e-60	5.03759	add2	1.68e-06	1.67268	bop1	7.39e-13	1.89541	cox17	1.14e-190	4.8859	nrxn1a	3.78e-16	2.23404	cyp7b1	4e-75	7.15054	lyve1a	8.81e-13	3.20152	itga10
669	cdc42bpaa	1.35e-196	2.67907	marcksl1b	5.55e-205	2.30146	tpcn2	0.000179	2.18466	hsd17b7	6.61e-147	1.91869	slbp	2.17e-163	1.58208				slc31a2	1.08e-57	2.85713	ror2	3.7e-84	3.6287	fbxl15	2.36e-15	1.53845	tfap2e	1.43e-10	5.02938	unc119a	1.5e-09	1.67216	nek1	0.00746469	1.89488	serinc2	3.22e-227	4.88104	si:ch1073-385f13.3	1.34e-09	2.23395	wnt2bb	1.28e-76	7.14818	bhlhe41	2e-14	3.2009	slc16a3
670	gdpd5a	7.68e-112	2.67906	tmem189	4.8e-221	2.3008	pcyox1	4.72e-11	2.18407	FO834850.1	4.05e-52	1.91782	higd2a	1.02e-121	1.58119				papss2a	5.33e-28	2.85548	ednrab	4.41e-10	3.62753	kdm4aa	1.85e-49	1.53844	pclob	4.91e-31	5.02755	hemgn	1.31e-08	1.67207	med11	5.76e-19	1.89462	ptpn18	6.35e-135	4.87889	gna12a	3.07e-38	2.23198	zbtb7a	2.5e-77	7.14517	ggh	5.97e-70	3.20014	fam184b
671	heg1	5.39e-70	2.67875	CU570769.1	5.55e-304	2.29976	xpnpep3	1.4e-19	2.18247	dars2	1.59e-66	1.91594	lrrc29	4.49e-14	1.58029				map1lc3a	4.14e-106	2.85444	sim1a	1.14e-39	3.61755	si:dkey-27o4.1	4.75e-10	1.53641	efcab2	1.46e-79	5.02238	CR925802.1	0.0210295	1.67156	khdrbs1a	1.31e-18	1.8945	mfsd6a	2.42e-134	4.87116	DOCK9 (1 of many)	1.24e-32	2.23191	fut9b	2.21e-38	7.13007	srprb	9.93e-87	3.19003	six1a
672	FRMD4A	6.03e-71	2.6784	si:ch211-81n22.1	1.95e-46	2.29924	slc25a27	2.61e-12	2.18228	espn	1.93e-55	1.91564	gss	3.8e-21	1.57969				pbx1a	4.65e-139	2.85282	CU466287.2	4.98e-61	3.61232	hlfa	1.27e-35	1.53638	slc35g2a	2.58e-35	5.02141	si:ch211-165d12.4	0.0345826	1.67152	pagr1	9.04e-20	1.89413	CR318588.4	3.74e-130	4.87054	si:ch211-204d2.4	1.73e-08	2.22989	si:dkey-235d18.5	1.08e-112	7.1272	tnfaip8l2b	8.41e-84	3.18735	stard7
673	slc25a24	2.74e-170	2.67789	cltca	1.46e-160	2.29811	si:ch211-250g4.3	2.68e-44	2.1816	adcyap1a	8.92e-52	1.9147	dhodh	4.3e-62	1.57922				ttc6	3.83e-32	2.85147	lmx1bb	3.29e-22	3.61147	rrm2b	2.45e-40	1.53616	btbd6a	2.66e-57	5.02051	ppifb	6.2e-21	1.67076	rfc4	1.49e-11	1.89413	mmd	2.19e-145	4.86758	ikbip	4.55e-44	2.22677	CU984600.1	9.02e-140	7.12537	CR847543.1	3.21e-58	3.18631	tomm40l
674	rn7sk	2.13e-103	2.67689	foxn2b	9.89e-170	2.29763	ecel1	0.000563	2.1804	neil1	1.68e-192	1.91285	npat	1.84e-83	1.57871				ctsf	3.44e-146	2.85001	calb1	6.29e-36	3.61043	tmem135	9.37e-44	1.53612	ccdc181	5.74e-40	5.0194	irf2	4.24e-16	1.66977	gmnn	1.67e-08	1.89381	mitfa	0	4.86638	erg	1.81e-24	2.22359	krt15	1.89e-68	7.11967	gadd45ab	3.34e-61	3.18074	nr2f1b
675	cpm	6.77e-70	2.67605	kcnq5a	1.67e-35	2.29689	CU499336.2	1.96e-05	2.17942	ecsit	4.02e-156	1.91267	nudt15	4.79e-35	1.57693				fuca2	1.72e-118	2.84996	cpxm1b	2.96e-41	3.60835	agfg1a	5.28e-86	1.53598	adam23a	6.15e-37	5.01386	tbc1d14	0.0062824	1.66885	ctu2	0.00360105	1.89342	timp4.3	4.83e-155	4.85723	rnf145a	4.07e-14	2.2211	nqo1	3.77e-25	7.11104	CR855337.1	6.2e-105	3.17266	serpine3
676	akt3b	4.61e-58	2.67013	cnn2	6.75e-293	2.29575	CR396595.1	0.000177	2.17851	eral1	7.51e-157	1.91264	myg1	7.41e-128	1.57684				def8	1.43e-75	2.8481	llgl1	6.49e-91	3.60802	si:dkey-23a13.9	7.36e-45	1.53501	atp1b2a	4.02e-72	5.00923	chp1	4.16e-18	1.6682	brwd3	1.61e-06	1.8932	si:rp71-1g18.13	1.07e-119	4.85338	rab40c	4.64e-27	2.21963	si:dkey-119m7.8	7.3e-104	7.10707	nipal3	2.5e-51	3.17005	slc44a5b
677	fam171a2a	6.62e-293	2.67007	syt7b	1.4e-28	2.29565	arhgef2	1.68e-42	2.17822	BX469885.1	3.25e-163	1.91208	CABZ01077121.1	1e-17	1.5757				sema4c	1.05e-184	2.84409	lhfpl2a	2.36e-202	3.60745	racgap1	1.08e-68	1.5346	slc6a9	1.28e-54	4.99938	FP236331.1	0.0149755	1.66783	CR354435.9	0.00356982	1.89231	mbpb	3.07e-287	4.85002	ier2a	9.28e-70	2.21933	hic2	9.38e-140	7.10022	tyw3	6.26e-54	3.16882	si:ch211-120k19.1
678	st3gal3a	4.84e-88	2.66898	tiam2b	5.08e-29	2.29411	si:ch211-261d7.6	3.55e-14	2.17815	rnaseh2c	2.03e-260	1.91178	trim33	3.86e-118	1.57565				tacc1	1.16e-133	2.84106	tcf12	1.85e-128	3.60608	gabbr1a	2.89e-11	1.53374	ptprz1b	6.48e-65	4.99514	nars2	0.0412017	1.66671	rcn2	4.7e-05	1.89201	si:ch1073-90m23.1	6.21e-141	4.84858	tmem129	2.52e-15	2.21883	caly	6.92e-119	7.09904	nfil3-5	1.24e-67	3.16386	akap1b
679	cacnb2a	4.88e-92	2.66868	gch1	3.82e-48	2.29371	zbtb20	1.79e-14	2.17813	wrap53	2.03e-110	1.91171	eef1akmt1	2.43e-72	1.57442				rnf103	1.47e-40	2.84003	sox11a	1.77e-237	3.60439	slc12a7a	3.26e-60	1.53339	znf296	1.8e-22	4.99374	cep70	0.000123	1.66545	polr2h	8.25e-13	1.89195	CU861501.1	3.61e-184	4.84038	tbxta	2.09e-27	2.21817	arhgef4	2.4e-97	7.09805	rmdn3	1.93e-54	3.1638	cdc42ep3
680	tnfrsf19	6.73e-185	2.66782	arhgef1a	3.39e-171	2.2921	faah2a	0.000175	2.17721	ciao1	3.08e-257	1.91169	arl6ip6	4.43e-94	1.57441				itpka	1.68e-56	2.83982	ecm2	3.85e-73	3.60345	cxxc1b	6.2e-50	1.53286	crabp1b	1.11e-31	4.98636	ssx2ipa	0.000242	1.66487	pole3	1.23e-15	1.89113	gpr183b	9.26e-141	4.82469	adamts9	9.55e-24	2.21526	p4ha1a	4e-132	7.09475	cgrrf1	1.07e-53	3.16318	pdxkb
681	cdc42se1	2.16e-220	2.66755	osbpl10b	4e-188	2.29113	knop1	1.71e-96	2.17556	HECTD4	1.12e-110	1.91166	si:ch211-235e9.8	9.88e-105	1.57429				fgd5a	8.19e-214	2.83962	p4ha1a	1.43e-114	3.59937	BX323051.1	9.63e-16	1.53107	spata4	9.95e-88	4.98267	mrto4	2.52e-19	1.66436	si:dkey-28a3.2	0.0335185	1.89068	gmpr2	1.68e-167	4.82122	CU695215.2	2.13e-13	2.21303	fam160a1a	7.19e-90	7.07695	itm2bb	2e-82	3.16115	cpa6
682	sh3bp4a	1.35e-123	2.66553	prkcbb	7.55e-17	2.28747	rpe65b	0.000196	2.17502	zdhhc6	2.89e-213	1.91127	fen1	8.56e-143	1.57415				si:dkey-165n16.1	8.95e-56	2.83881	edn1	0.00338419	3.59708	fbxo3	2.14e-27	1.52945	znf281b	3.12e-181	4.97347	si:ch1073-429i10.1	1.71e-18	1.66425	h3f3b.1	1.87e-42	1.89049	nccrp1	4.49e-220	4.81678	cntn4	7.44e-07	2.2125	si:ch1073-469d17.2	1.59e-100	7.0618	si:dkeyp-46h3.6	5.56e-10	3.15497	klhl30
683	plekhg5b	2.56e-136	2.66508	PKN2 (1 of many)	3.85e-165	2.28562	nme6	3.62e-24	2.17288	gpr55a	8.66e-89	1.9102	hpf1	5.07e-132	1.57411				cdkn1ba	2.88e-83	2.83832	cbx1b	3.72e-188	3.59234	fbxw5	1.88e-46	1.52814	zgc:100920	1.11e-96	4.96902	tmsb1	4.83e-50	1.66313	kmt5ab	7.13e-06	1.88957	stx7l	1.55e-174	4.81135	znf740a	1.51e-38	2.21107	si:ch73-141c7.1	5.01e-86	7.03533	MFAP4 (1 of many)	1.72e-42	3.15217	zmp:0000001175
684	slc12a4	3.43e-103	2.66505	sptbn1	3.81e-298	2.2849	CR376783.1	0.0341486	2.172	isca2	2.11e-135	1.90949	tubg1	1.32e-71	1.57306				BX322661.2	3.78e-36	2.83808	kcnip1b	1.77e-35	3.59072	rgs12a	3.56e-65	1.52812	upf3a	2.86e-64	4.96392	ubl7b	8.06e-38	1.66185	smn1	5.6e-08	1.88945	si:ch211-137j23.7	3.17e-89	4.80672	ttyh3a	7.23e-47	2.21049	prdm5	3.91e-135	7.01524	si:ch211-182d3.1	2.77e-28	3.14821	raph1a
685	frmd6	1.41e-187	2.66403	dip2a	4.94e-78	2.2846	cdc37l1	4.13e-19	2.17195	mrrf	5.16e-140	1.90922	AL929576.1	5.76e-16	1.57159				CABZ01030862.1	1.35e-36	2.83788	scube1	1.3e-41	3.58808	si:dkey-210j14.4	5.29e-32	1.52756	dnai1.2	7.32e-33	4.96146	rpl26	5.16e-35	1.66074	zgc:153169	0.0347734	1.88931	si:dkey-265e15.2	5.16e-167	4.80451	marcksl1a	2.22e-58	2.20793	mkl1b	7.1e-131	7.00943	tmeff2b	1.28e-11	3.14483	eif4ebp3l
686	snrkb	1.8e-64	2.66361	CABZ01066312.1	1.47e-34	2.28433	dus2	3.75e-32	2.17129	rtcb	2.56e-206	1.9092	snx9a	1.56e-58	1.57136				CU469362.1	6.36e-55	2.83732	sema5bb	2.13e-30	3.5816	cep57l1	9.26e-54	1.52736	met	7.2e-81	4.95932	timm8b	5.62e-25	1.66013	si:ch73-71c20.5	3.91e-12	1.88882	mboat7	2.41e-199	4.79816	rhbdf1a	8.37e-47	2.20754	gmppab	2.03e-120	6.99761	irf7	6e-71	3.14258	ddit4
687	mknk2a	7.75e-64	2.66354	CABZ01061495.1	4.11e-65	2.28119	si:cabz01071911.3	1.33e-09	2.17102	supv3l1	2.49e-119	1.90879	BX005003.1	4.98e-21	1.5712				gpd1a	4.33e-47	2.83598	gpd1a	4.17e-63	3.57747	si:ch211-63o20.7	1.28e-56	1.52724	cyp27c1	5.22e-68	4.94838	CABZ01064859.1	0.0294065	1.65849	nme2b.1	2.61e-09	1.88826	zgc:153759	9.85e-115	4.79404	cbfa2t3	1.51e-07	2.2063	stard13a	1.59e-104	6.98426	ppat	1.19e-24	3.14201	bcl2l10
688	afdna	0	2.66334	gabpa	1.69e-216	2.28056	si:dkey-56i24.1	1.25e-06	2.17029	pex5la	1.61e-38	1.90462	tp53rk	2.8e-70	1.57068				wbp2nl	1.94e-165	2.8342	lman1	5.9e-113	3.57449	tamm41	5.05e-18	1.52607	nr2f6b	9.99e-91	4.93336	stk36	0.0254118	1.65845	mta1	8.51e-07	1.88759	zgc:101640	4.98e-201	4.77943	tspan7	1.61e-73	2.2063	zgc:158263	7.22e-64	6.96737	cd44b	4.45e-88	3.13915	si:ch1073-100f3.2
689	iqsec1b	9.52e-197	2.66162	mmp15b	5.03e-34	2.28035	nlrc3l	5.72e-12	2.16932	selenoj	6.06e-263	1.90407	emg1	7.45e-106	1.56834				cln5	5.54e-36	2.8341	fgf4	0.00221808	3.57034	aqp12	1.6e-11	1.52487	lrig1	8.96e-128	4.91956	polr3c	6.22e-05	1.65832	gtf3c4	0.0029764	1.88704	vma21	8.75e-139	4.77795	WHAMM	1.04e-06	2.20623	pvrl2l	3.46e-94	6.95551	acaa1	5.38e-67	3.13861	plod2
690	gna12a	2.15e-156	2.65999	cnn3a	1.8500296746843E-311	2.27976	si:ch211-287a12.9	1.54e-06	2.16847	tcf21	4.31e-95	1.9	soul2	8.66e-22	1.56748				ahr2	7.37e-130	2.8337	plxna1a	6.07e-75	3.56589	sfxn3	2.61e-12	1.52472	c2cd4a	3.39e-27	4.90637	si:dkey-234h16.7	0.000834	1.65614	sephs1	1.84e-10	1.88615	cxcr3.3	3.6e-174	4.75663	tsnaxip1	0.00551641	2.20538	zfhx3	7.04e-197	6.95332	abracl	3.51e-41	3.13314	stard13b
691	chka	1.22e-49	2.65918	prdm11	6.06e-85	2.27649	arhgap21a	1.57e-06	2.16774	tha1	1.99e-126	1.89898	ranbp3a	2.3e-28	1.56714				rab40b	1.46e-47	2.83369	ryk	2.51e-90	3.56546	tha1	1.13e-31	1.52423	BX088596.1	1.65e-63	4.90522	gtpbp1	9.21e-28	1.65467	phf8	1.65e-13	1.88398	rbck1	9.54e-169	4.75444	sh3pxd2b	1.35e-64	2.20459	emx2	1.89e-73	6.94826	si:ch211-102c2.4	8.13e-79	3.12935	ptpn4a
692	pxdn	5.85e-103	2.65699	pkp3b	1.04e-262	2.27585	afap1l2	1.39e-08	2.16625	sco1	9.73e-242	1.89845	pwp1	4.21e-122	1.56662				si:ch211-152c2.3	1.98e-22	2.82737	gpx7	3.24e-71	3.56469	si:ch211-162e15.3	9e-80	1.52341	vsx1	7.44e-31	4.90026	bop1	1.52e-19	1.65431	adob	0.000274	1.88294	fgl2a	9.48e-89	4.75397	notch1a	8.5e-81	2.20211	trpv4	3.91e-92	6.93875	mych	3.38e-60	3.12909	six1b
693	tnfrsf11a	1.41e-35	2.65576	si:ch211-160o17.2	3.65e-135	2.27546	b3gnt7l	0.00418157	2.16608	plekhg7	1.38e-86	1.89711	asb6	1.56e-26	1.56558				2021-09-12	2.26e-167	2.82704	nid2a	2.63e-111	3.55763	ppifb	6.37e-106	1.52196	hoxc4a	8.46e-40	4.89871	zgc:109934	3.65e-18	1.65416	map7d1a	2.35e-05	1.88252	ldha	9.65e-186	4.74479	mmp14b	3.6e-95	2.20201	fam102ab	3.24e-93	6.9387	slc5a8l	1.09e-66	3.12859	CABZ01085662.1
694	PAQR9	2.84e-45	2.6553	rnd1a	1.64e-149	2.27444	tnni2a.4	7.51e-07	2.16599	naa15a	6.44e-215	1.89518	hdac10	7.62e-46	1.56469				vhl	4.7e-76	2.82691	npas4l	2.79e-24	3.5572	prc1b	1.06e-91	1.52171	fsta	3.33e-78	4.87989	thap4	1.38e-08	1.6541	si:dkey-29p10.4	0.000803	1.88223	cyp4f3	2.28e-169	4.74362	mpp2b	2.51e-07	2.19836	tead3a	8.03e-114	6.92286	si:dkey-172h23.2	4.19e-71	3.12625	dhtkd1
695	tex11	7.82e-39	2.65483	zfyve21	3.55e-228	2.27438	asb13b	0.0445267	2.16587	si:ch211-262i1.3	4.91e-87	1.89442	ddx4	3.7e-09	1.56357				gak	1.2e-88	2.82244	afap1l2	8.85e-51	3.55631	mis18bp1	9.83e-63	1.52123	asb11	1.53e-48	4.87136	fam49ba	0.0213521	1.65401	wdr73	0.000398	1.88214	ccr12b.2	3.98e-141	4.74356	cdc42bpb	2.91e-74	2.19767	lpar3	4.72e-93	6.92143	dock11	3.74e-68	3.12525	FO704779.1
696	CABZ01043952.1	1.24e-40	2.65357	mnta	5.58e-109	2.2728	socs7	8.23e-07	2.16558	ddx55	3.41e-168	1.89432	isl1l	0.016184	1.56355				si:dkey-28n18.9	3.27e-140	2.81826	ptpn4b	3.42e-56	3.54663	polq	1.09e-26	1.52121	si:dkey-42i9.4	1.46e-180	4.84854	nsmaf	1.3e-07	1.65353	cdc42ep4a	0.00760528	1.88057	atp6ap2	1.75e-146	4.73975	mfge8b	5.4e-09	2.19767	zgc:162964	1.2e-137	6.89842	dicp3.1	4.07e-85	3.12451	si:dkey-22l1.1
697	slc15a1a	3.66e-42	2.65183	ephb4a	8.66e-123	2.27235	cybc1	2.79e-65	2.16554	qtrt2	4.15e-126	1.89394	pdcd2l	3.97e-44	1.56237				foxa1	2.44e-40	2.81552	lpar1	1.28e-141	3.54593	zgc:91860	9.12e-46	1.52019	dthd1	4.99e-80	4.84502	FP325123.1	7.46e-08	1.64976	rbm10	0.025645	1.88054	si:dkey-16p21.7	1.38e-87	4.73556	scg3	1.76e-38	2.19751	zmp:0000001114	7.34e-144	6.87488	si:dkey-260g12.1	2.95e-58	3.11779	mrps23
698	gpr35.1	1.94e-28	2.65168	fkbp10a	8.95e-75	2.27061	si:ch211-163c2.2	0.00968582	2.16349	si:dkey-239h2.3	2.44e-167	1.89361	lig1	3.66e-156	1.56145				hoxb6a	8e-177	2.81098	hoxa2b	3.06e-97	3.54578	cip2a	2.95e-49	1.51995	atp6v0a1b	1.76e-70	4.84418	fntb	2.18e-29	1.64975	si:dkey-185e18.7	8.52e-09	1.88022	clcn7	4.66e-159	4.73081	zgc:153311	4.16e-10	2.1972	ildr1a	1.42e-28	6.86418	gltpa	4.37e-45	3.11561	zdhhc8b
699	FQ311924.2	1.24e-54	2.65094	arhgap23a	1.72e-122	2.27026	rom1b	0.0141203	2.16311	espl1	9.94e-178	1.89187	mylipa	3.08e-37	1.56142				r3hdml	1.63e-49	2.81097	CABZ01092781.1	1.46e-30	3.54472	fam222ba	6.73e-23	1.51846	csdc2a	8.2e-36	4.84087	cpox	8.85e-06	1.64921	creb1a	6e-16	1.87941	si:dkey-82k12.13	1.51e-195	4.72955	ARHGEF17	3.59e-12	2.19695	ano1	1.06e-36	6.84676	pgam1b	7.13e-48	3.10985	srprb
700	galnt11	9.98e-107	2.65013	CT027815.1	7.9e-169	2.27002	CABZ01067754.1	0.0311431	2.1627	mrpl48	3.6e-200	1.8912	rpf2	6.35e-122	1.56131				eGFP	8.73e-148	2.80935	osr2	1.36e-18	3.54452	hist1h2a10	1.5e-85	1.51731	dixdc1a	6.31e-82	4.83311	lmo4b	0.00322829	1.64892	NDUFAF8	6.36e-06	1.87908	dock4b	1.59e-157	4.72535	pxnb	6.15e-09	2.19618	epdl1	6.68e-06	6.81101	si:ch1073-67j19.1	2.9e-59	3.10218	asb15a
701	pdzd8	3.83e-90	2.65012	stimate	5.85e-35	2.26916	grk6	2.56e-49	2.16259	maf1	1.25e-235	1.89049	si:dkey-13i19.8	2.48e-124	1.56095				fmnl3	9.22e-248	2.80777	loxl3b	4.76e-68	3.53777	samhd1	2.56e-24	1.51618	zfhx3	1.03e-159	4.8309	mhc1zba	1.62e-05	1.6489	caap1	1.58e-12	1.87844	ppp1r9a	2.22e-113	4.7203	cfap99	3.83e-05	2.19618	cd151l	7.67e-127	6.80602	si:ch211-71m22.3	5.44e-67	3.09606	ppfibp2b
702	CABZ01043953.1	3.31e-36	2.64826	si:dkey-68o6.5	7.2e-135	2.26745	znf1020	0.0151155	2.16236	CU928129.1	6.74e-53	1.89012	eif1axb	6.35e-84	1.56048				kdm7ab	3.06e-117	2.80776	thbs2a	1.38e-33	3.53762	hprt1l	6.81e-14	1.5157	clip3	9.58e-84	4.82928	coa3b	0.03961	1.64829	cacna1ea	0.00777275	1.87829	flvcr2b	2.29e-138	4.71966	si:dkey-165a24.9	1.65e-17	2.19538	fkbp14	5.5e-145	6.80419	si:busm1-160c18.6	2.39e-08	3.09167	zgc:158328
703	myo1b	4.1e-174	2.64648	calua	6.6085367403E-314	2.267	sec14l1	1.3e-14	2.16233	stx2b	6.13e-196	1.88953	ssbp3a	5.99e-49	1.55976				plekhg5b	1.72e-104	2.80675	stk17a	5.26e-72	3.537	frmd7	3.4e-10	1.51526	ptprnb	1.62e-100	4.82267	ccdc59	1.85e-20	1.6472	dhodh	7.94e-08	1.87631	si:ch211-106a19.1	3.99e-102	4.71836	dusp4	2.7e-12	2.19516	zmp:0000000846	6.4e-21	6.79898	cited4b	3.2e-71	3.08731	si:dkeyp-68b7.10
704	CABZ01057364.1	8.28e-33	2.64509	srebf2	1.46e-104	2.26618	ctps1a	1.82e-106	2.16193	ddx49	8e-237	1.88836	RYR2	5.54e-10	1.55885				prom1a	1.36e-49	2.80658	tent5bb	1.11e-36	3.53228	ccs	1.46e-20	1.51525	tsnaxip1	1.31e-58	4.82192	cenph	5.47e-12	1.64646	rpa3	8.85e-06	1.87623	tnfrsf11a	3.6e-95	4.6975	sh3glb2b	3.44e-34	2.19512	si:rp71-36a1.1	9.96e-62	6.79264	cyb5r2	5.34e-48	3.08311	CABZ01084391.1
705	si:dkey-151g10.3	2.89e-51	2.64506	pik3cb	6.19e-142	2.26471	bdh1	3.15e-13	2.16165	skp2	2.5e-241	1.88791	eif4ebp3l	6.68e-109	1.55882				agtr2	9.06e-223	2.80641	hoxa9b	1.79e-93	3.53009	helq	9.99e-14	1.51332	syngr3b	5.64e-35	4.81952	tfr2	0.0218945	1.64341	rassf4	0.00184052	1.87574	dram2b	1.1e-187	4.69661	mafbb	4.47e-74	2.1946	pdxdc1	8.33e-112	6.77019	rab3db	1.18e-45	3.08114	zgc:154046
706	esr1	9.65e-35	2.64267	pdgfd	1.36e-39	2.26348	map3k20	0.000329	2.16148	coq2	1.1e-137	1.88697	tomm6	1.68e-99	1.55717				ftr93	2.87e-42	2.80597	efna3b	1.9e-44	3.52936	rundc3ab	1.45e-23	1.51249	nrcama	2.69e-59	4.81732	glmna	3.01e-05	1.64304	fbxo28	0.00707048	1.87299	ugt5b3	3.88e-115	4.68844	or111-11	0.00115408	2.19415	hook1	2.1e-34	6.76361	antxr2a	1.55e-61	3.07726	cacna1da
707	pcdh1b	3.44e-199	2.64025	sema4c	1.11e-252	2.2621	acap3a	9.46e-05	2.16142	adat1	7.82e-43	1.88689	pola2	1.21e-109	1.55702				qkia	6.18e-120	2.80434	si:ch211-153f2.7	0.000252	3.52389	si:dkey-21c1.1	9.18e-51	1.5121	si:dkey-11c5.11	4.7e-33	4.81403	cyp46a1.2	0.0147981	1.64179	prps1b	6.75e-10	1.8729	prss16	1.61e-253	4.68655	map4k3b	1.25e-16	2.19115	CU682777.2	1.22e-12	6.75641	si:dkey-262k9.4	1.15e-46	3.07525	si:ch73-366l1.5
708	fscn1a	0	2.63888	dab2ipb	3.21e-180	2.26163	adamts12	2.84e-06	2.16108	tmem135	1.04e-146	1.88676	tma16	6.39e-111	1.55646				hoxc9a	3.67e-138	2.80256	tmeff2a	1.02e-26	3.523	slc25a51b	1.98e-50	1.51175	smoc2	1.67e-48	4.80812	zcchc11	1.63e-07	1.64152	wu:fa19b12	0.000111	1.87248	slc2a13b	1.18e-90	4.66936	chd7	5.33e-58	2.19079	mal2	2.43e-43	6.75513	nadka	1.23e-57	3.07409	retreg1
709	pygmb	2.53e-51	2.63798	cryba1l1	1.54e-55	2.25933	cyp1d1	4.08e-07	2.16045	rarres3l	3.52e-47	1.88656	rrm2b	5.75e-46	1.55645				magi1b	2.16e-229	2.79689	en1b	1.55e-06	3.52169	pnpla6	1.54e-38	1.51113	ncalda	1.73e-168	4.80753	klhl18	4.99e-08	1.64124	hmgn6	5.94e-12	1.87228	zgc:162730	2.78e-164	4.66374	daw1	2.01e-05	2.19024	tmem176l.3b	9.44e-05	6.74129	stk17b	2.51e-74	3.07252	si:ch211-155k24.1
710	pmp22b	1.4e-265	2.63648	rap2c	1.11e-268	2.2579	si:ch211-67e16.11	0.00506614	2.16013	polr3h	5.68e-189	1.88618	pex5la	1.74e-06	1.55638				slc22a31	3.09e-95	2.79659	tram2	3.71e-123	3.51157	kcnn1b	8.74e-08	1.5103	stmn1a	1.13e-156	4.78935	yars2	5.93e-09	1.64111	lingo1b	0.000581	1.87136	ikbke	8.81e-164	4.66212	luzp1	7.66e-45	2.18894	CABZ01046954.1	1.85e-44	6.72193	mbnl1	3.66e-53	3.07068	sgcb
711	si:dkey-68o6.5	5.43e-169	2.63493	ptpra	9.28e-98	2.25706	lrp6	0.00884567	2.15997	rpusd4	2e-223	1.88581	baiap2l1b	2.3e-19	1.55561				psph	8.63e-160	2.79623	FP102783.1	1.1e-19	3.51145	si:dkey-108k21.24	9.65e-20	1.50821	nsfa	2.36e-66	4.78746	pccb	5.55e-12	1.64087	ttc5	3.36e-07	1.87044	prkag2b	9.45e-159	4.66044	erfl3	8.16e-55	2.18767	myo5ab	9.76e-66	6.71917	sat1a.2	1.74e-56	3.07032	sema3aa
712	gli1	1.72e-89	2.63225	anxa3b	1.56e-213	2.25656	scpp8	0.00347531	2.15995	ahcy	3.23e-190	1.8845	pole2	2.51e-49	1.55553				macf1a	3.57e-177	2.794	nrg1	8.08e-38	3.51113	smpd2b	7.47e-45	1.50704	lrrc6	9.52e-30	4.78697	slc20a1a	5.45e-07	1.63984	znf1034	0.00380949	1.8692	alox12	0	4.66001	map3k3	1.31e-33	2.18653	lamb1a	5.5e-125	6.70787	tbk1	2.17e-64	3.06796	pkp4
713	tuba8l3	1.79e-303	2.63055	slc10a3	4.28e-125	2.25533	ift46	6.41e-16	2.15943	zgc:101699	2.14e-32	1.88436	timm17a	5.07e-103	1.55267				prkd2	2.41e-185	2.79193	gata6	1.35e-24	3.50838	PDE3B	1.29e-34	1.50675	zgc:109949	1.04e-64	4.77743	cep104	0.00081	1.63876	larp7	4.99e-15	1.86764	gdap2	3.16e-187	4.65847	fut11	1.28e-23	2.18625	rabgap1l2	3.11e-133	6.70544	CU499330.1	1.17e-45	3.06443	rrp8
714	rac3b	8.1e-90	2.63015	errfi1a	3.43e-11	2.2543	si:ch211-225b11.4	0.000228	2.15881	ipo4	1.25e-147	1.88412	fhit	6.52e-58	1.55229				myct1a	1.95e-275	2.79192	efcc1	1.56e-111	3.50542	ubtd1a	2.11e-09	1.50662	mdh1aa	1.3e-249	4.77511	rps19bp1	1.45e-29	1.63871	mycn	0.000373	1.86698	lgals3bpb	5.6e-61	4.65436	zgc:153219	3.23e-12	2.18416	kcnj1a.5	8.68e-17	6.70476	foxi3b	1.2e-05	3.0642	sez6l
715	mfhas1	1.33e-86	2.6285	dgkh	6.55e-74	2.25358	cxcr3.2	0.000107	2.1585	ranbp3a	2.87e-91	1.88385	si:dkey-17m8.2	1.17e-12	1.55209				vps16	1.43e-64	2.78861	si:dkey-195m11.8	3.25e-215	3.50487	pane1	4.98e-73	1.50594	lrrn3a	5.51e-48	4.77303	CT583728.23	0.0317322	1.63786	yaf2	4.27e-14	1.8669	tpi1b	6.97e-161	4.65411	BX005254.3	6.15e-11	2.18124	zgc:194551	5.61e-63	6.7033	grna	7.68e-87	3.05995	npm1a
716	hpda	1.8e-15	2.62835	plpp2b	3.89e-76	2.25353	BX510923.1	0.00204682	2.1583	mak16	9.66e-235	1.88218	gra	5.6e-19	1.55102				cdc42bpab	2.03e-81	2.78783	cadm4	2.71e-14	3.50446	spdl1	6.38e-101	1.50592	cfap99	4.78e-49	4.76429	si:dkey-65b12.6	0.0172528	1.63776	usp39	5.04e-13	1.86598	si:dkey-163m14.6	1.27e-92	4.64588	uri1	2.61e-60	2.17924	zgc:136892	4.47e-72	6.69504	hephl1a	5.57e-87	3.05887	si:dkey-250i3.3
717	map1lc3cl	4.9e-27	2.62646	CABZ01079276.1	4.76e-38	2.25155	kcnma1a	7.89e-05	2.15656	pwp1	1.2e-264	1.88209	naprt	2.47e-91	1.54967				psen2	4.09e-71	2.78742	si:ch211-120e1.7	2.4e-57	3.49746	zdhhc6	3.59e-55	1.50573	vldlr	3.18e-72	4.76309	acox3	0.00553357	1.63637	utp25	1.55e-09	1.86596	cybc1	1.22e-205	4.64328	bmpr2a	6.76e-61	2.17867	fam102ba	5.29e-75	6.65598	prdx6	1.4e-67	3.05727	ppan
718	crygs4	3.07e-47	2.62528	ttyh3a	3.21e-186	2.25151	FP015823.1	0.0444778	2.15645	nop58	2.28e-152	1.8819	depdc7a	1.9e-20	1.54943				myo1cb	2.83e-202	2.786	efna5b	1.67e-39	3.48882	rttn	8.53e-11	1.50537	gadd45ga	1.09e-22	4.76013	slc25a15b	0.0403834	1.63604	cstf3	1.37e-15	1.86568	ldhba	3.09e-140	4.61539	FO704748.1	1.14e-06	2.17858	s100w	7.32e-33	6.64716	ptk2ba	1.62e-37	3.05383	msrb3
719	BX470176.1	3e-65	2.62144	st6galnac3	4.23e-47	2.25028	il21	0.0164376	2.15568	si:dkey-188h10.3	3.23e-132	1.88146	CU681842.1	2.57e-14	1.54912				epha6	6.4e-24	2.78353	lmo4b	4.25e-101	3.48867	cenpf	1.61e-110	1.50293	fsd1	6.34e-96	4.75474	lyrm9	3.09e-08	1.63596	cpsf2	2.64e-16	1.86558	si:ch211-1f22.3	5.45e-115	4.61149	snx11	1.11e-33	2.1774	sp9	6.84e-25	6.6364	si:dkeyp-110e4.6	3.58e-73	3.05055	arl6ip5a
720	st5	3.44e-167	2.61646	cxcl12a	9e-177	2.24967	BX682234.1	0.00044	2.15385	CR354435.2	5.42e-151	1.87746	tmem135	2.23e-43	1.54879				washc2c	2.27e-141	2.78329	ptch1	1.33e-58	3.48609	ireb2	2.62e-14	1.50202	arhgef18a	7.86e-112	4.74345	cib1	4.85e-32	1.63554	prc1a	2.87e-05	1.86486	slc43a2a	1.1e-122	4.60363	ar	5.04e-12	2.17685	cfp	9.48e-170	6.62816	zgc:195282	3.47e-28	3.04915	camk2n2
721	amot	9.06e-154	2.61497	ppp1r27b	3.12e-25	2.24865	ftr53	0.0190683	2.15345	tubd1	1.39e-109	1.87718	tbcelb	4.54e-14	1.54846				moto	2.12e-31	2.77979	ssbp4	4.61e-164	3.47543	foxm1	4.98e-32	1.50193	camta1b	3.1e-09	4.73787	hsdl1	0.0361262	1.63503	mrps22	1.2e-05	1.86435	ctsa	3.01e-157	4.60206	agt	4.38e-15	2.17546	si:dkey-219e21.4	2.5e-94	6.61123	si:ch211-274k16.9	2.88e-22	3.04466	sema4ba
722	wnk1a	6.75e-169	2.61472	nfia	1.55e-65	2.24744	crtc1a	3.24e-05	2.1533	si:rp71-15i12.1	1.67e-198	1.87705	hbs1l	9.8e-112	1.54737				jarid2a	1.79e-49	2.77662	tent5ba	1.33e-67	3.47458	cap2	1.69e-21	1.50133	fam57ba	4.28e-63	4.7358	ipo4	2.51e-10	1.63485	ddx52	6.46e-15	1.86417	galca	6.44e-98	4.60122	CR382300.3	0.000102	2.17491	sft2d2a	3.82e-64	6.58913	tpmt.1	7.56e-54	3.04391	si:dkey-19b23.13
723	dab2ipa	2.82e-128	2.61427	sgk1	4.39e-266	2.24688	iqca1	0.0117584	2.15268	fam69aa	8.44e-72	1.87631	cap2	7.41e-21	1.54718				cybrd1	8.5e-87	2.77613	gpt2l	1.48e-122	3.47228	rad1	3.35e-43	1.5011	her9	2.89e-112	4.73486	mcat	2.2e-05	1.63393	cep290	6.78e-05	1.864	clic1	2.51e-210	4.59913	si:dkey-194g4.1	2.64e-06	2.17413	ahcyl1	1.33e-48	6.57643	prg4a	2.18e-12	3.04269	tyw3
724	CABZ01043503.1	2.63e-21	2.61229	si:dkey-23i12.7	3.88e-15	2.24643	rab11fip4a	0.00144937	2.15248	acox3	2.36e-38	1.87568	BX927081.4	7.05e-24	1.54552				sh2d3ca	1.27e-36	2.77589	homeza	1.08e-158	3.47108				arhgap12b	1.17e-87	4.71962	zgc:113295	5.37e-05	1.63274	oxct1a	0.000102	1.86349	tec	1.33e-81	4.59529	mpp1	2.18e-57	2.1741	theg	3.22e-113	6.5703	pik3cg	4.12e-76	3.03714	si:dkeyp-92c9.2
725	CT027815.1	4e-143	2.6113	fn1a	1.98e-172	2.24636	tent5ab	1.15e-21	2.15226	nup93	9.18e-225	1.87392	gsk3aa	1.66e-18	1.54414				gapvd1	1.98e-83	2.7751	znf385b	1.36e-35	3.46464				spag6	1.88e-42	4.71049	cyp46a1.1	2.24e-07	1.63239	nup107	8.92e-14	1.86308	plekho1b	1.2e-238	4.5883	cfap299	1.47e-06	2.17363	si:dkey-97m3.1	1.32e-85	6.55925	lipea	1.14e-26	3.03676	kcnh6a
726	stim2b	4.19e-46	2.61048	sh3bp4a	1.96e-112	2.24608	magi2b	3.7e-07	2.15174	slc12a7a	2.51e-207	1.87386	tubd1	6.46e-31	1.54338				zgc:110182	1.26e-106	2.77393	AL954327.1	2.78e-37	3.46003				sema3gb	3.86e-71	4.70723	afmid	8.3e-07	1.63227	smc2	7.63e-08	1.86229	tmem154	2.42e-202	4.58759	slc40a1	7.47e-56	2.17359	tmc6b	3e-104	6.5172	stat1a	1.09e-63	3.0363	fam49a
727	prkcea	8.76e-101	2.60936	si:dkey-261h17.1	0	2.24536	rnd2	0.0220012	2.14974	FP236812.2	3.16e-132	1.87269	atp6v1e1a	1.68e-68	1.54295				rhoca	9.77e-211	2.77177	hoxc3a	1.3e-116	3.45979				fzd8a	5.92e-74	4.69305	abca1a	4.25e-15	1.63131	spryd4	1.67e-11	1.86218	atf3	7.16e-98	4.58123	rnpepl1	6.28e-13	2.17111	npr3	1.78e-145	6.51633	sowahd	7.78e-60	3.03587	CU928129.1
728	yrk	0	2.60874	zgc:153018	1.06e-99	2.2436	c19h1orf109	2.61e-17	2.14941	cers3a	7.43e-48	1.87257	usp20	1.62e-08	1.54221				tmem189	2.15e-162	2.7696	gfra1b	5.91e-27	3.45632				eif4g3a	4.23e-131	4.66763	tdh	3.73e-14	1.63129	aspg	0.00454084	1.85992	tbk1	1.27e-150	4.5752	rai14	2.78e-25	2.17014	elf3	2.87e-22	6.51541	ndst3	3.48e-45	3.03396	col7a1l
729	prickle3	2.29e-53	2.60366	rapgef1b	2.05e-78	2.24287	st6galnac6	0.0426508	2.14778	apex2	4.8e-96	1.87219	MANEAL	1.47e-07	1.54186				foxp1b	8.7e-93	2.76863	shdb	4.34e-57	3.44472				myo5aa	3.34e-41	4.6655	fgf12b	0.0147042	1.63016	npy	0.0114086	1.85934	irak4	2.28e-105	4.56266	CR848025.1	3.3e-06	2.16928	btc	6.31e-63	6.51351	trim25	2.45e-43	3.03135	sema6dl
730	fam83hb	2.86e-146	2.60328	si:ch211-107n13.1	5.23e-98	2.24247	b3gat1a	0.0433805	2.14732	brat1	4.67e-72	1.87162	mettl8	5.2e-09	1.54134				prss16	2.66e-139	2.7685	adhfe1	3.05e-73	3.44088				atp6ap1a	1.69e-23	4.66411	nsun5	2.31e-13	1.63003	ncdn	6.76e-10	1.85911	bcl6ab	5.23e-127	4.55653	fgfr4	1.15e-60	2.16881	zgc:194330	8.99e-58	6.51072	pigb	6.06e-57	3.0242	nat14
731	MYADM	1.34e-166	2.6022	creb3l2	3.33e-208	2.24234	AL590151.1	4.5e-06	2.14717	sfr1	5.2e-95	1.87068	samd13	7.19e-33	1.5403				si:ch211-145b13.5	3.68e-18	2.76771	skib	1.49e-121	3.43911				rgmd	1.11e-134	4.66312	ift46	0.000558	1.62982	mrps2	3.06e-09	1.85813	b3gnt5a	5.38e-140	4.55107	ckap4	1.49e-67	2.16774	si:dkey-61p9.9	1.48e-143	6.50711	tph1b	2.89e-59	3.02413	ptcd3
732	si:ch211-285f17.1	9.6e-104	2.60093	ifi30	1.81e-244	2.24228	CABZ01066578.1	0.00927405	2.14717	qtrt1	1.21e-111	1.86947	cyb5b	5.33e-95	1.53888				lnx2b	3.54e-111	2.76767	ldlrap1a	1.83e-80	3.43897				notum1a	3.59e-36	4.65647	mrm3b	2.36e-05	1.62969	CABZ01048392.1	0.00220869	1.85689	si:dkeyp-80c12.4	6.95e-158	4.55005	CU138533.1	5.14e-13	2.16629	svep1	2.48e-87	6.50514	pdlim1	6.23e-74	3.02265	smdt1a
733	mtss1la	1.73e-78	2.5969	elfn2a	6.33e-33	2.24216	ctnnal1	5.07e-09	2.1464	atl2	2.91e-167	1.86941	BX530018.2	4.35e-26	1.53828				abtb2b	1.66e-73	2.76765	CABZ01080702.1	2.2e-166	3.43676				tfdp2	9.32e-124	4.65467	tmem41b	2.8e-05	1.62915	med18	2.07e-05	1.85632	si:ch211-103n10.5	4.75e-42	4.54315	prkg1a	2.6e-13	2.16607	BX901957.1	2.48e-62	6.48548	ca6	1.17e-85	3.02183	CABZ01084961.1
734	bin1b	8.21e-191	2.59657	celsr1a	3.07e-122	2.24216	zgc:174877	8.84e-08	2.14522	si:ch211-160j14.2	2.96e-90	1.86901	scrn3	1.09e-12	1.53827				dysf	9.59e-248	2.76684	lama1	6.21e-65	3.43571				cfap52	1.02e-56	4.65174	cdc7	2.26e-09	1.62845	hnrnpl2	1.52e-24	1.85613	socs3b	3.9e-163	4.53991	rem1	2.62e-10	2.16564	mgst1.1	3.73e-121	6.46669	tfap2a	2.18e-07	3.01208	tbx3b
735	cd81a	3.38e-261	2.59577	BX284638.1	2.59e-246	2.24006	abca3b	2.93e-20	2.14462	mrps14	4.39e-199	1.8685	tmem126a	2.96e-59	1.5376				tpi1a	1.5e-35	2.7661	chst14	4.01e-77	3.43457				CU693502.1	5.71e-52	4.64971	im:6904045	7.02e-08	1.62801	zgc:110329	0.0247565	1.85596	si:ch211-214p13.9	8.82e-163	4.53297	fut8a	5.46e-27	2.16522	foxi3a	3.85e-18	6.45943	pcgf5b	1.27e-28	3.00994	epas1b
736	ppef1	5.17e-25	2.59332	atrn	6.68e-38	2.23682	si:dkey-72l14.4	9.22e-30	2.14326	ddx52	3.16e-247	1.86823	psmc3ip	1.3e-91	1.53749				CR383662.2	2.12e-30	2.76488	rcn1	2.07e-159	3.41956				rx3	1.52e-29	4.64866	sh3bp1	0.0149313	1.6278	rab11fip1a	8.86e-05	1.85529	CU896691.2	9e-85	4.52603	erbb2	3.15e-17	2.16446	rhbdl2	1.61e-138	6.45408	arpc4	1.73e-43	3.0093	zak
737	tspan5b	8.54e-34	2.5918	si:dkey-21c1.8	9.64e-67	2.23648	si:ch73-60h1.1	9.27e-07	2.14241	naxe	1.69e-119	1.86774	FO704797.1	5.44e-17	1.53588				bcar1	3.8e-140	2.76487	msx1a	1.76e-40	3.41321				spata18	1.82e-37	4.64778	tbcelb	0.00114372	1.62688	si:ch211-155e24.3	2.73e-06	1.85504	taldo1	6.59e-167	4.51752	fam20b	1.2e-16	2.16398	CABZ01059403.1	9.07e-135	6.45047	si:dkey-79d12.5	1.53e-45	3.00242	slc6a9
738	si:dkey-68o6.6	1.33e-22	2.59164	dusp6	2.2e-240	2.23541	atad1a	2.16e-08	2.14202	timm17a	2.76e-220	1.8677	pcmtl	6.48e-22	1.53508				slc2a8	3.45e-30	2.76307	svep1	4.55e-29	3.40587				ttll6	2.49e-66	4.64496	tsr2	1.27e-22	1.62666	thoc3	3.09e-14	1.85429	fam78ab	2.69e-125	4.51575	flvcr1	3.58e-07	2.16349	FO704721.1	4.93e-84	6.44587	si:dkey-166d12.2	6.13e-33	3.00161	tomm34
739	zmp:0000001114	1.15e-101	2.58835	adra1aa	3.6e-47	2.23483	zgc:113377	8.93e-08	2.14164	si:dkey-19b23.15	7.29e-39	1.86397	si:ch211-193k19.2	5.12e-12	1.53461				vti1b	2.41e-62	2.76052	rab36	1.61e-58	3.40524				trabd2a	3.67e-72	4.631	cops5	9.72e-32	1.62657	smarca5	1.24e-16	1.85321	slc4a2b	9.23e-145	4.51035	hoxc11a	2.54e-27	2.16336	lepr	1.93e-85	6.44448	hcn2b	5.37e-35	2.99057	cckb
740	zgc:162730	9.1e-294	2.58774	LO017938.1	1.11e-68	2.23369	rasgrp4	1.89e-08	2.14089	clec19a	1.16e-108	1.86395	timm8b	3.22e-123	1.53377				plekha1a	1.13e-129	2.76033	sema3bl	3.69e-35	3.40353				plxnb1a	1.96e-71	4.63035	bcas2	3.44e-08	1.62612	dhfr	3.55e-12	1.85204	dicp2.1	4.33e-211	4.50547	cntfr	1.85e-16	2.1632	si:dkey-117n7.4	4.33e-90	6.44216	hepacam2	2.9e-10	2.98968	ston2
741	metrn	4.38e-161	2.58331	acsl4a	3.73e-73	2.23367	rpap2	5.29e-17	2.13855	si:dkey-258f14.2	4.63e-56	1.86372	eif2b4	1.19e-103	1.53221				tmem176l.1	4.46e-89	2.75543	si:ch211-196i2.1	2.84e-32	3.40129				rassf7b	8e-64	4.62616	ing5b	3.94e-25	1.62575	nasp	0.000671	1.85158	triqk	5.12e-209	4.4973	CABZ01026681.1	4.77e-34	2.16281	styk1b	1.42e-20	6.42452	gra	1.32e-26	2.98713	vwa2
742	cdc34a	4.47e-176	2.58318	gfod2	1.95e-70	2.23309	AL935269.1	0.000179	2.13838	ddb2	4.29e-149	1.8634	ubtd1a	5.62e-06	1.53172				dusp22b	8.51e-92	2.75354	smoc2	6.09e-50	3.39614				sdk1a	1.82e-37	4.62599	tk1	1.98e-10	1.62516	glulb	4.71e-10	1.85132	si:ch211-195b15.7	1.25e-165	4.49226	kif1b	5.86e-57	2.16132	arl6ip5b	1.1e-89	6.39517	s1pr4	5.15e-19	2.98284	CABZ01077220.2
743	stard8	3.24e-274	2.58077	rtkn2a	1.29e-112	2.23077	tmem138	3.32e-07	2.13607	yrdc	8.63e-85	1.8629	COA4	3.89e-94	1.53144				gng2	1.88e-165	2.75202	alx1	2.42e-38	3.39037				pcbp4	1.71e-39	4.62373	pum3	3.22e-18	1.62512	nt5c2a	2.58e-06	1.85122	limd2	5.63e-139	4.47265	snd1	1.81e-51	2.16056	syt12	2.63e-73	6.38935	tat	2.57e-13	2.97774	si:dkey-23i12.5
744	rassf8a	3.5e-79	2.5804	zgc:64106	3.71e-27	2.22568	CR381647.1	0.00277926	2.13424	stk36	2.14e-59	1.86287	gtf3aa	3.12e-49	1.53118				gsap	2.6e-31	2.75155	cracr2b	2.28e-15	3.38906				iqub	2.41e-47	4.61518	si:ch1073-190k2.1	0.00298539	1.62425	h3f3d	1.89e-24	1.84961	cyth4a	7.25e-85	4.47247	raph1b	4.41e-31	2.16023	adamts12	1.53e-69	6.38881	fabp2	3.68e-11	2.96768	cep83
745	tgfbr2b	3.82e-220	2.57929	syne3	5.54e-142	2.22555	si:dkey-105i14.1	0.0117379	2.13416	dhodh	5.92e-170	1.86264	rad23ab	5.71e-28	1.53117				pcdh1g9	5.01e-26	2.75114	zfhx3	5.39e-183	3.38835				nmnat2	5.44e-64	4.61107	si:ch73-248e21.5	0.0218034	1.62412	hspe1	0.000117	1.84916	si:ch211-11c3.9	3.8e-143	4.4722	kazald2	8.72e-21	2.16008	vcana	2.36e-13	6.38877	sdf2l1	6.15e-67	2.96664	hccsa.1
746	tmem97	9.58e-119	2.57811	pde4d	5e-42	2.22536	klhl24a	1.42e-05	2.13244	setd6	4.59e-124	1.86254	rangap1b	1.51e-107	1.531				dnajc6	2.21e-28	2.75089	tspan4a	1.77e-45	3.38293				si:dkey-280e21.3	4.87e-11	4.60397	si:dkey-184p18.2	0.000175	1.62343	snrpa1	2.8e-19	1.84756	cass4	9.55e-114	4.46301	slc7a6	1.53e-17	2.16005	tnk1	2.4e-85	6.38706	crygm2d13	2.26e-35	2.96542	trmt5
747	ttyh2l	1.85e-33	2.57474	ccdc102a	2.84e-155	2.22525	mapkap1	9.51e-19	2.13156	bms1	2.81e-230	1.86239	zgc:66455	1.49e-10	1.53022				atp6v1ba	1.97e-171	2.75005	bambia	4.51e-32	3.37612				erich2	1.74e-84	4.601	ucp3	0.000404	1.62286	gip	0.000704	1.84634	ehbp1l1b	1.78e-214	4.45054	CABZ01024499.1	2.32e-09	2.15957	snai2	3.52e-132	6.38565	polr3gla	4.91e-41	2.9639	pdzd2
748	si:dkey-34d22.1	4.03e-41	2.57467	abcb4	1.17e-21	2.22486	zgc:171857	0.000906	2.13073	CU929070.1	7.02e-171	1.86211	serhl	1.64e-24	1.52905				gbx2	1.38e-75	2.74992	gli2b	2.57e-71	3.36674				mapk12b	1.44e-151	4.59247	ctdnep1b	8.55e-05	1.62259	polr2gl	5.61e-12	1.84565	atp6v1aa	1.07e-165	4.45046	si:ch1073-441p17.1	1.95e-05	2.15913	vasnb	5.1e-118	6.36545	si:ch211-212k18.7	3.07e-109	2.95883	lrrc20
749	rab15	2.74e-40	2.57362	frmd8	1.49e-127	2.22446	kdm4ab	5.38e-25	2.13046	noc3l	1.32e-225	1.86206	flot1a	4.38e-79	1.52791				ntd5	7.28e-148	2.74922	ca4a	3.65e-08	3.36442				lmx1bb	2.7e-07	4.59165	nudt5	5.32e-10	1.6222	phc2a	2.07e-05	1.84432	abca1a	5.5e-169	4.43842	tead1a	8.83e-11	2.15679	pcxa	4.69e-60	6.3576	nptna	8.95e-13	2.95321	cmss1
750	cpda	8.14e-89	2.57222	cmtm3	2.07e-238	2.22345	rbpjb	9.11e-34	2.12885	parvb	8.07e-113	1.8608	aldh2.2	7.23e-31	1.52638				prdm11	3.85e-84	2.74898	vkorc1	1.23e-55	3.36342				dag1	6.89e-288	4.58847	si:dkey-51e6.1	0.0020904	1.62213	AL929266.1	0.00319652	1.84365	prkacab	1.08e-207	4.43387	ift88	1.37e-06	2.1559	tesca	3.13e-76	6.35695	si:ch73-304f21.1	3.41e-42	2.94794	wdr4
751	ets1	1.1e-32	2.56997	cremb	4.08e-20	2.22	adck5	5.39e-14	2.12832	tk1	5.22e-138	1.86062	eif3jb	1.61e-125	1.52614				crybg1a	1.03e-166	2.74759	rprmb	1.37e-14	3.36241				sulf2b	3.85e-29	4.58377	npm1a	0.0223556	1.62206	tubb5	0.0149716	1.84358	ccl34b.8	1.33e-54	4.43062	rbfox2	2.39e-71	2.15361	agxt2	1.35e-100	6.34583	bace2	3.28e-17	2.94488	rnf165a
752	tspan13b	1.41e-40	2.56996	PITPNM2	6.83e-27	2.21993	si:ch211-286b5.9	0.000239	2.12818	BX294434.1	1.05e-51	1.86055	orc5	4e-42	1.52458				snx4	9.03e-148	2.74661	BX005254.3	2.58e-46	3.35106				reep2	4.34e-78	4.58278	slc25a27	0.000279	1.62156	mphosph10	1.26e-13	1.84322	tnip2	4e-117	4.43029	LO018183.1	8.89e-05	2.15307	plxnb2a	1.67e-150	6.33021	crygm2d3	2.15e-15	2.94316	myo18ab
753	selenon	1.75e-202	2.56888	snx9b	1.06e-166	2.21975	ascl1b	0.0183405	2.12799	TMEM14A	6.71e-215	1.85961	si:ch73-147f11.1	2.94e-99	1.52424				manba	2.17e-47	2.74629	setbp1	3.1e-131	3.34942				casc4	1.88e-102	4.57812	eif4ebp3l	3.55e-18	1.62056	dnajc21	2.32e-12	1.84319	tlr5b	4.4e-166	4.42989	prelid1b	4.28e-16	2.15307	pde4cb	1.6e-113	6.33009	tmx1	9.99e-66	2.93945	dok7
754	samd4a	3.93e-85	2.56858	reps2	6.65e-50	2.21883	acsl5	0.0243539	2.12728	brms1	2.11e-214	1.85775	tatdn3	1.42e-20	1.5242				BX572619.1	2.61e-125	2.74202	tiam2a	9.05e-68	3.34756				kdm2bb	1.21e-102	4.57695	si:ch1073-296i8.2	3.88e-06	1.61965	khdrbs1b	1.03e-16	1.84305	tmem106a	2.78e-139	4.42081	rap2b	3.71e-45	2.15285	angptl2b	1.17e-74	6.32964	zgc:171509	7.73e-24	2.93938	mettl15
755	C2orf88	4.2e-34	2.56665	atoh8	1.6e-104	2.21866	pstpip1b	0.0317517	2.12696	angel1	1.51e-36	1.85715	chaf1b	4.06e-157	1.52403				lpar1	7.54e-167	2.74017	epha4a	6.92e-62	3.34683				inka2	3.76e-47	4.57312	ftr32	0.00694776	1.61792	nup37	7.04e-11	1.8427	tkfc	3.76e-107	4.41514	fat1a	4.89e-55	2.15266	si:dkey-11f4.16	1.47e-82	6.3186	zmp:0000001139	9.52e-126	2.93688	hspa9
756	CABZ01088025.1	2.28e-50	2.56661	ppp2r2d	3.2e-202	2.21741	ppp1r14ba	4.77e-05	2.12694	eif2s1b	8.64e-137	1.85655	rmi2	4.48e-58	1.52357				zgc:92140	5.7e-175	2.73833	stard13a	3.95e-76	3.3451				tph1b	2.96e-23	4.56039	CABZ01001434.1	0.00238748	1.61749	hnrnpk	3.16e-31	1.84243	slc22a23	1.61e-88	4.40495	hspd1	1.83e-61	2.15006	wipf2a	3.09e-137	6.30091	bnipl	1.74e-35	2.93079	kcnh3
757	pon2	4.01e-76	2.56559	b4galt5	2.64e-42	2.21692	trit1	1.61e-28	2.12643	suz12a	2.79e-207	1.85655	snu13b	4.15e-95	1.52229				piezo2a.2	5.83e-138	2.73832	cd151	3.59e-30	3.34234				six6a	5.52e-26	4.55927	ccnj	0.0397965	1.61747	frs2b	2.71e-08	1.84243	optn	2.08e-125	4.39995	CU639469.1	5.73e-16	2.14966	macc1	2.26e-46	6.29796	si:dkey-53k12.1	5.61e-80	2.92617	ppp1r3b
758	CABZ01058721.1	8.18e-134	2.56404	myct1b	5.67e-255	2.21685	arhgef10lb	0.00489728	2.12581	fxn	8.68e-126	1.85567	ece2a	6.39e-33	1.52188				pmepa1	5.46e-32	2.73778	lrpap1	1.03e-172	3.34205				si:ch73-111k22.3	3.5e-62	4.55734	rassf2b	0.00994811	1.61623	si:dkey-248g21.1	3.81e-05	1.84084	zgc:173593	2.12e-75	4.39877	itgb1b	1.11e-33	2.14915	myo5b	2.11e-66	6.2967	pgam1a	3.78e-83	2.92538	kazald3
759	nrarpb	1.81e-260	2.5628	foxq1a	4.57e-29	2.21645	immp1l	2.15e-13	2.12579	tacc3	3.15e-196	1.85535	sdhaf2	5.06e-77	1.52101				stk11ip	1.48e-42	2.73634	rabl2	8.47e-78	3.33592				kcnd2	1.38e-36	4.55671	CR847543.1	1.11e-13	1.61591	tceanc2	0.0044771	1.84082	gnao1a	8.56e-203	4.39279	sik1	3.12e-56	2.14255	CABZ01117607.1	3.65e-160	6.2949	atp5if1b	5.52e-48	2.91999	gpt2l
760	cblb	2.01e-174	2.56184	coro1ca	4.28e-210	2.21636	BX005309.1	3.96e-43	2.12549	wu:fj64h06	1.36e-82	1.85483	acp6	1.44e-32	1.52047				chmp1b	8.3e-160	2.73574	cpamd8	3.66e-70	3.3245				ribc2	8.09e-46	4.5566	pde9al	0.0282817	1.61555	psmd10	9.58e-12	1.84028	ap5s1	9.91e-165	4.38854	dnajc5ab	6.31e-35	2.14153	fgfr2	7.9e-196	6.28495	h1fx	8.77e-34	2.91935	im:7152348
761	foxf1	1.75e-45	2.56119	BX539336.1	3.14e-29	2.21615	enpp2	1.85e-09	2.12441	itgb1bp1	1.63e-50	1.85463	lss	1.73e-09	1.52037				mgat4a	4.78e-105	2.73408	si:dkey-250k10.4	0.007337	3.31666				grm2b	3.08e-28	4.54759	ap5b1	0.000194	1.61538	rtca	5.04e-14	1.84025	cebpa	2.626811E-317	4.38709	rab3il1	7.44e-41	2.13943	gpx7	3.28e-104	6.27848	prkacab	5.14e-59	2.91881	actn2b
762	rtn3	1.92e-119	2.55943	ripor1	2.66e-107	2.21602	znf236	8.65e-18	2.12434	rrm2b	8.59e-126	1.85401	ndrg2	2.52e-75	1.51893				fam102aa	2.53e-49	2.72979	CU861477.1	1.17e-26	3.31523				dclk1a	1.91e-38	4.54731	plbd1	0.0259939	1.61497	thtpa	0.00011	1.83964	ppip5k1b	2.67e-92	4.38692	skilb	2.11e-06	2.13926	dapk2b	1.01e-102	6.25423	si:ch211-286b5.8	1.7e-65	2.91704	optn
763	rgs9b	4.73e-24	2.55845	dnajc6	1.01e-26	2.21568	cldn15la	0.0476781	2.12379	imp4	3.07e-243	1.85385	gmps	1.12e-119	1.51771				tmem245	1.59e-28	2.72818	CCDC69	8.97e-56	3.3149				atl1	4.91e-31	4.53759	ube2j2	5.78e-06	1.61477	cfap97	0.000575	1.8396	tmx1	4.23e-158	4.38216	ndel1b	5.34e-35	2.1391	crlf1a	1.81e-76	6.23685	CR927050.1	5.31e-30	2.91671	pcgf5a
764	arl15b	7.04e-47	2.55817	si:dkey-240h12.4	2.41e-87	2.21437	rab11fip1b	3.48e-46	2.12358	dis3	2.07e-123	1.85258	dennd6b	5.92e-14	1.51746				ism2a	4.09e-69	2.72631	ttc36	4.53e-29	3.31339				BX663503.3	1.14e-38	4.53409	golt1ba	4.58e-05	1.6147	si:ch211-153a8.4	2.79e-05	1.83888	slc35f6	1.19e-172	4.37902	parvaa	7.72e-51	2.13856	casp6	6.8e-93	6.23043	si:ch211-9d9.1	6.36e-07	2.91201	impact
765	si:dkey-73n10.1	7.52e-76	2.5556	sdk1a	8.88e-20	2.21416	nt5dc1	0.00399324	2.12239	ankzf1	2.04e-170	1.85189	tcp1	1.21e-77	1.51744				chmp5b	8.37e-144	2.72601	zgc:154093	1.1e-32	3.30437				ccdc114	2.52e-31	4.53326	si:dkey-11p23.7	0.00397856	1.61468	ift80	0.0424733	1.8381	gig2o	6.53e-103	4.36657	dtnba	9.69e-22	2.13821	fkbp10b	4.3e-140	6.22958	mlec	7.97e-54	2.9116	fuom
766	zgc:172122	3.85e-53	2.55406	rasa1b	1.39e-96	2.21371	bmp6	1.24e-18	2.12118	pdik1l	5.48e-155	1.85163	2021-03-08	1.38e-49	1.51743				slc26a11	3.98e-41	2.72584	rbms3	7.33e-50	3.30395				zc3h12b	7.9e-63	4.53277	fam210b	3.63e-08	1.6131	hmgxb4a	0.00550648	1.83778	fosl2	9.56e-174	4.36217	frmd6	1e-43	2.13756	si:dkeyp-73d8.9	0.0473352	6.22107	pmm2	3.44e-58	2.91034	bcs1l
767	cemip2	1.73e-179	2.55302	dock6	1.08e-171	2.21338	CU571081.1	0.0011909	2.1206	nudt2	1.91e-147	1.85159	creb3l3a	1.68e-08	1.51709				adam12	1.36e-96	2.72478	lurap1	1.46e-44	3.30241				stmn3	4.03e-05	4.53223	chchd10	3.03e-08	1.61294	fancb	0.0436368	1.83661	cxcr4b	5.18e-204	4.36174	zgc:110626	2.59e-34	2.13525	dia1b	3.08e-72	6.21825	SFMBT1	2.07e-52	2.90978	BX072564.1
768	si:ch211-263k4.2	2.32e-44	2.55275	znf423	5.46e-31	2.21291	neflb	5e-05	2.11997	dnaja1	1.13e-137	1.85155	nup37	3.61e-93	1.5142				galt	2.29e-77	2.72381	pcdh18a	3.14e-56	3.30124				dcc	5.67e-60	4.53099	rhbdf1b	0.0339274	1.6128	ppil4	1.73e-10	1.83637	lpcat2	5.21e-98	4.36125	cbx6a	3.61e-37	2.13522	kcnj1a.3	2.27e-08	6.21582	tnfrsf1a	1.6e-69	2.90873	ppp1r3aa
769	CU914536.1	4.7e-37	2.55253	rab11fip1b	2.43e-162	2.21132	cars2	4.27e-14	2.11964	nop2	1.18e-212	1.85141	jade1	7.43e-62	1.51354				rabep2	8.11e-142	2.72323	tmem107l	3.26e-58	3.29879				hoxa4a	4.75e-61	4.5265	si:dkey-92i17.2	3.4e-15	1.61244	si:ch211-117n7.8	9.79e-11	1.83533	tmem237a	6.79e-104	4.35161	palmda	3.43e-11	2.13476	si:dkey-42l23.7	3.13e-88	6.21076	si:ch73-343l4.2	2.34e-92	2.90805	si:ch73-24k9.2
770	tmem119b	1.13e-234	2.55043	FO704748.1	6.23e-30	2.21126	pld3	8.66e-16	2.11962	BX001030.1	1.75e-122	1.85029	farsa	3e-121	1.51205				neu1	7.95e-60	2.72301	dvl2	4.34e-125	3.2918				fmn2b	2.59e-59	4.52218	myg1	7.35e-30	1.61128	polr2l	1.6e-20	1.83456	crfb4	1.01e-174	4.34866	bin2b	6.13e-56	2.13475	ephb2b	2.39e-89	6.19177	prdx1	8.88e-23	2.90729	lmnb1
771	plvapb	3.76e-282	2.54916	rcan1a	7.87e-196	2.20935	CABZ01065131.1	8.63e-05	2.11762	efl1	2.77e-95	1.85002	rcl1	1.33e-91	1.51195				map1sa	2.16e-123	2.72191	pid1	3.65e-39	3.29104				celsr3	5.8e-82	4.51812	farsb	1.06e-29	1.61097	exosc6	2.59e-13	1.83407	glb1l	1.33e-175	4.33824	CR352265.3	1.23e-08	2.13384	elovl6l	2.59e-64	6.1917	si:ch211-152c2.3	1.36e-29	2.90693	pak4
772	bahcc1a	6.3e-174	2.5481	si:ch73-281f12.4	3.85e-109	2.20657	calcoco2	0.0311311	2.11745	gnl3l	5.94e-236	1.84915	ctxn1	2.93e-18	1.51162				rab1ab	1.75e-114	2.72119	col4a5	3.63e-90	3.28316				fstl5	7.52e-06	4.51764	pcbd1	0.000368	1.61074	chrac1	1.56e-18	1.83196	si:cabz01102082.1	5.71e-85	4.33222	srpr	4.49e-45	2.13278	itpr3	5.44e-72	6.18928	hps1	5.65e-27	2.90447	si:ch211-255p10.3
773	pimr189	6.33e-38	2.54767	kdrl	0	2.20568	pcif1	3.35e-14	2.11695	ptcd3	1.64e-206	1.84828	tsr1	5.12e-98	1.51127				map3k3	3.72e-89	2.7191	sec31a	2.01e-111	3.28246				epha4l	1.27e-43	4.50651	cmc4	0.000441	1.61063	rbpja	8.83e-13	1.83181	adgre5b.3	6.52e-146	4.32382	arl8	4.46e-37	2.13265	calhm5.1	5.88e-79	6.17584	trim35-14	2.39e-100	2.90267	tsen15
774	ier2a	2.86e-224	2.54748	irgq1	1.56e-34	2.20476	daglb	0.00550745	2.11675	zcchc4	3.07e-67	1.84648	fam207a	5.77e-81	1.51071				dhrs3a	7.61e-56	2.71829	cldn11b	5.27e-122	3.27648				col4a6	5.438694E-318	4.50585	taldo1	0.00157342	1.60892	CABZ01078055.1	2.91e-10	1.83061	b3gnt2b	2.6e-207	4.32125	si:ch73-147f11.1	1.63e-32	2.13219	si:ch211-213d14.2	1.31e-60	6.14957	slc6a6b	4.36e-47	2.9023	elac2
775	zgc:136858	8.64e-49	2.54701	pcdh1g1	2.49e-20	2.20434	crip1	1.14e-08	2.11627	chchd4b	3.98e-57	1.8442	ttll4	2.25e-66	1.51011				traf6	1.1e-84	2.71772	cttnbp2nla	2.43e-52	3.27323				fam189a1	3.39e-42	4.50375	aldh1l1	1.98e-20	1.60678	mrpl45	1.1e-15	1.83001	BX005005.1	3.32e-116	4.3195	tns3.2	2.75e-19	2.13175	hsd20b2	9.86e-66	6.14813	s100z	9.74e-76	2.90009	pdss2
776	lad1	1.62e-46	2.5449	amotl2b	1.4e-56	2.20353	hpcal1	1.44e-05	2.11532	ubr3	1.59e-207	1.84108	dmrt2b	4.24e-07	1.50985				mtmr12	4.2e-45	2.71721	smad6a	3.51e-103	3.2666				efhc1	6.21e-63	4.49821	stx11a	0.0103243	1.60656	emg1	1.15e-14	1.82944	CU861453.1	6.8e-100	4.31042	hoxb10a	1.41e-34	2.13106	CELA1 (1 of many)	3.52e-14	6.1468	gyg1a	9.11e-62	2.8998	ahcy
777	myh9b	9.67e-237	2.54452	syt14b	1.26e-48	2.2034	si:ch211-269e2.1	0.00601497	2.11431	utp23	5.77e-251	1.84068	polm	3.73e-17	1.50727				bada	3.3e-31	2.71651	glipr2l	3.38e-24	3.26178				lipg	1.11e-57	4.49638	eapp	1.09e-09	1.60634	her15.1	0.00703179	1.82939	CU984600.3	4.96e-111	4.30994	cntrl	9.31e-16	2.12931	bhlhe40	1.79e-115	6.1397	rhot1b	5.94e-23	2.89627	mhc1zca
778	rell1	3.96e-121	2.54429	rad51d	1.81e-48	2.20232	psmd2	7.88e-56	2.11249	eif6	1.13e-217	1.83974	sp1	3.09e-36	1.50724				stk38l	3.5e-40	2.7149	znf536	6.56e-20	3.25918				vsnl1a	4.4e-13	4.49385	zgc:103759	0.000102	1.60505	FO704772.2	0.00235957	1.82921	si:ch211-132b12.7	1.63e-94	4.30761	ca8	5.97e-18	2.12926	myoz1a	1.69e-81	6.13191	spag1a	1.97e-54	2.89369	mmaa
779	timp2a	2.65e-90	2.54195	sesn3	5.86e-138	2.20199	smc6	2.24e-08	2.11178	syngr2b	1.09e-112	1.8379	elp5	5.34e-42	1.5072				prex2	6.77e-106	2.71472	pbx3b	5.34e-74	3.25873				greb1l	1.74e-55	4.49082	zgc:194246	1.76e-20	1.60488	znf1001	0.0122745	1.82819	os9	2.46e-159	4.30006	syt6b	3.74e-08	2.12918	nr2f5	9.74e-189	6.12003	dph5	2.08e-58	2.89266	exd2
780	slc7a6	5.06e-73	2.54143	arhgap10	8.01e-107	2.19909	krt4	1.19e-17	2.11132	cmc1	3.31e-224	1.83667	riok3	1.23e-50	1.50698				pcdh2g5	1.78e-196	2.71335	nog3	2.32e-38	3.25842				hoxb8b	1.57e-41	4.47856	BX950188.1	4.54e-07	1.60461	znf652	0.0183685	1.82808	tpp1	4.63e-166	4.29431	fam151b	8.18e-09	2.12907	klf15	3.34e-42	6.11953	dusp23b	8.06e-45	2.89198	nog2
781	numbl	9.98e-52	2.53977	pcnt	3.86e-93	2.197	cnga2a	0.00380118	2.11073	hspa14	1.45e-239	1.83563	sv2	1.29e-12	1.506				she	6.96e-256	2.71307	raraa	6.71e-92	3.25799				mapk10	8.33e-40	4.47841	riox1	2.06e-11	1.60453	srsf3a	3.5e-22	1.82802	gsto2	7.15e-67	4.29378	FO904873.1	1.02e-08	2.129	aldh3b1	2.08e-81	6.1156	si:ch73-252i11.1	1.46e-51	2.89111	rpia
782	sntb2	1.01e-207	2.53853	csrp1a	3.32e-232	2.19602	zgc:173577	5.9e-05	2.11071	mocs2	7.96e-199	1.83554	mcm6	1.56e-132	1.50461				erfl3	1.85e-171	2.71228	si:ch1073-266p11.2	1.33e-39	3.25478				prune2	6.68e-52	4.47368	ms4a17a.8	0.00358618	1.60383	trip13	6.2e-11	1.8268	ccl34a.3	3.13e-118	4.2911	si:dkey-31e10.1	1.09e-09	2.12792	tnfsf10l4	1.26e-55	6.11285	eml2	1.51e-52	2.89094	nol7
783	mid2	7.87e-73	2.5364	ust	4.17e-39	2.19596	dact3a	0.04139	2.10958	aqp12	3.4e-36	1.83515	eral1	1.45e-44	1.50452				ap5b1	8.03e-45	2.70905	irf2bpl	9.17e-130	3.25448				tshz1	6.37e-118	4.47032	apbb1ip	0.0342249	1.60375	selenow2a	8.58e-10	1.8267	hephl1a	7.02e-216	4.28035	kmt5aa	2.02e-44	2.1277	negr1	5.69e-70	6.10514	dgat2	1.14e-41	2.88996	gtf3aa
784	kcna2b	2.34e-40	2.53518	macf1a	7.45e-211	2.19511	cilp	6.52e-06	2.10955	lrwd1	2.59e-159	1.83391	rbm34	4.62e-91	1.50411				plekhg5a	8.75e-172	2.70791	gpr35.1	2.62e-31	3.25118				si:ch211-158d24.2	5.06e-84	4.46991	si:dkeyp-2e4.3	2.74e-10	1.60356	exosc2	6.29e-13	1.82652	zgc:158868	5e-101	4.26968	CR381544.1	5.45e-14	2.12694	GALNT3	8.49e-101	6.10201	tmem106a	1.42e-63	2.88797	metap1
785	CR382300.1	2.92e-146	2.53384	itsn2b	1.85e-142	2.1951	kng1	0.0474935	2.1095	dph5	3.76e-164	1.83382	cenpj	6.82e-45	1.504				pgm5	3.6e-24	2.70708	ism2a	2.48e-43	3.2461				si:ch211-168f7.5	9.16e-110	4.4665	mapk8ip3	0.00472125	1.60353	UBLCP1	0.00639518	1.82634	btbd11b	2.24e-78	4.26773	rgl1	1.27e-56	2.12689	tefa	1.28e-88	6.09166	zgc:66024	8.2e-21	2.88674	polr3h
786	robo2	1.24e-105	2.53292	efna1b	1.12e-111	2.19464	ulk4	1.07e-08	2.10915	dalrd3	6.3e-99	1.83335	aqp12	2.85e-08	1.50368				oplah	6.44e-45	2.70612	slc25a21	4.21e-28	3.24549				SMIM18	1.86e-23	4.45866	rpl7l1	2.28e-31	1.60305	BX530032.1	0.0118842	1.82624	ssuh2.4	2.67e-137	4.26561	CABZ01058721.1	1.41e-34	2.12528	dkk1b	1.1e-06	6.08912	CU862078.1	4e-65	2.88639	mief2
787	wu:fi04e12	5.47e-129	2.53143	cfap58	3.84e-59	2.19389	syt2a	1.92e-08	2.10879	ap2m1b	1.33e-116	1.83314	gnl3	4.56e-137	1.50341				glud1a	2.56e-111	2.70603	rhobtb2a	2.53e-26	3.24296				vax2	9.22e-64	4.45217	eral1	3.07e-09	1.60235	CABZ01062422.1	0.0282886	1.8253	fam126a	5.64e-144	4.25712	ism1	8.59e-28	2.12474	srpx2	1.15e-30	6.08754	wipf1b	2.09e-58	2.88637	si:dkey-258f14.3
788	unc5c	4.43e-47	2.53054	aatka	1.53e-42	2.1924	kcnj13	5.1e-06	2.10877	endog	2.53e-184	1.83283	acp1	5.49e-105	1.50218				tent5ab	2.38e-101	2.70574	ttc26	1.41e-68	3.2429				sh3bgr	6.49e-104	4.44795	polr2k	8.96e-24	1.60189	BX255898.1	3.13e-05	1.82391	BX511111.1	2.9e-182	4.25596	rarga	5.64e-52	2.12413	si:dkey-163f14.6	1.74e-13	6.08041	cotl1	1.71e-23	2.88629	si:ch1073-459j12.1
789	nfatc2a	7.4e-25	2.53016	papss2a	3.84e-17	2.19172	dapk1	1.03e-10	2.10687	si:dkeyp-94h10.5	7.62e-164	1.83229	trmt1	5.91e-27	1.50045				fosl2	5.47e-148	2.70371	phc2a	6.03e-99	3.24083				gad1b	1.59e-23	4.44541	stk10	3.94e-11	1.60128	bod1	2.3e-17	1.82323	vamp8	1.95e-265	4.24997	nid1b	1.23e-68	2.12237	nipal4	2.76e-36	6.08019	si:cabz01102082.1	8.69e-37	2.88606	dtwd1
790	dclk2a	1.85e-198	2.52878	gdpd5b	2.2e-21	2.19073	adap2	2.79e-07	2.10663	pusl1	7.1e-94	1.83159	BX511136.1	3.62e-24	1.50034				si:ch211-251j10.3	3.33e-91	2.70334	yap1	8.29e-208	3.23752				dscama	2.8e-15	4.44325	pitpnaa	5.38e-12	1.60123	ndufaf6	0.000151	1.82315	il11b	1.35e-84	4.24553	dcbld2	7.35e-31	2.12054	golph3l	2.75e-84	6.0773	rab5b	5.62e-55	2.88575	rgs17
791	sertad2b	2.84e-60	2.52675	osbpl5	6.12e-64	2.19042	ano5b	8.77e-70	2.10629	CU457819.5	8.65e-153	1.83116							zgc:194981	2.88e-36	2.70292	hes6	4.72e-52	3.23645				faima	3.06e-60	4.43904	tsen15	2.82e-06	1.60042	ndc80	4.13e-09	1.82265	actr2b	1.17e-125	4.2306	neo1b	4.42e-23	2.12036	slc9a3.2	2.66e-14	6.06356	si:dkey-193c22.1	1.3e-34	2.88221	ppip5k1a
792	si:ch211-196f19.1	6.77e-35	2.52675	adcy7	2.32e-80	2.18823	sox21a	0.000667	2.10544	timm50	2.77e-161	1.83043							si:dkey-93m18.4	2.65e-22	2.69963	lef1	4.32e-83	3.23516				si:dkeyp-69c1.9	1.3e-38	4.43344	CR388184.1	6.76e-09	1.59856	ppid	3.12e-20	1.81996	si:ch73-226l13.2	4.76e-150	4.22348	tacc1	3.71e-30	2.11916	megf6b	2.66e-53	6.06348	cox17	1.6e-71	2.88178	etfbkmt
793	sash1a	0	2.52642	itga5	3.65e-218	2.18732	nphp3	2.1e-37	2.10525	ttll4	4.15e-212	1.83007							cylda	1.12e-52	2.69892	fgfr3	2.54e-47	3.22724				si:ch73-119p20.1	2.07e-35	4.43219	ppil3	1.35e-16	1.59853	nufip1	0.000263	1.8185	si:ch73-63e15.2	2.31e-162	4.21604	dok1b	2.1e-17	2.11908	tlx1	2.56e-19	6.06338	pck2	5.69e-19	2.87899	kidins220a
794	gdi1	6.46e-153	2.525	rasa1a	7.35e-125	2.18695	usp45	1.5e-08	2.10366	mrps11	1.74e-243	1.82972							ndrg1a	3.07e-170	2.69779	surf4l	1.18e-109	3.22668				morn2	1.41e-43	4.42536	tmem26b	0.0274469	1.59799	pola1	4.74e-12	1.8179	si:dkey-18p12.4	1.3e-50	4.21334	sgpl1	6.97e-29	2.11899	ripply3	1.86e-38	6.05754	osbpl6	1.94e-50	2.87783	adkb
795	cnn3b	3.91e-165	2.52366	slc4a11	3.65e-24	2.18628	si:dkeyp-23e4.3	0.0172597	2.10338	si:ch1073-174d20.2	1.64e-65	1.8293							nol4lb	6.44e-45	2.69739	cyyr1	7.39e-94	3.22327				lmo4b	3.8e-21	4.42508	BX323076.2	0.0374268	1.59788	ccdc12	1.09e-17	1.81776	tbc1d5	1.68e-145	4.20747	zgc:55781	7.17e-21	2.11845	ntn4	1.23e-129	6.05067	slc9a3r1a	2.06e-50	2.87326	daam2
796	xylt1	3.08e-76	2.52278	rab13	1.68e-293	2.18623	alg10	0.0106549	2.10261	crls1	2.2e-147	1.82899							nkd1	1.22e-128	2.69535	caly	4.16e-66	3.22295				smtla	2.94e-07	4.42479	anxa13l	9.36e-19	1.59733	srsf6b	2.56e-21	1.81717	zgc:100846	5.88e-92	4.20367	si:dkey-246j7.1	4.95e-07	2.116	wu:fi04e12	1.46e-125	6.03884	zgc:172106	2e-44	2.86532	mul1a
797	BX539336.1	1.58e-35	2.52258	CABZ01112387.1	5.97e-195	2.186	taar16g	0.00380118	2.10245	ddx51	3.82e-234	1.82842							gas1b	1.93e-124	2.69356	zgc:171482	8.83e-15	3.22191				si:ch211-133n4.4	3.02e-194	4.41573	agr2	0.0198242	1.59638	zgc:110224	4.61e-05	1.81704	abracl	2.5e-128	4.19963	si:dkeyp-59c12.1	1.52e-07	2.11566	tnfaip6	1.18e-74	6.03428	abca1a	4.09e-79	2.86527	mrpl20
798	limch1a	2.06e-92	2.52221	ptpn21	7.69e-121	2.18594	pign	5.75e-05	2.10194	zc3hc1	1.71e-188	1.82709							ephx5	3.46e-43	2.69209	tlx2	3.95e-16	3.22019				lrrtm2	7.49e-53	4.41335	mdm2	1.1e-09	1.59518	zgc:175066	3.29e-06	1.81681	dhrs13a.1	4.43e-120	4.19923	gramd1ba	1.14e-07	2.11405	nt5c2b	1.9e-95	6.01864	cyp2u1	8.72e-20	2.86488	polr1a
799	irgq1	4.05e-45	2.52194	ccdc85b	6.44129925964653E-310	2.18558	si:ch211-132b12.1	2.37e-06	2.10111	osbpl9	3.68e-203	1.82688							pdzd8	5.19e-78	2.69055	gas6	2.48e-81	3.21512				si:ch211-255i3.4	6.49e-26	4.40256	CABZ01002768.1	0.00385993	1.59512	tra2a	9.6e-20	1.8168	si:dkey-42i9.8	5.91e-109	4.1946	ATG2A	3.29e-07	2.11403	si:dkey-105i14.1	4.03e-71	6.0049	CABZ01048402.2	4.51e-13	2.86215	itga6a
800	nos1apa	0	2.51962	tbc1d16	2.42e-70	2.18445	bhlhe40	6.43e-25	2.101	pinx1	9.68e-199	1.82601							CU062628.1	1.77e-27	2.68962	lix1	2.34e-27	3.21464				si:ch73-386h18.1	1.3e-132	4.39798	si:ch73-257c13.2	4.47e-05	1.595	si:dkeyp-113d7.10	1.44e-10	1.81604	clptm1l	2.62e-148	4.18671	slc39a7	1.05e-56	2.11282	sh2d5	3.84e-53	5.99738	hemk1	2.29e-29	2.86179	setd7
801	gli2a	3e-185	2.51892	atraid	2.07e-47	2.18417	zdhhc18a	4.64e-25	2.09863	rrn3	2.24e-103	1.82468							fbxl8	3.31e-20	2.68923	nedd9	6.66e-42	3.21406				foxp4	1.46e-191	4.3905	cdk7	1.25e-13	1.59487	snrpd2	1.26e-09	1.81534	fahd2a	5.64e-156	4.17522	NAV1 (1 of many)	2.07e-12	2.11265	st3gal7	2.78e-11	5.9867	FIBCD1 (1 of many)	3.16e-43	2.8606	fam173a
802	arvcfb	7.78e-207	2.51754	mical3b	4.39e-23	2.18333	prdm5	1.48e-07	2.09854	slc1a5	6.39e-122	1.8246							notch1a	1.01e-221	2.68921	asap3	4.18e-32	3.20669				scamp5a	6.91e-56	4.38607	dhdds	4.92e-16	1.59425	recql4	6.29e-07	1.81505	zgc:174972	2.91e-83	4.1673	rp1l1b	1.25e-14	2.11243	ahnak	2.06e-101	5.97245	nampta	1.51e-28	2.85811	timm13
803	si:ch211-71n6.4	4.82e-131	2.51661	rp2	1.5e-97	2.18333	ddhd2	0.00115514	2.0976	them6	2.9e-104	1.82115							spry2	1.49e-149	2.68892	zgc:100920	2.61e-80	3.20525				znf281a	3.67e-89	4.38105	zgc:112970	2.22e-06	1.59346	zgc:161969	5.8e-10	1.81381	rom1b	3.21e-98	4.15975	arhgef10	3.45e-47	2.1122	pak6b	1e-197	5.96507	ap1m3	3.42e-38	2.85703	gnmt
804	zgc:194627	3.82e-49	2.51363	bmpr2a	1.13e-247	2.18329	enpp1	2.03e-24	2.0974	trap1	5.2e-173	1.82061							srgap2	3.33e-185	2.68833	chsy3	1.75e-43	3.20291				zic2b	6.73e-45	4.37556	tspo	0.00105933	1.59309	si:ch211-51e12.7	3.17e-06	1.81345	egr1	5.31e-141	4.15209	gfpt1	7.37e-17	2.11091	sowahaa	3.52e-132	5.94003	rtn1b	3.12e-14	2.85586	cox7a3
805	si:busm1-57f23.1	3e-42	2.51143	mmrn2a	1.18e-229	2.18316	si:ch211-105j21.9	1.02e-07	2.09681	nop16	1.25e-231	1.81856							celsr1b	2.32e-117	2.68326	foxp4	1.6e-113	3.20058				col28a2a	2.05e-245	4.37481	f2r	0.0300592	1.59258	hist1h2a6	0.000118	1.81337	impa1	1.73e-151	4.14984	tie1	2.82e-100	2.11056	apodb	8.44e-14	5.91915	mgat4b	8.65e-10	2.85402	fam167aa
806	USP53 (1 of many)	8.38e-47	2.50998	gchfr	1.24e-42	2.18309	SLC25A29	0.00380118	2.09621	rps19bp1	1.46e-236	1.81829							dhrs12	1.41e-128	2.68092	cdkl1	9.06e-20	3.19256				ache	1.03e-29	4.37332	si:ch1073-396h14.1	0.0363338	1.59187	si:dkey-102m7.3	9.85e-06	1.81283	ticam1	1.14e-149	4.14828	zp3d.1	9.91e-06	2.11035	acta2	1.27e-39	5.91403	rps6ka5	3.48e-43	2.84946	cnot6l
807	kif13ba	1.57e-231	2.50893	lrig2	5.04e-171	2.18149	tbce	2.18e-17	2.09566	si:dkeyp-55f12.3	1.06e-251	1.81714							si:dkey-165a24.9	2.92e-52	2.68041	isl2a	1.6e-25	3.18594				uncx4.1	1.4e-14	4.37211	si:ch211-227n13.3	1.44e-10	1.59114	fkbp3	2.22e-20	1.81239	hexb	5.97e-180	4.1475	adh5	3.6e-51	2.10933	cpt1cb	3.14e-53	5.90208	cnksr1	4.38e-47	2.84898	cdnf
808	il13ra1	1.89e-82	2.50873	rasl12	1.26e-28	2.18149	BX537303.1	0.00226312	2.09534	riox1	9.93e-249	1.8164							b3galt1a	3.54e-31	2.67914	b9d1	1.69e-57	3.18091				spint2	3.24e-48	4.36727	CU179756.1	3.52e-06	1.59114	alg11	1.88e-07	1.81138	cap1	8.53e-186	4.14481	abca1b	3.73e-35	2.10875	clic5b	7.03e-19	5.90079	arg2	4.94e-12	2.84771	prkag3a
809	mmp15b	8.26e-36	2.50865	cd276	3.93e-248	2.1812	il16	5.86e-08	2.09521	pprc1	6.75e-192	1.81547							zgc:110843	9.95e-65	2.67557	twsg1a	6.64e-36	3.17804				si:ch211-208k15.1	1.05e-37	4.35984	polr3b	0.0278515	1.591	brms1la	1.88e-11	1.81131	pdcd6	7.36e-186	4.14245	mafk	1.93e-13	2.10798	twsg1a	4.77e-71	5.90063	stat3	1.02e-52	2.84657	zgc:109986
810	ponzr1	4.38e-235	2.5085	smurf2	2.14e-117	2.17938	CR936300.1	1.38e-07	2.09454	wdr46	3.82e-250	1.81531							arhgap29a	4.82e-90	2.67436	emp2	4.4e-143	3.17381				her12	1.17e-143	4.35615	tp53rk	8.3e-14	1.59085	baz1b	9.87e-17	1.81088	si:ch211-114l13.12	1.43e-115	4.13652	arhgap29a	1.44e-22	2.10644	adamts5	2.12e-66	5.89916	ceacam1	2.49e-15	2.83958	si:ch211-275j6.5
811	krt94	3.06e-73	2.50849	rcan2	2.77e-19	2.17926	dydc2	0.044649	2.09433	acaa2	1.57e-117	1.81438							shank3b	1.42e-187	2.67316	ctsk	4.06e-54	3.17267				cers6	1.53e-47	4.33858	taf1b	4.91e-08	1.58932	mxra7	0.04516	1.81082	m6pr	3.6e-152	4.13436	tmem198b	3.59e-31	2.10642	ltb4r2b	1.74e-84	5.89523	CU570781.3	5.89e-36	2.83637	nap1l4a
812	zgc:92107	7.64e-181	2.50709	tbc1d4	2.03e-94	2.1782	CU571315.1	0.00280233	2.09408	prkacbb	3.07e-215	1.81347							CABZ01079281.1	1.07e-79	2.67281	tlx1	2.42e-17	3.17129				cyb5d1	1.63e-47	4.32346	nod1	0.0309132	1.58914	rps6kc1	0.00359302	1.81044	CRACR2A	2.46e-79	4.13354	rab35b	4.7e-53	2.10501	bmp6	2.74e-83	5.87277	mknk1	1.48e-39	2.83482	tspan12
813	sb:cb649	8.59e-35	2.50617	phf20a	1.48e-155	2.17817	ptx3a	0.00313529	2.09223	primpol	2.63e-167	1.81252							sh3kbp1	1.1e-158	2.67001	CU138547.1	1.04e-23	3.17009				got1l1	4.92e-27	4.31952	pus7	9.36e-09	1.58803	isoc2	7.77e-05	1.81004	slc38a6	4.65e-97	4.12983	osgin2	2.48e-09	2.10463	grhprb	8.75e-16	5.86693	mlpha	3.2e-11	2.83331	CU468915.1
814	itga4	4.63e-69	2.50578	si:ch211-145b13.5	1.12e-14	2.17739	ftr59	0.00725021	2.09199	hspbp1	1.52e-94	1.812							fli1a	6.33e-219	2.66773	ttc21b	3.6e-28	3.16744				arl4cb	6.37e-136	4.31719	ARHGEF17	0.00929904	1.58766	znf511	0.0119389	1.80978	serpinb1l3	3.36e-148	4.124	corin	1.02e-06	2.10451	mmp28	3.34e-168	5.8661	mfsd6a	8.19e-29	2.83113	entpd5b
815	wu:fc21g02	1.11e-152	2.50427	nck1a	1.76e-171	2.17735	serac1	0.000377	2.09135	hemk1	9.63e-56	1.8115							her6	2.46e-128	2.6676	sema4ba	3.49e-40	3.16564				anos1b	4.12e-38	4.31566	fancb	0.0197452	1.58737	timm9	1.65e-19	1.80946	zgc:77739	2.32e-167	4.12164	si:dkeyp-23e4.3	2.11e-07	2.10393	itpk1a	5.72e-33	5.86268	si:dkeyp-27e10.3	4.76e-13	2.83064	ablim3
816	CABZ01099847.1	1.78e-78	2.50406	smox	1.1e-184	2.17687	CABZ01084501.2	6.32e-18	2.09124	fadd	1.77e-99	1.8114							plecb	4.99e-181	2.6668	dlgap1b	6.19e-39	3.16333				rab3da	1.68e-36	4.31249	polr3d	3.62e-15	1.58723	b9d2	9.62e-06	1.80664	si:ch73-40a2.1	3.05e-117	4.12136	zgc:55262	3.93e-15	2.10041	si:ch211-274f20.2	1.69e-26	5.8614	tm7sf3	4.14e-41	2.83043	CABZ01092781.1
817	tgfbi	0	2.50012	adam17a	1.26e-144	2.17598	zgc:154055	5.58e-20	2.09065	suox	8.89e-76	1.81079							si:ch73-386h18.1	1.93e-226	2.66632	fam184a	1.29e-12	3.16048				cfap53	5.57e-38	4.31241	mif4gda	2.38e-08	1.58708	greb1	0.00172794	1.80576	osbpl1a	3.38e-102	4.12023	CU927890.1	5.37e-57	2.10008	abca12	9.05e-11	5.85503	dhrs13a.1	2.19e-43	2.82958	ltbp1
818	ZNF423	5.27e-166	2.4996	b4galt6	3.25e-163	2.17246	smim14	0.000204	2.09032	slc25a27	1.01e-94	1.80979							pora	1.13e-189	2.66557	lrrc6	2.63e-27	3.16015				rnf220b	1.34e-10	4.31169	CABZ01068251.1	3.19e-18	1.58668	kif11	9.81e-05	1.80536	ophn1	4.08e-190	4.11987	mipol1	5.33e-14	2.099	lnx1	3.08e-74	5.8407	lyn	2.87e-97	2.82947	msi2b
819	si:dkey-188i13.7	3.44e-45	2.4988	ano5a	1.29e-39	2.17128	tln2b	2.48e-05	2.09012	cox16	6.59e-195	1.80785							snx27a	1.22e-79	2.66244	nrg2a	1.89e-26	3.15511				spata13	2.31e-89	4.3053	mkl2a	0.00394424	1.58648	lypla1	0.00642255	1.80444	hivep2a	3.9e-98	4.11489	fndc5b	0.00132132	2.09853	golim4a	1.32e-143	5.82341	nfkbie	1.39e-78	2.82734	nudt3a
820	CABZ01067980.1	7.25e-48	2.49807	mark3a	2.01e-137	2.17022	dmxl2	1.5e-11	2.08948	gcdha	2.36e-96	1.80723							cds2	5.46e-124	2.66074	tmsb2	8.37e-10	3.15363				kif19	2.54e-30	4.29274	erich2	0.032619	1.58574	si:dkey-287g12.6	0.000551	1.80424	caspb	1.88e-43	4.10897	thap11	5.76e-21	2.09796	chchd3b	2.22e-96	5.79329	si:ch211-195b13.1	3.16e-05	2.82714	park7
821	mef2cb	1.14e-303	2.49593	mmp15a	1.07e-73	2.16995	acsl4b	1.05e-36	2.08947	nip7	5.89e-227	1.80617							zfp36l1b	3.44e-114	2.65891	chrd	6.2e-24	3.15277				arhgap32a	7.88e-64	4.28815	parvg	4.86e-09	1.58358	gstz1	0.00312278	1.80363	park7	1.2e-156	4.10845	triob	3.77e-07	2.09775	etnk1	3.38e-43	5.77838	itm2cb	1.12e-46	2.82699	CABZ01071171.1
822	2021-03-06	7.08e-139	2.49565	zgc:171558	1.37e-46	2.16968	zgc:86896	5.43e-09	2.08772	rrp7a	2.87e-205	1.80458							ano5a	1.61e-37	2.65854	spon1a	7.78e-11	3.15189				scn8aa	3.39e-50	4.2742	pacsin3	1.89e-24	1.58279	lgi1a	0.0426915	1.80293	snx15	2.21e-97	4.10693	rflnb	1.19e-06	2.09773	mat2al	6.15e-24	5.77608	samsn1a	1.84e-92	2.82393	timm10
823	lzts2b	4.68e-26	2.49467	tle3b	1.19e-180	2.1692	efcab11	1.26e-09	2.08607	rad21l1	4.23e-36	1.80406							dram2b	5.45e-98	2.65791	plxdc1	3.67e-36	3.14974				syn1	6.44e-42	4.26777	rabl6b	3.65e-09	1.58248	nuf2	2.5e-09	1.80277	lpxn	2.97e-84	4.10379	kdelr3	5.79e-43	2.09734	apbb1ip	3.39e-177	5.76316	gpr160	6.9e-42	2.8226	hnrnph3
824	esyt1a	1.9e-23	2.49374	tspan11	2.22e-41	2.169	CR936977.2	0.0031968	2.08596	zgc:165604	3.84e-41	1.80336							foxo1b	3.42e-34	2.65664	efna5a	5.31e-56	3.14922				rgma	1.05e-73	4.26644	hmbsa	1.23e-08	1.58241	ddb2	3.87e-06	1.8026	tnnt2a	6.26e-134	4.10085	cpda	1.41e-24	2.09487	CU638870.1	3.86e-106	5.76224	minpp1b	2.07e-38	2.81503	gsk3b
825	rac1a	3.42e-280	2.49214	cd99l2	4.54e-232	2.16736	rab3ab	0.000191	2.08501	dnajc21	1.03e-190	1.80154							sele	4.78e-96	2.65364	cdkn1cb	3.65e-92	3.14865				prr15la	2.31e-20	4.26561	ctsh	7.97e-14	1.58143	si:cabz01080295.1	0.0195967	1.80208	bach1b	2.43e-124	4.10053	slc15a1a	1.39e-11	2.09428	ptpn13	3.77e-131	5.75113	prune2	1.42e-31	2.81259	pfkmb
826	egfl7	0	2.49184	foxo1a	6.44e-227	2.16667	si:dkey-182i3.8	8.57e-14	2.08478	si:dkey-204l11.1	3.23e-29	1.80127							tcf7l1a	1.08e-145	2.65285	aspn	8.67e-25	3.14312				lmx1ba	6.3e-10	4.2612	dhps	4.8e-20	1.58136	fam76b	7.79e-14	1.80138	CABZ01053221.1	2.58e-136	4.09662	tle3b	7.17e-44	2.09277	rnf144aa	6.05e-56	5.74522	CABZ01041913.1	3.83e-44	2.81168	si:ch211-169p10.1
827	arhgap29b	2.19e-202	2.49138	traf4a	9.23e-114	2.16625	mbpb	5.6e-21	2.08442	sod1	1.3e-201	1.801							atf5b	3.31e-123	2.65229	si:ch73-141c7.1	1.49e-24	3.14219				rab39ba	3e-78	4.26005	exosc5	4.37e-20	1.58085	eed	2.86e-08	1.80128	eml2	3.45e-126	4.0925	rab34a	1.24e-16	2.09233	cishb	1.24e-32	5.72547	rgs6	8.17e-33	2.80602	tnnt2d
828	BX936317.1	9.53e-28	2.48486	kpna2	4.05e-57	2.16621	mtg2	4.1e-24	2.08273	CR762436.2	1.34e-182	1.80054							si:ch1073-385f13.3	4.59e-36	2.65201	tbx3b	8.84e-08	3.1419				CR751602.2	7.19e-42	4.25548	glrx5	0.040697	1.58004	dmd	0.00647291	1.80123	zgc:92066	2.14e-90	4.07815	COQ8A (1 of many)	3.09e-11	2.09043	uox	9.65e-53	5.71991	cdc42ep4a	3.65e-49	2.80261	si:ch211-231f6.6
829	si:ch211-288d18.1	3.88e-30	2.47276	myzap	7.81e-25	2.16561	si:ch211-207i20.2	8.09e-18	2.08194	rbm38	8.71e-87	1.79957							dirc2	1.38e-54	2.64815	iqcb1	2.98e-37	3.13759				dnah12	5.06e-49	4.25214	zgc:112285	0.0296368	1.58004	ift172	0.0338078	1.79935	kdm7aa	3.97e-92	4.07363	fbxl7	1.69e-24	2.08897	casc4	6.14e-81	5.71847	si:ch73-264p11.1	1.63e-37	2.80162	ppa1b
830	rnft1	1.44e-133	2.47125	tuba1b	1.31e-133	2.1644	plcl2	6.36e-07	2.08181	uck2a	4.44e-202	1.79839							cyp3c1	2.48e-85	2.64815	sypb	1.53e-23	3.13442				spred3	2.95e-50	4.24625	mmaa	2.96e-10	1.57983	prpf38a	2.76e-21	1.79692	ifi35	4.69e-89	4.07032	cdk2ap2	2.58e-29	2.08785	klf5a	4.92e-40	5.71225	mybbp1a	1.6e-55	2.79929	bop1
831	kifap3a	1.14e-144	2.46931	fam107b	6.82e-232	2.1644	zmat5	4.83e-54	2.0816	tyms	2.52e-255	1.79725							usp54a	1.45e-108	2.64786	pleca	3.14e-219	3.12909				nkx2.1	9.34e-29	4.23672	prdx3	0.0167676	1.57961	psmg3	4.35e-11	1.79665	ms4a17a.11	7.1e-108	4.05899	itga9	3.78e-57	2.08683	rgs5a	5.12e-152	5.69909	abcb5	5.48e-10	2.79641	hccsb
832	zgc:195001	7.67e-31	2.46834	she	0	2.16394	etv1	4.89e-06	2.0814	dnaja3a	3.56e-130	1.79698							si:ch211-132g1.4	3.69e-37	2.6471	tsku	6.09e-99	3.12828				pcdh1a	4.01e-53	4.23106	ada2a	4.7e-13	1.57916	gstt1a	0.0383378	1.79619	CABZ01041913.1	2.03e-139	4.05814	acot9.2	2.71e-11	2.08521	carmil1	1.15e-90	5.68494	gnmt	6.65e-45	2.79361	pgp
833	skap1	2.17e-57	2.46777	clic4	5.27e-275	2.16286	ube3d	4.9e-31	2.08108	fntb	3.81e-213	1.79647							fhl3a	1.71e-148	2.64685	ngfb	8.39e-37	3.12461				si:ch73-335m24.5	1.67e-35	4.23088	mycbp	2.63e-26	1.5782	esf1	3.34e-12	1.79563	cfh	3.51e-73	4.05048	numb	7.73e-23	2.0841	zgc:101785	6.02e-36	5.68214	cybc1	3.2e-52	2.78113	znf385b
834	rassf9	7.46e-27	2.46699	si:ch211-212k18.8	6.88e-38	2.16051	madd	9.2e-17	2.08086	snap29	2.52e-195	1.79614							zfand6	8.88e-93	2.64679	b3gnt9	3.08e-35	3.12439				agr2	0.020396	4.23067	CABZ01041913.1	7.35e-05	1.57806	etfbkmt	0.00103755	1.79561	ifngr1	2.6e-114	4.04932	msi2b	3.82e-23	2.08394	zmp:0000000729	1.65e-62	5.67667	snx15	1.85e-11	2.77896	AL928824.1
835	eda	2.02e-38	2.46686	smad1	2.16e-208	2.16019	nacc1a	0.00285613	2.08012	usp3	1.26e-178	1.79583							klf12a	2.8e-72	2.64627	pigr	2.61e-41	3.12423				MAP3K13	2.29e-59	4.21758	pigbos1	9.78e-15	1.57799	irf2a	6.49e-10	1.79503	si:ch73-158p21.2	2.3e-85	4.04843	kcnj14	2.82e-14	2.0829	tfap2b	3.14e-91	5.66251	mkl1a	2.79e-52	2.77531	glsb
836	ephx5	7.1e-40	2.46562	si:ch211-173m16.2	1.49e-36	2.15978	hoxa5a	0.000487	2.07916	trmt10c	1.29e-125	1.79479							si:rp71-79p20.2	9.72e-75	2.64512	alpi.1	2.11e-07	3.12327				rx2	3.3e-72	4.21637	pithd1	9.09e-13	1.57751	nup43	8.3e-12	1.795	rab7	9.51e-142	4.04551	hey1	4.57e-24	2.08267	utrn	4.07e-137	5.66111	zgc:194202	2.57e-98	2.77471	yrdc
837	MRAS	1.75e-172	2.4655	shroom4	7.48e-264	2.15915	krt94	5.64e-09	2.07889	cebpz	1.3e-221	1.79433							rab14	6.58e-138	2.6426	ppp1r3cb	2.51e-22	3.12319				adgrl2b.1	2.23e-110	4.2161	cox5aa	7.19e-25	1.57723	cenpk	6.41e-13	1.79453	tnfsf11	6.21e-70	4.04142	yrk	6.59e-72	2.07912	hnf1bb	4.12e-39	5.65629	gstk1	4.75e-48	2.77295	dhx30
838	chac1	6.32e-157	2.46473	pawr	2.74e-112	2.15826	psme4a	0.000288	2.07887	lmbr1	7.58e-64	1.78908							gpr157	7.53e-20	2.64206	plppr3a	1.27e-63	3.12135				fut9d	1.69e-10	4.2053	si:ch1073-287p18.1	0.00203188	1.5765	cdk11b	1.83e-18	1.79336	gnpda1	1.95e-207	4.03823	nr1i2	4.3e-07	2.0773	stambpl1	1.76e-39	5.65133	arl11	3e-31	2.77224	lingo4b
839	raph1b	2.67e-121	2.46404	dlc1	3e-121	2.1569	il12rb2l	7.99e-12	2.07856	cct7	2.63e-118	1.7885							raph1a	1.02e-54	2.64007	LO016987.1	8.69e-39	3.12127				pde5ab	5.6e-36	4.20349	pde10a	3.91e-09	1.57549	itpkca	0.00622929	1.79305	si:ch73-94k4.3	1.67e-116	4.03249	draxin	3.46e-34	2.07401	fzd8a	1.12e-67	5.64953	dixdc1b	3e-59	2.77101	mrpl28
840	arhgef7b	1.84e-256	2.46369	dennd4b	3.45e-19	2.15664	dtwd1	1.22e-28	2.07845	wdr12	1.73e-209	1.78842							prickle3	3.1e-48	2.63548	si:ch211-204a13.2	3.97e-30	3.12004				st8sia5	3.01e-41	4.20232	g6pc3	8.45e-10	1.5751	prpsap2	3.21e-08	1.79198	tmsb4x	8.47e-125	4.03145	plcg1	1.99e-54	2.07312	BX004785.3	2.01e-112	5.64642	atp6v1f	3.09e-68	2.76993	gcdha
841	CR936977.2	1.99e-34	2.46203	ier2a	6.53e-225	2.15653	pgap2	2.18e-16	2.07807	wu:fc75a09	9.81e-137	1.78834							galcb	2.64e-36	2.63413	crtap	7.38e-193	3.11775				ptf1a	6.87e-19	4.19626	si:dkeyp-80d11.1	0.0486548	1.57463	znf281a	0.000859	1.79193	atp6v0e1	6.2e-112	4.0258	si:ch211-212d10.2	3.89e-06	2.07255	si:dkey-39a18.1	3.97e-43	5.63168	si:dkeyp-46h3.2	7.87e-62	2.76971	noc2l
842	si:ch211-209f23.3	1.72e-41	2.45728	lrrc32	1.69e-29	2.15616	si:dkey-16j16.4	9.53e-06	2.07774	CU467861.1	5.36e-182	1.78823							foxo1a	3.14e-158	2.63242	fzd10	1.39e-30	3.11557				ppp3cb	9.77e-26	4.18922	socs3b	1.3e-08	1.57439	tubgcp5	8.8e-07	1.79138	ptgir	7.39e-184	4.02491	trip6	1.39e-13	2.0713	si:ch211-199m9.2	1.25e-60	5.62183	parp12a	1.6e-51	2.76482	nr2f5
843	fam129ba	1.1e-196	2.45663	tln2b	1.28e-33	2.15605	ipcef1	4.52e-07	2.07668	hist1h2a11	2.99e-193	1.78643							timp2a	2.89e-95	2.63078	tnfaip6	3.46e-20	3.11271				glipr1b	2.82e-22	4.18599	cntnap5b	0.0403382	1.57398	sod2	1.05e-08	1.79118	BX548046.2	1.74e-79	4.02026	armt1	7.56e-15	2.07024	antxr1d	6.15e-78	5.585	dnajb9b	3.01e-21	2.76423	adamts17
844	marcksa	3.84e-219	2.45602	thsd1	4.4e-115	2.15584	ppfibp2b	2.19e-05	2.07667	aar2	2.65e-200	1.78623							si:ch211-222k6.3	7.29e-69	2.63036	BX927308.2	2.93e-39	3.10791				kiz	1.8e-42	4.17726	zgc:174862	0.00552168	1.57387	ppm1g	9.09e-12	1.78746	pgp	8.08e-152	4.0184	fev	1.54e-16	2.06999	dgat1b	8.19e-46	5.5748	parp4	9.81e-29	2.76231	angptl2a
845	arhgap23a	9.87e-110	2.45527	pald1a	4.42e-155	2.15581	CABZ01049847.1	0.0490812	2.07661	psme2	4.23e-27	1.78623							CABZ01099847.1	1.81e-69	2.62996	selenon	7.04e-131	3.10701				tmem178b	9.27e-38	4.17698	CU019662.1	0.0191303	1.57369	tfdp2	2.24e-06	1.7868	bnipl	2.53e-63	4.01504	ing1	3.49e-19	2.0693	cdaa	0.000366	5.56498	hccsb	1.62e-78	2.75864	slc6a6b
846	caska	2.88e-102	2.45427	depdc1a	1.89e-66	2.15418	rapgef1a	1.58e-10	2.07645	slc16a9b	5.17e-135	1.78566							zfp36l2	5.14e-192	2.62938	fhdc2	7.76e-18	3.10554				gnb5b	2.69e-43	4.17525	farsa	5.51e-37	1.5734	zgc:77262	7.65e-12	1.78679	matk	7.08e-143	4.01036	angpt1	3.47e-14	2.06918	gngt2a	7.19e-37	5.55977	si:ch211-197h24.8	4.11e-39	2.75742	cbwd
847	frmd4bb	6.28e-41	2.45166	frmd4bb	6.87e-47	2.15408	heatr5a	9.41e-26	2.07606	adam8b	7e-118	1.78521							CR855996.1	1.51e-27	2.62844	fam114a1	1.03e-81	3.10426				dnmbp	5.72e-137	4.17408	znf1163	0.042295	1.57307	hdac6	0.00150067	1.78561	eif4ebp1	3.22e-139	4.00881	appb	7.47e-65	2.0688	si:dkeyp-104h9.5	1.42e-43	5.54902	gnptab	8.76e-51	2.75513	nufip1
848	entpd1	9.4e-142	2.45122	dopey2	2.78e-76	2.15341	arhgef10la	8.17e-08	2.07577	mrm3b	2.98e-91	1.7845							cyp2aa1	1.66e-31	2.62833	mmp2	4.14e-128	3.09537				recql	1.67e-50	4.16218	clec19a	1.78e-06	1.57272	cfdp1	3.09e-08	1.78536	epd	1.12e-99	4.00709	snx7	1.4e-48	2.06795	postnb	6.99e-95	5.54607	cdk2ap2	1.09e-57	2.7544	numbl
849	sgms1	1.14e-137	2.45024	BX511034.7	9.84e-22	2.15289	AL929237.3	0.0190665	2.07532	gorasp1a	1.29e-138	1.78416							zcchc14	6.96e-28	2.62828	fzd7b	4.86e-88	3.09456				map1ab	1.22e-12	4.15704	mtap	2.81e-24	1.57236	cnot3b	9.15e-09	1.78484	tradd	3.66e-178	4.00613	ube2d2l	3.41e-43	2.06721	BX548046.2	1.48e-37	5.53839	defbl1	7.44e-45	2.75438	rpz2
850	nfe2l1b	9.28e-142	2.44977	scamp4	3.4e-104	2.15198	si:ch211-9d9.1	0.0145245	2.0748	txnrd3	6.11e-211	1.78326							hbegfb	6.49e-19	2.62793	si:ch211-266k2.1	2.2e-44	3.09223				si:dkey-81l17.6	1.92e-88	4.15678	tyms	7.04e-17	1.57225	rgcc	0.00237801	1.78413	arhgap12a	4.4e-126	4.00114	dpcd	1.29e-18	2.06699	fa2h	5.98e-17	5.53817	chsy1	1.38e-45	2.75431	mdn1
851	asap2a	3.45e-85	2.44945	fmnl2a	1.34e-67	2.15186	ntn5	9.25e-07	2.07464	cycsb	5.39e-127	1.78323							si:dkey-206d17.12	1.31e-34	2.62706	angpt2b	1.19e-52	3.09152				cpeb2	3.15e-22	4.1553	orc6	1.2e-15	1.57212	prpf18	3.03e-12	1.78411	pmm2	1.26e-156	3.99941	BX324216.2	6.35e-07	2.06645	ftcd	3.91e-22	5.52988	stx12l	2.6e-15	2.75414	xpnpep3
852	tnfaip2b	7.03e-152	2.44902	traf6	4.15e-77	2.1518	pdk3a	0.000235	2.07462	prmt1	8.48e-151	1.78192							itsn2b	8.17e-126	2.62463	rbfox2	2.89e-171	3.09137				CCDC189	3.67e-32	4.1473	raf1a	2.09e-05	1.57198	snrpe	7.53e-08	1.7839	si:ch211-278j3.3	2.16e-72	3.99604	ascc2	1.12e-08	2.06495	fut9d	2.4e-14	5.5289	mb	1.11e-06	2.75329	mkl1b
853	foxc1a	2.24e-223	2.4481	rad51b	3.55e-59	2.15102	CABZ01015815.5	2.05e-05	2.07453	prelid1a	3.41e-207	1.78192							ralab	5.53e-143	2.62219	ntn1a	8.23e-40	3.08893				mpnd	1.96e-50	4.14639	cbr1	0.00573744	1.57179	si:ch1073-159d7.7	9.53e-11	1.78368	stx10	1.49e-89	3.99355	BX296552.1	2.11e-15	2.06442	aldh2.1	5.32e-70	5.52037	siae	2.49e-46	2.74789	ralgps2
854	si:dkey-1h24.6	3.25e-57	2.44768	etv2	0	2.15048	znf511	3.22e-16	2.07436	zgc:172120	2.95e-23	1.78064							galm	2.79e-76	2.62088	gdf11	8.18e-41	3.08779				zgc:110158	2.51e-150	4.1438	pnpo	1.88e-06	1.57096	prim1	1.1e-12	1.78363	lamp1a	2.84e-58	3.99065	aplp2	5.56e-67	2.06435	fbp1b	2.16e-24	5.51493	sil1	2.26e-49	2.74006	CU467861.1
855	kif20ba	7.77e-63	2.44637	zic2a	7.31e-22	2.15006	BX248324.1	0.00028	2.07425	mtx1b	4.96e-96	1.78037							ugt1b1	1.23e-29	2.6199	hoxb6b	2.7e-73	3.08601				CR352285.1	2.75e-40	4.1438	fbxw11a	2.13e-11	1.57012	CR847953.1	0.0338394	1.78318	gltpa	3.13e-89	3.9837	csrnp2	6.92e-09	2.063	emx3	3.4e-84	5.50083	stat5a	3.59e-41	2.73774	pdcd4a
856	tmem189	1.36e-208	2.44614	snai1a	2.24e-186	2.14992	BX000701.1	0.0037461	2.0742	sox1a	2.82e-66	1.78034							pxdn	1.04e-84	2.61833	itga10	1.18e-22	3.08553				taok3b	1.47e-34	4.14336	eri2	2.98e-08	1.56855	zgc:194207	0.00125524	1.78222	stat6	1.33e-143	3.96494	itga2.3	1.75e-13	2.06081	mn1b	7.06e-41	5.50023	CU571315.1	2.46e-31	2.73568	dimt1l
857	pkd2	4.48e-39	2.44481	rac1a	1.67e-267	2.14981	CU467639.1	6.36e-06	2.07405	si:dkey-261m9.12	3.76e-203	1.77994							capn7	2.17e-49	2.61801	pkdcca	2.5e-52	3.07938				gldc	1.34e-81	4.14081	itga2b	0.0005	1.56777	CABZ01032476.1	0.00416166	1.78211	tbc1d14	1.14e-112	3.96139	snx12	2.03e-56	2.05862	si:dkey-33c12.3	4.15e-05	5.49507	madd	1.84e-52	2.73457	mrpl47
858	tuba1b	3.12e-175	2.44449	ctif	5.97e-102	2.14926	nkd2a	9.6e-05	2.0729	bmb	9.16e-42	1.77905							ccser2b	9.75e-36	2.61749	creb3l2	1.23e-102	3.07852				CR762436.3	6.99e-72	4.1403	eif2b4	1.38e-31	1.56738	pold1	1.4e-12	1.78163	hacd3	1.82e-161	3.95631	zgc:110269	8.25e-24	2.05715	cyp2aa4	2.77e-57	5.48691	BX248410.3	1.71e-58	2.73301	pcmtd1
859	dennd5a	4.16e-43	2.44419	gatad1	2.33e-75	2.14911	CR933559.1	5.44e-06	2.07273	eaf2	1.6e-219	1.77733							usp32	3.26e-54	2.6166	nr0b1	1.35e-25	3.0759				dnah5l	2.17e-35	4.13653	impdh2	4.33e-12	1.56604	dynlt1	0.0378811	1.78158	slc39a1	3.56e-88	3.94587	adcy2b	4.84e-20	2.05683	nkx2.7	5.92e-09	5.48473	churc1	9.1e-72	2.73116	mrrf
860	tmppe	1.99e-49	2.4433	tdrd7b	2.52e-28	2.14905	pard3bb	1.52e-16	2.07263	eif2b4	2.11e-245	1.77698							yrk	5.03e-192	2.61539	pcbd1	3.24e-55	3.07586				eno4	4.31e-41	4.13528	ppp1r35	0.000158	1.56408	rnf4	1.95e-07	1.78099	tmem131	1.48e-134	3.94314	pfkfb4b	1.24e-35	2.05657	osbpl7	5.57e-11	5.47891	kcna1a	4.85e-27	2.73085	si:ch211-158m24.12
861	kalrna	2.95e-20	2.44239	lrch3	2.87e-95	2.14702	BX248082.1	3.02e-06	2.07239	hlfa	1.05e-110	1.77677							smap1	7.22e-129	2.6151	ngfra	4.76e-13	3.07192				hoxa2b	1.3e-53	4.12356	kbtbd4	0.00108281	1.56379	spryd7b	0.000403	1.78043	enpp1	9.85e-134	3.94009	trim13	5.01e-16	2.05586	myofl	6.79e-102	5.47741	pxna	7.5e-62	2.72683	grsf1
862	smad5	8.94e-254	2.43738	rgs4	1.13e-51	2.14635	mia2	8.63e-39	2.07179	slc6a16a	4.68e-43	1.77581							znf423	1.96e-29	2.61454	greb1	3.5e-55	3.06772				tspan3b	1.64e-69	4.1141	gins2	4.8e-15	1.56221	zgc:63470	7.03e-10	1.78001	rps6ka1	1.48e-193	3.93445	arhgef1b	7.1e-43	2.05533	ccdc106b	1.46e-55	5.46819	ezrb	5.61e-71	2.72213	ngfb
863	il2rgb	8.28e-26	2.43712	fhl2a	7.35e-90	2.14578	pdlim5a	0.0211809	2.0716	bccip	1.4e-192	1.77565							clcn5a	4.54e-59	2.61354	igdcc3	1.1e-60	3.06648				nlgn3b	1.59e-21	4.10987	dusp12	7.46e-08	1.5618	si:dkey-82i20.2	0.00404916	1.77962	fas	1.86e-63	3.92329	spon1b	1.8e-24	2.05516	ponzr4	2.75e-110	5.45865	znf800a	1.21e-45	2.7219	etfa
864	amigo3	2.55e-24	2.43572	rxraa	4.16e-42	2.14561	CR749777.1	0.0355141	2.07149	eif3jb	4.48e-190	1.77536							pdzk1ip1	3.27e-68	2.61311	hsp90b1	1.33e-116	3.06546				BX511111.1	2.52e-70	4.10941	smchd1	3.49e-10	1.5617	BX284638.1	3.51e-05	1.7796	CR762420.1	1.6e-57	3.92075	rock2b	2.67e-46	2.05503	erbb3a	8.35e-60	5.44932	phyhd1	9.4e-19	2.72154	TTC9
865	isg15	9.91e-24	2.43523	ildr2	9.86e-286	2.14493	mdm1	0.0225325	2.07132	fam98b	7.92e-126	1.77484							cep170aa	4.88e-165	2.613	robo1	2.44e-78	3.063				adgrb1b	1.48e-33	4.10005	gata1a	0.00163388	1.56166	si:ch211-197h24.6	8.47e-15	1.77939	BX908750.1	4.86e-64	3.91987	msx1a	6.05e-16	2.05478	arrdc1a	4.48e-45	5.42398	il2rb	4.77e-30	2.71957	tsen2
866	ptprea	9.91e-97	2.43504	nckap1	2.88e-255	2.14438	slc18a2	0.0234746	2.07123	cspp1a	2.82e-74	1.77469							bach1a	2.92e-57	2.61289	acot14	7.74e-89	3.06077				rcor3	1.76e-31	4.09507	dynll2b	2.45e-11	1.56153	hp1bp3	1.79e-05	1.77831	clcn5b	1.24e-97	3.91509	slc12a2	1.34e-44	2.05399	dok1a	1.59e-120	5.42235	FUT9 (1 of many)	1.96e-197	2.71677	NDUFAF8
867	rcbtb2	4.49e-56	2.43409	si:dkey-24i24.3	4.41e-46	2.14373	npas1	0.0282885	2.07099	ube2r2	8.9e-96	1.77364							tfe3a	1.77e-130	2.61256	plekha6	4.3e-86	3.06007				zbtb33	9.02e-142	4.09344	churc1	9.27e-27	1.56137	zgc:171422	0.0251322	1.77791	zgc:162698	8.95e-203	3.91395	mxra5b	4.54e-10	2.05379	afap1	8.85e-61	5.41449	egr3	4.34e-10	2.71341	CR749763.1
868	celsr1a	3.37e-115	2.43261	atp2b2	7.38e-252	2.14372	slc25a35	2.88e-08	2.06999	larsa	4.61e-189	1.77238							scarb2a	7.76e-160	2.60748	pi15a	8.05e-65	3.05935				slc38a3b	8.5e-52	4.0924	ttc27	2.18e-10	1.56072	spc25	2.5e-17	1.77788	si:dkeyp-67f1.1	9.75e-55	3.90754	cdr2a	9.54e-06	2.05349	nme2a	1.56e-66	5.40949	FP074902.2	5.93e-39	2.71293	pcxa
869	marveld2a	5.25e-83	2.43073	nucb1	2.39e-214	2.14364	ephx2	1.56e-15	2.06934	anxa11a	1.5e-182	1.77235							zgc:56622	4.93e-25	2.60683	magi2a	4.57e-33	3.05761				hmx1	3.98e-25	4.08697	si:dkey-246g23.2	0.0203526	1.56005	vrk1	4.87e-16	1.77777	CU695117.1	2.43e-126	3.90233	shc1	4.08e-49	2.05334	hcls1	1.18e-218	5.40285	abcc2	4.29e-10	2.71009	sdhaf3
870	fam102aa	8.42e-55	2.43001	map1sb	6.08e-55	2.14119	BX649434.3	0.00467066	2.0689	gar1	1.01e-217	1.7714							klf6a	2.13e-156	2.60515	nat16	2.06e-86	3.05722				BX120006.1	2.05e-15	4.08133	ric8b	1.19e-06	1.5593	cinp	3.72e-08	1.77752	galt	1.76e-141	3.88736	pimr64	1.14e-08	2.05087	pdlim1	2.27e-94	5.40027	fcer1g	5.5e-81	2.70388	kitb
871	errfi1a	1.5e-46	2.42718	bcl3	1.77e-32	2.14103	igf1rb	1.29e-30	2.06875	ddx56	7.86e-187	1.76969							cfb	1.84e-41	2.60469	si:ch73-190f9.4	1.59e-18	3.05572				SAMD5	2.49e-58	4.07998	si:dkey-6n6.2	4.53e-05	1.55891	ddx39ab	2.13e-05	1.77654	slc43a3b	1.88e-36	3.88683	hs2st1a	1.38e-14	2.05016	tspan4a	1.04e-81	5.39423	saraf	1.96e-35	2.70325	bcat2
872	tspan18b	8.0031E-319	2.42713	hspg2	5.57e-158	2.14068	zbtb40	8.9e-05	2.06862	cnnm2a	1.23e-68	1.76893							TTC28	1.36e-33	2.60392	prdm5	3.28e-60	3.05418				rgs20	2.1e-22	4.07585	otpa	0.000625	1.55882	ran	2.44e-14	1.77574	si:rp71-46j2.7	9.54e-107	3.8858	shank3b	3.95e-43	2.04935	rgma	1.82e-75	5.39155	ptafr	1.9e-47	2.70261	hipk3a
873	ahnak	2.57e-269	2.42412	scamp3	2.58e-83	2.13896	cdk4	1.62e-05	2.0685	dbf4b	4.63e-185	1.76826							CU459089.1	4.85e-84	2.6028	rarab	1.35e-102	3.05162				ccdc169	2.42e-36	4.07385	cers1	4.33e-07	1.55744	ppil1	5.23e-17	1.77558	atg16l1	1.42e-133	3.88283	map3k1	2.6e-16	2.04924	sytl4	7.82e-18	5.36892	iars2	3.68e-52	2.70258	aarsd1
874	insra	6.89e-77	2.42267	rnf144b	5.11e-84	2.13894	si:cabz01007802.1	1.05e-08	2.06836	cldn15la	3.22e-24	1.76773							si:ch211-248e11.2	1.17e-197	2.59859	notum1a	1.98e-18	3.05136				lhx1b	9.09e-66	4.07137	nsun2	8.62e-17	1.5571	elp3	4.85e-06	1.77553	swap70b	1.67e-215	3.88245	cldng	1.34e-39	2.04892	msmo1	7.86e-53	5.36579	zmp:0000000937	5.92e-98	2.7021	heatr3
875	fut11	7.71e-94	2.41977	fuca1.2	9.11e-115	2.13843	ext1b	3.24e-09	2.06759	eef1da	1.03e-137	1.76739							brinp3b	2.04e-20	2.59826	BX248497.1	3.1e-30	3.0509				ccdc40	4.2e-52	4.07024	dck	1.43e-14	1.55676	plagx	5.4e-13	1.7741	si:ch211-286b5.8	5.55e-116	3.87021	zgc:136439	8.22e-35	2.0487	ensab	2.94e-05	5.36145	phkb	3.07e-25	2.70004	kcnf1a
876	atp11a	7.74e-66	2.41936	CABZ01079280.1	1.08e-44	2.1358	pdk2b	5.77e-07	2.06749	wdr43	3.03e-194	1.76733							ppp1r14bb	1.21e-134	2.59775	pltp	1.96e-40	3.05015				tspan7b	8.5e-43	4.06903	zmp:0000001082	0.0458487	1.55639	hat1	1.9e-14	1.77372	CABZ01102170.1	5.4e-85	3.85754	rbpms2a	2.05e-49	2.04759	zgc:153675	7.87e-91	5.35717	cd83	1.3e-36	2.6995	wdr12
877	ywhabl	8.07e-182	2.41911	smarca1	4.41e-34	2.13572	slc25a48	0.00603833	2.06636	CABZ01065076.1	4.79e-91	1.76638							rcbtb1	3.53e-63	2.59682	cmtm4	3.46e-71	3.04728				vegfab	6.22e-21	4.06639	gosr1	7.72e-20	1.55609	mknk1	0.00199061	1.77271	dennd1b	3.55e-44	3.85621	FP565432.1	1.36e-07	2.04752	pcdh10b	2.43e-50	5.35541	syngr2a	1.28e-56	2.69916	nip7
878	rnf145b	4.02e-75	2.41909	ptprea	4.33e-96	2.13399	exosc1	2.66e-11	2.06604	CABZ01065328.1	1.39e-40	1.76565							syne1a	3.69e-101	2.59618	f3b	2.91e-28	3.04513				ppp1r9a	9.63e-33	4.06442	txnrd2.2	2.54e-06	1.55576	kpna6	0.00290604	1.77239	BX323022.1	1.46e-94	3.85616	lclat1	1.8e-23	2.04703	ywhaz	8.72e-68	5.34104	si:dkey-19b23.10	2.97e-31	2.69843	snx22
879	hey1	7.94e-89	2.41563	gnb2	3.52e-107	2.13286	ero1a	0.0107077	2.06583	nvl	4.96e-164	1.76537							si:ch211-232b12.5	5.04e-30	2.59361	lbx2	1.24e-18	3.0451				slc38a4	2.47e-88	4.06224	zgc:113377	0.0131539	1.5557	hnrnph1l	8.43e-19	1.77197	smap2	4.46e-114	3.85565	mhc1zca	2.38e-06	2.04615	magi2a	1.07e-55	5.34056	iffo1b	1.44e-23	2.6949	tnc
880	hoxb5a	4.99e-67	2.41557	smtnb	3.7e-66	2.13276	cnmd	0.000187	2.06576	cdkal1	5.87e-196	1.76532							abhd4	1.19e-54	2.59234	cdh6	3.2e-07	3.04494				atn1	1.68e-28	4.05764	CU459186.1	1.56e-07	1.55551	si:dkey-261m9.12	0.00208065	1.77087	dusp23a	6.43e-84	3.85112	stard8	8.16e-55	2.04511	zgc:103681	1.54e-64	5.33771	amd1	4.74e-63	2.69059	ssb
881	si:dkey-30e9.7	1.82e-32	2.41517	pom121	4.58e-113	2.13274	anks3	1.63e-13	2.06573	mettl8	1.9e-36	1.76479							dennd2c	6.13e-87	2.59199	hs6st1b	5.54e-85	3.04454				marcksb	6.23e-176	4.05689	glod4	7.69e-12	1.55512	tmem260	0.0118178	1.76944	FO704661.1	1.12e-63	3.84219	ppic	1.06e-06	2.04427	prkag3b	8.34e-98	5.33469	msra	1.35e-42	2.69042	trmt61a
882	ehd1b	5.08e-205	2.41412	sh3gl1b	1.14e-189	2.13211	mfsd4b	0.00192796	2.0654	zgc:92335	2.13e-165	1.76437							si:ch73-22o12.1	1.36e-153	2.59142	vwa1	1.67e-25	3.04242				mpz	5.72e-31	4.05543	lmo2	1.47e-05	1.55475	srsf2b	7.74e-10	1.76939	neflb	6.67e-74	3.83611	zgc:175214	7.42e-26	2.04374	gpr37b	4.22e-47	5.33217	gstp1	1.98e-07	2.69015	myo16
883	crim1	5.85e-86	2.41286	swap70b	1.3e-226	2.13203	si:ch211-261n11.7	0.00221309	2.06461	dimt1l	8.94e-120	1.7642							stk35l	7.86e-110	2.58982	si:ch211-212k18.9	5.67e-42	3.04118				dab1a	3.02e-30	4.05277	clpxb	8.96e-07	1.55439	zmp:0000001003	0.000434	1.76899	glod5	2.3e-131	3.83471	ptbp1b	3.23e-64	2.04323	atp1b3a	1.33e-56	5.30572	si:dkey-237j10.2	8.38e-44	2.69008	plecb
884	kif13a	9.59e-32	2.4126	trim3a	4.33e-122	2.131	si:dkey-157g16.6	0.00546379	2.06416	wdr89	6.53e-122	1.76256							elovl4b	4.33e-28	2.58919	hmga2	8.85e-120	3.03942				gnao1a	3.12e-54	4.05184	si:ch211-68a17.7	4.29e-15	1.55245	mrrf	7.01e-08	1.76747	acss3	7.32e-86	3.83347	fmnl3	1.1e-84	2.04291	agrn	2.27e-101	5.30181	cxcr3.3	5.57e-47	2.68901	pdlim7
885	spred2b	5.52e-113	2.4125	ppp1r9ala	5.59e-87	2.13042	BX927204.1	2.43e-53	2.06389	NPNT (1 of many)	4.57e-30	1.76223							ctbs	2.46e-24	2.58832	cdh18a	1.01e-21	3.03894				fryb	2.81e-46	4.04949	spice1	7.77e-05	1.55188	znf346	8.02e-28	1.76663	il21r.1	2.18e-60	3.82869	caska	5.59e-25	2.04166	notch2	4.51e-142	5.30038	si:ch211-59d15.9	1.3e-36	2.68785	chtopa
886	tgfbr2a	2.75e-30	2.41201	fign	1.15e-52	2.12893	fermt1	0.00135157	2.06386	elac2	9.77e-83	1.76204							rrbp1a	1.53e-169	2.58616	wfdc1	9.15e-46	3.03638				sarm1	5.23e-45	4.04786	emg1	4.16e-25	1.55175	ubr7	8.57e-19	1.76658	acaa1	3.2e-99	3.82781	spry2	6.98e-44	2.04153	si:ch73-204p21.2	0.000389	5.29596	impa1	1.26e-65	2.68692	utp4
887	mosmob	1.04e-47	2.40838	slc17a5	4.72e-27	2.12817	si:ch73-352p4.8	9.84e-06	2.06336	sirt5	2.03e-84	1.76112							exoc1	1.14e-104	2.58473	crb2a	7.16e-16	3.03497				kcnj3a	3.11e-62	4.0459	rars	1.25e-26	1.55079	pttg1	3.39e-12	1.76624	BX649411.2	5.82e-46	3.82695	cth	4.99e-23	2.04091	sema5a	4.69e-46	5.28498	shq1	9.81e-31	2.67729	chpt1
888	aplp1	5.61e-67	2.40646	akr1a1b	1.96e-157	2.12798	dnajc17	8.65e-57	2.06334	isca1	5.19e-220	1.76003							lamb1b	7.07e-104	2.58441	tbx3a	3e-22	3.03356				whrna	4.67e-31	4.04564	nfkb2	8.42e-07	1.55055	akt1s1	1.06e-09	1.76609	ggh	1.63e-103	3.81546	ube2e1	9.74e-55	2.04082	si:dkey-157l19.2	3.93e-102	5.28372	rab27b	6.18e-35	2.67719	si:ch211-282b22.1
889	rhoca	1.011997906914E-311	2.40553	zbtb37	4.86e-30	2.12768	arhgap25	0.00145824	2.06284	znf593	4.64e-209	1.75934							bend3	5.16e-79	2.58334	ift80	8.29e-38	3.03351				skib	1.01e-130	4.03408	pfdn6	4.93e-53	1.55047	rnaseh2b	2.14e-10	1.7646	xbp1	2.19e-119	3.81464	CABZ01078055.1	1.25e-18	2.04079	p3h1	6.72e-106	5.28106	SLA (1 of many)	1.73e-35	2.66601	CABZ01061524.1
890	gdf6a	4.8e-122	2.40506	ano10b	1.49e-22	2.12745	si:dkey-247m21.3	0.00380118	2.06195	eif4ebp3	1.85e-184	1.75917							lyrm5b	1.95e-37	2.58315	nudt6	6.98e-27	3.0242				ppm1da	2.71e-138	4.03065	eaf2	7.93e-24	1.55009	si:ch211-13f8.2	0.0241579	1.76415	rusc1	1.17e-65	3.80449	lpar1	1.7e-44	2.03807	tmed3	4.06e-82	5.27251	ighd	2.89e-82	2.65876	fgf17
891	tmem47	1.64e-126	2.40466	si:ch73-109d9.3	9.68e-88	2.12678	insl5a	0.0246804	2.06111	mgll	6.16e-37	1.75836							dcxr	1.92e-79	2.58259	hgd	3.67e-22	3.02367				fgfr1b	8.53e-75	4.02963	tfb2m	1.07e-10	1.54978	si:ch211-152c2.3	0.000405	1.76401	LO018106.1	1.05e-134	3.80342	tgfbr1a	4.46e-07	2.038	zgc:158343	6.78e-97	5.27051	zgc:100846	3.15e-39	2.6583	sorcs2
892	pptc7a	3.12e-65	2.40431	h1m	1.02e-29	2.12676	nadka	1.41e-23	2.06055	ireb2	1.07e-57	1.75761							cd2ap	6.76e-168	2.58219	plod3	4.35e-103	3.02295				si:dkey-70b23.2	6.74e-56	4.0258	exosc2	2.29e-21	1.54884	htatsf1	2.96e-26	1.76389	tollip	1.19e-120	3.79629	si:dkey-182i3.8	5.55e-09	2.03788	si:ch211-153b23.3	1.97e-32	5.25341	actr2b	3.76e-29	2.65735	si:dkey-190g11.3
893	CR762483.1	7.25e-45	2.40296	si:ch211-126j24.1	1.3e-69	2.12591	si:ch211-207i20.3	8.01e-21	2.05952	si:ch211-221f10.2	1.4e-37	1.75526							clasp1a	2.2e-90	2.58183	angpt4	1.56e-42	3.02292				si:ch1073-303k11.2	7.92e-37	4.02152	zdhhc15b	0.000102	1.54881	rbmx2	3.29e-26	1.7625	chmp4bb	9.2e-131	3.79305	ppp1r14bb	2.9e-50	2.03744	il17rc	7.98e-30	5.24572	mycn	4.24e-17	2.65658	qdprb1
894	CR847906.1	4.06e-43	2.40289	lrp10	8.53e-109	2.12529	tspan36	5.66e-49	2.05943	ttc27	3.14e-123	1.75434							rassf8a	7.75e-56	2.57673	extl2	6.22e-36	3.02214				map2	1.86e-66	4.01884	spinb	1.83e-07	1.54863	adgrv1	0.0157455	1.76227	scinlb	2.55e-137	3.79239	cdc42bpaa	7.56e-38	2.03734	si:dkey-124l13.1	5.19e-39	5.24207	nr4a1	2.29e-24	2.65305	nlrc8
895	tshz3a	3.29e-33	2.40254	tspan7b	4.83e-21	2.1252	si:ch211-132p1.3	8.32e-06	2.05935	si:dkey-108k21.19	4.37e-140	1.75393							arhgap31	9.26e-176	2.5762	si:ch211-194b1.1	2.81e-26	3.02016				epha3	1.59e-35	4.01097	slc3a2b	2.22e-10	1.54856	mapk14a	4.9e-13	1.76169	plcb3	2.02e-144	3.78925	ckmt1	8.22e-12	2.03708	si:dkeyp-72e1.7	1.53e-07	5.24107	RASSF5	2.13e-58	2.64795	ppp2r5a
896	meis1b	6.4e-276	2.40195	samd4a	6.34e-66	2.12414	si:ch73-376l24.2	1.67e-61	2.05928	pdcd2	5.54e-155	1.75381							ccng2	6.93e-115	2.57579	wnt4a	4.38e-08	3.01924				rfx3	4.26e-42	4.00666	cd3eap	4.85e-30	1.54822	hoxa4a	0.000365	1.76142	pgam1b	9.36e-76	3.78775	fscn1b	1.78e-06	2.03631	ftr85	3.05e-96	5.22603	slmapb	9.04e-22	2.64702	pcbp4
897	evla	7.25e-151	2.40099	inpp4aa	9.01e-94	2.12353	map3k21	1.39e-10	2.05832	HIST1H4A	3.33e-122	1.75206							kidins220b	6.33e-76	2.5755	zgc:92242	5.62e-83	3.0176				CABZ01079663.1	5.09e-53	4.00089	itm2bb	2.87e-10	1.54772	si:ch211-125a15.1	0.0192428	1.76099	CABZ01111959.1	1.17e-79	3.77975	fam171a1	1.06e-13	2.03631	vaspb	1.33e-89	5.21995	trmt10b	1.93e-40	2.64351	nop2
898	si:ch211-136a13.1	4.72e-34	2.40079	rab5c	4.48e-154	2.12249	ugt2a5	2.98e-06	2.05784	bxdc2	1.43e-228	1.75193							gnsb	4.85e-31	2.57271	shroom3	1.82e-40	3.01696				irx2a	4.75e-30	3.99527	morn4	0.000352	1.54767	n6amt1	3.16e-11	1.76063	slc15a4	8.28e-107	3.77897	si:ch73-347e22.4	1.21e-35	2.03613	gnat1	2.68e-69	5.21796	mia2	3.84e-47	2.64266	si:ch73-27e22.3
899	CABZ01112387.1	1.28e-183	2.39707	si:ch211-71m22.1	5.07e-58	2.12073	si:dkeyp-3f10.17	0.00380118	2.05783	yme1l1a	4.22e-176	1.75066							snx12	1.73e-153	2.57129	si:ch211-183d21.1	4.55e-48	3.01289				sostdc1a	1.88e-26	3.99071	agla	0.000479	1.54766	zgc:101562	0.00914295	1.75881	zgc:154125	4.8e-107	3.77888	si:ch211-251p5.5	4.85e-14	2.03389	CU468826.3	1.13e-63	5.21164	tpd52	2.91e-28	2.6386	ndufaf1
900	ano10b	2.24e-29	2.39503	phactr4b	1.85e-105	2.12012	zfyve16	4.37e-42	2.05777	srpk1b	1.29e-216	1.75054							epha2a	1.01e-125	2.57126	fgl1	4.76e-40	3.00297				si:dkey-196j8.2	2.11e-52	3.9761	ncf4	0.00188776	1.54738	kat8	9.65e-12	1.75656	sult1st7	2.37e-21	3.76765	mark4a	5.91e-05	2.03368	zgc:77158	1e-40	5.21013	mapre1a	3.63e-48	2.63743	hmcn1
901	tmem176	3.71e-219	2.39502	mtmr2	7.93e-47	2.11733	pstpip2	0.000864	2.05699	pms2	3.53e-153	1.74988							ptger2a	1.03e-24	2.57033	chpfb	1.82e-32	3.00139				hmgxb4a	4.02e-38	3.96717	ddx27	2.55e-22	1.54723	ddx42	6.77e-27	1.75487	mfsd10	2.57e-180	3.76495	CACNA2D1	1.86e-09	2.03341	tmeff2a	1.3e-31	5.2096	csgalnact1a	2.71e-32	2.6373	BX571705.1
902	plk3	6.52e-232	2.39394	smurf1	9.79e-72	2.11675	si:ch211-181d7.1	0.0473606	2.05617	gins4	3.33e-207	1.74988							mtmr14	1.26e-46	2.56982	si:ch73-263o4.4	1.45e-50	3.00123				slc38a3a	5.85e-26	3.96441	aff2	2.77e-10	1.54626	ckap5	1.27e-13	1.75456	got2b	8.89e-153	3.75947	rtn4r	1.96e-17	2.03315	slc50a1	7.15e-46	5.20926	si:dkeyp-67f1.1	3.94e-23	2.63699	ptcd1
903	gata2a	1.72e-195	2.39314	znf703	2.16e-132	2.1141	si:dkey-253d23.9	1.32e-07	2.05612	exosc3	2.03e-237	1.74905							ankrd50l	8.43e-65	2.56974	ppfibp2a	4.84e-22	2.99832				tmem198a	1.05e-89	3.9606	ice2	5.82e-06	1.54611	hsbp1a	1.07e-12	1.75418	mbd2	2.28e-110	3.75709	zgc:100829	1e-59	2.03313	zgc:194629	3.69e-67	5.20905	gmps	3.53e-28	2.63197	rexo4
904	CU459056.1	6.5e-120	2.39091	CR759841.1	5.92e-42	2.11258	tnfb	0.0446196	2.05596	tomm40l	7.79e-232	1.74876							cald1a	8.15e-214	2.5695	nfil3	3.48e-51	2.99225				wnt3a	3.86e-41	3.95833	b3gnt2b	9.72e-07	1.54603	thumpd2	0.00783137	1.75408	ifngr2	3.11e-148	3.74359	slc9a3r1a	2.6e-28	2.03132	cd99	6.25e-130	5.20333	tm9sf1	3.54e-47	2.62958	prdm8b
905	mprip	1.37e-147	2.39077	ctnnb2	7.88e-215	2.1109	rab3aa	2.01e-09	2.05591	myo3b	6.81e-37	1.74829							nradd	6.93e-28	2.56676	otog	6.06e-09	2.98904				si:ch1073-266p11.2	2.2e-42	3.95824	tubb1	6.34e-11	1.54593	polr2d	9.34e-23	1.75213	lipf	3.22e-133	3.74024	sh3bp4a	7.49e-27	2.03101	cyp24a1	1.61e-61	5.19608	gbp4	1.34e-31	2.62668	plekha5
906	tacc1	1.31e-123	2.38957	tbc1d10aa	1.13e-87	2.11051	pcbp4	0.0178033	2.05492	pcmtl	1.29e-83	1.74796							CABZ01044099.1	1.05e-26	2.56535	unm_hu7910	1.03e-82	2.98414				AL928901.1	8.08e-22	3.95663	egln3	0.0424044	1.54574	ccdc57	2.92e-06	1.7518	rapgef1a	2.27e-119	3.73427	si:ch211-248e11.2	1.14e-73	2.03006	yipf2	9.38e-73	5.19494	ldha	2.07e-50	2.62211	gdpd5b
907	shroom2a	1.49e-157	2.38948	ssfa2	2.18e-43	2.11009	BX511093.1	0.0406423	2.05475	ccdc126	5.33e-143	1.74703							cntnap2a	2.24e-37	2.5647	cep290	2.65e-58	2.9837				cobl	2.74e-66	3.95537	mvda	1.23e-05	1.54532	mtif3	2.73e-10	1.75142	zgc:158343	2.01e-144	3.72965	phf20a	3.13e-39	2.02861	lipg	9.2e-56	5.19264	ahcyl1	6.61e-49	2.61891	robo1
908	kank1a	1.41e-136	2.384	ctsla	1.5e-209	2.10867	tbxta	5.85e-07	2.05462	creb3l3a	1.02e-28	1.74671							fam117aa	3.19e-125	2.56238	sptbn2	4.5e-113	2.982				myclb	4.58e-47	3.95492	poll	1.99e-05	1.54474	si:ch211-241b2.1	3.34e-06	1.75118	irak3	9.42e-75	3.72813	tpcn2	3.39e-10	2.02816	dpydb	2.09e-09	5.19229	klhl18	9.77e-35	2.61795	trap1
909	rab12	2.84e-113	2.38315	FO907124.1	2.49e-32	2.1084	ggps1	1.75e-28	2.05372	cabp5a	7.5e-25	1.74671							mkl2b	2.32e-72	2.56112	hs6st2	8.81e-95	2.96869				cfap100	9.04e-20	3.95052	rcl1	6.68e-16	1.54398	poll	0.000498	1.75058	sort1b	3.6e-61	3.72519	mpped2	3.97e-28	2.02811	CABZ01044281.1	3.92e-18	5.18782	acss2	1.28e-59	2.61621	mrps2
910	fam89b	2.27e-36	2.38311	nid1b	3.77e-295	2.1082	atp6v1ab	2.25e-37	2.05331	hist2h3c	4.9e-197	1.74622							CT573342.1	5.03e-28	2.56002	CABZ01031868.1	1.55e-28	2.96612				mtbl	3.98e-65	3.94532	zgc:194990	0.00607352	1.54355	ccdc127b	5.15e-05	1.75057	zgc:91890	1.01e-56	3.72502	mhc1zda	2.02e-08	2.02743	ccdc85cb	8.89e-52	5.18132	engase	2.6e-55	2.61497	timm10b
911	coro1ca	1.39e-187	2.38159	chpt1	2.83e-111	2.10786	znf1012	1.05e-06	2.05309	AL840638.1	5.02e-83	1.7451							ism1	6.75e-95	2.55866	slc38a4	2.15e-42	2.96138				lrrc23	2.89e-49	3.94464	egln1b	6.14e-19	1.54339	si:ch211-107p11.3	0.000311	1.75052	bloc1s3	8.63e-107	3.71542	meox1	3e-48	2.02663	acsf2	4.72e-78	5.17949	zgc:91976	9.59e-26	2.61331	CABZ01035356.1
912	CU694442.1	2.12e-19	2.37935	copz2	1.6e-189	2.10693	SLC7A1 (1 of many)	1.7e-19	2.05211	mical2b	2.86e-52	1.74505							agpat4	1.63e-121	2.55662	ism1	3.85e-36	2.95489				g3bp2	4.86e-92	3.94333	mrps23	1.15e-20	1.54274	kdm2bb	4.18e-07	1.75038	tmem192	1.87e-104	3.71396	pcdh1g30	7.84e-10	2.02478	ptprfb	7.07e-109	5.17115	ptpmt1	4.8e-52	2.61233	fat2
913	BX322574.1	1.28e-20	2.37759	zgc:175248	1.34e-26	2.10678	CU467837.1	0.00104626	2.05186	nup210	3.29e-196	1.74454							frmd6	3.02e-110	2.55515	si:dkey-264d12.4	4.29e-35	2.95282				syn2a	1.95e-23	3.93699	ldhba	4.52e-27	1.54186	polr1b	4.77e-05	1.75033	si:ch73-314g15.3	1.51e-33	3.71378	ctbp2a	1.63e-31	2.0233	pls3	5.95e-107	5.16873	glipr2	2.8e-46	2.61007	stox2b
914	ilk	1.16e-179	2.37716	CABZ01030862.1	3.54e-29	2.10608	ptpn22	3.87e-06	2.05047	zgc:153409	1.33e-92	1.74343							grapa	1.49e-56	2.55425	disp1	1.51e-29	2.94838				cbx3b	9.41e-94	3.93189	slc14a2	6.42e-08	1.54182	nae1	9.08e-08	1.75005	myorg	1.36e-139	3.71347	cyp2v1	1.02e-08	2.02321	alcamb	1.46e-126	5.1672	asip2b	3.88e-07	2.60937	bcam
915	txndc5	1.01e-185	2.37618	rhoj	3.54e-49	2.10578	timp4.1	0.0221774	2.05	tonsl	3.12e-124	1.7434							igfbp3	3.5e-35	2.55358	tnfrsf11b	1.58e-05	2.94753				dnah6	1.34e-43	3.93024	si:dkey-229d2.4	0.00234956	1.54104	ddx21	1.01e-14	1.74898	akr7a3	3.01e-120	3.71181	lrpap1	6.56e-38	2.02311	si:ch211-233a24.2	7.52e-78	5.15699	gpr84	8.41e-75	2.60888	si:ch1073-363c19.3
916	arl8	1.85e-131	2.37576	2021-03-06	1.23e-124	2.10548	rtn4rl1a	0.000421	2.04734	fhit	5.05e-146	1.74318							dnm2b	3.04e-47	2.55311	ahdc1	1.6e-28	2.94432				wnt7ab	4.98e-61	3.92776	zgc:114104	0.00088	1.5405	elavl3	0.000999	1.74833	CT573247.1	1.21e-89	3.70858	p4hb	1.74e-56	2.02287	lrp2a	0.0136522	5.15507	itpka	5.4e-44	2.60536	si:dkey-172j4.3
917	lzts2a	1.14e-123	2.3756	dhcr7	1.98e-42	2.10482	ms4a17a.9	9.21e-07	2.0471	rgs12a	6.04e-181	1.7429							si:ch73-160h15.3	3.27e-30	2.55301	hoxd3a	3.01e-69	2.94342				pdlim5a	1.41e-27	3.9158	ptrh1	2.3e-05	1.54032	zgc:77056	1.62e-10	1.74812	abcc5	1.08e-88	3.70676	sh2d3cb	2.48e-11	2.02286	gpt2	5.06e-52	5.14901	si:ch211-195h23.3	5.07e-20	2.60433	rrp9
918	bmpr2b	2.02e-53	2.37534	rbms2a	2.85e-130	2.1047	serpina10a	1.4e-19	2.047	dus4l	1.05e-102	1.7424							arhgef40	1.92e-75	2.5523	homer3b	3.87e-93	2.9424				zgc:114175	1.08e-46	3.91383	pex13	3.18e-08	1.53978	dpp3	1.57e-16	1.748	slc25a33	1.33e-119	3.7056	ets1a	2.56e-61	2.02257	dlx2a	2.41e-76	5.14623	inka1b	2.44e-08	2.60346	auts2b
919	si:dkey-9i23.15	1.63e-98	2.3742	si:dkey-108k21.10	2.02e-72	2.10445	si:dkey-229d2.4	4.22e-12	2.04689	kpnb3	4.29e-192	1.74167							noxo1b	4.44e-38	2.55098	wdr60	1.59e-69	2.94231				kcnma1a	3.99e-22	3.91125	slc17a9b	0.00037	1.53907	CU457819.5	2.53e-08	1.74619	washc2c	1.27e-131	3.70213	rcn3	1.96e-63	2.02177	emilin2b	1.22e-13	5.14122	malt2	2.74e-31	2.60114	chchd4a
920	cpn1	1.39e-257	2.37272	spns2	4.62e-98	2.10409	kaznb	1.86e-05	2.04683	eif4ebp3l	1.02e-182	1.74144							tmem145	9.46e-25	2.55053	pgm1	9.13e-37	2.93913				ptpn13	1.14e-94	3.91057	faah	0.0296458	1.53902	si:ch211-269k10.2	0.000278	1.74561	mkl1a	4.85e-131	3.69777	BX914220.1	9.47e-12	2.02164	ildr1b	1.75e-41	5.1381	CR792438.1	1.56e-13	2.59959	spryd4
921	lrp10	5.4e-91	2.37194	p3h2	6.4e-38	2.10325	zgc:153292	1.66e-06	2.04657	PDE3B	2.84e-89	1.74012							zgc:195173	6.72e-37	2.54539	ADAMTSL4	3.4e-54	2.93894				bcr	3.28e-40	3.91044	lcp2b	0.00458464	1.53849	si:dkey-20i20.2	0.0156862	1.7456	si:ch211-42i9.8	2.15e-83	3.69024	CABZ01073197.1	1.26e-08	2.02134	stard13b	7.18e-42	5.13666	slc39a5	5.19e-17	2.5993	mtrr
922	wtip	1.31e-49	2.3714	si:dkey-9i23.16	4.24e-59	2.1025	gramd1a	4.49e-29	2.04594	dhx30	8.09e-41	1.739							cntn4	6.92e-23	2.54185	iqca1	6.93e-13	2.93888				ankrd46b	3.53e-56	3.91026	si:ch211-117n7.8	5.98e-16	1.53828	rgmd	0.00530003	1.74489	WDR1	1.11e-123	3.68869	si:dkey-78a14.4	6.34e-07	2.02113	tent5ba	1.79e-55	5.13354	manf	6.75e-41	2.59586	tbrg4
923	fxyd1	6.01e-28	2.37129	cds2	9.17e-123	2.10081	znf1169	2.94e-11	2.04584	vmo1a	2.38e-30	1.73891							commd7	7.98e-145	2.54162	LO018383.1	1.66e-53	2.93365				ampd2b	3.03e-22	3.90802	abcd4	0.00128932	1.53793	wu:fe05a04	1.87e-10	1.74361	gmppab	2.04e-76	3.68536	ulk2	6.73e-13	2.01959	gpc5a	6.78e-42	5.12979	si:ch73-63e15.2	2.32e-43	2.59468	gprc5ba
924	rhbdl2	5.03e-138	2.37113	prkcea	2.42e-87	2.0995	nfkbiaa	3.29e-11	2.04563	mettl13	8.33e-82	1.73875							nedd4l	1.05e-101	2.54056	igsf8	2.13e-40	2.93162				frmpd1b	1.17e-41	3.90757	gnptg	1.68e-16	1.53781	si:dkeyp-94h10.5	1.84e-08	1.7425	si:dkeyp-82a1.6	1.51e-158	3.67413	SMIM10	6.65e-26	2.01909	slc1a4	7.48e-56	5.12965	si:dkey-106l3.7	2.22e-27	2.59415	uck2b
925	enc3	3.57e-80	2.37068	gata2a	5.78e-182	2.09938	fam120b	0.00367367	2.0449	si:dkey-183p4.10	6.15e-32	1.73791							elmo1	8.45e-170	2.53987	FO744854.1	1.23e-29	2.92896				slc6a11b	5.78e-52	3.9071	adora2aa	1.91e-14	1.53751	ckap2l	1.59e-12	1.7425	myo9b	4.87e-110	3.6736	eef1a1a	2.11e-07	2.01842	tspan13a	1.89e-26	5.12677	iqgap1	1.88e-62	2.5918	colq
926	cgnl1	5.9e-243	2.36922	taok1b	1.29e-65	2.09821	BX927253.2	0.0476066	2.04461	ifrd2	1.58e-195	1.73712							chst6	3.13e-22	2.53837	vrtn	6.34e-56	2.92869				stra6	6.12e-47	3.90511	TATDN3	3.22e-12	1.5373	top1l	2.12e-17	1.74135	npepl1	8.66e-126	3.66661	tbc1d4	7.84e-25	2.01736	tuba8l2	6.24e-140	5.12542	mov10b.1	8.54e-30	2.59083	timm9
927	scube2	2.1e-102	2.36896	cflara	1.05e-56	2.09705	sipa1l3	1.44e-43	2.044	tbck	2.6e-110	1.73671							cdadc1	2.75e-14	2.53641	ift46	6.14e-122	2.92751				ptprub	2.52e-27	3.90408	taco1	0.000241	1.53712	zc3h6	0.00159863	1.74106	PLCXD1 (1 of many)	7.21e-53	3.66507	sec31a	2.38e-28	2.01606	elf1	1.9e-125	5.1175	tmed1b	6.71e-44	2.58819	crls1
928	arhgef3	1.32e-39	2.36768	emd	4.75e-177	2.09705	rxrgb	1.33e-09	2.04377	klhdc4	8.71e-221	1.7362							strn4	1.44e-59	2.53636	acsm3	5.51e-28	2.92741				BX927258.1	9.04e-26	3.90259	nsmce2	1.18e-22	1.53681	rnmt	8.36e-18	1.74079	tmed1b	9.92e-125	3.66504	rgs3a	9.26e-16	2.01346	zgc:174863	2.16e-60	5.10243	atp8b4	2.96e-56	2.5875	strip2
929	rbms2a	3.14e-116	2.3674	nptnb	1.98e-30	2.09672	znf652	1.93e-10	2.04323	si:dkey-25o16.4	4.89e-201	1.73585							afdna	2.82e-202	2.53552	morn2	5.14e-10	2.92617				sgsm3	2.37e-47	3.89865	cbx4	1.63e-06	1.53658	fen1	2.82e-10	1.74051	arhgap33	4.05e-82	3.66409	cdx4	4.09e-28	2.01299	elmo3	2.41e-62	5.09672	trmt1	9.26e-34	2.58521	bms1
930	slc38a5b	4.53e-163	2.36737	CABZ01020840.1	3.51e-58	2.09668	si:ch211-74m13.3	8.11e-07	2.04291	rhbdf1b	1.3e-47	1.73499							CR759841.1	8.01e-45	2.53516	golim4a	2.3e-114	2.92485				znf516	5.51e-76	3.89566	CT583646.2	1.89e-16	1.53651	cnbpb	1.09e-06	1.73926	usp38	5.05e-90	3.65348	hspb15	6.43e-18	2.01231	dio3b	1.65e-31	5.09644	mgat1a	3.86e-53	2.5843	dkc1
931	numb	2.99e-65	2.36658	nol4la	1.79e-69	2.0964	CABZ01092170.1	0.000367	2.04223	prelid3b	8.44e-172	1.73428							CU633991.1	1.32e-23	2.5301	ckap4	1.66e-100	2.92282				lrp8	9.4e-35	3.89516	pisd	1.67e-05	1.53589	hnrnpc	1.64e-27	1.73688	mgat5	1.52e-76	3.65156	nucb2a	1.26e-50	2.01178	dnmt3bb.1	4.54e-98	5.08916	bcorl1	7.21e-29	2.58429	grik1a
932	mycla	1.54e-112	2.3661	FP101861.1	5.35e-30	2.09639	BX571954.3	0.0489977	2.04218	mrpl51	3.9e-244	1.73359							si:ch211-219a4.3	1.64e-32	2.52582	smtnl	1.62e-38	2.92213				aifm4	1.97e-08	3.89477	tmem256	7.31e-16	1.53588	plpp7	0.0459726	1.73628	il2rga	7.09e-83	3.64542	zdhhc3b	1.52e-16	2.01153	pdgfaa	1.18e-81	5.08193	zgc:165532	7.51e-42	2.58324	si:ch211-215k15.5
933	lmf2b	4.13e-157	2.3626	sbf1	2.99e-92	2.09569	CABZ01030017.1	3.09e-06	2.04149	pus10	8.74e-99	1.73352							MDFIC	5.2e-56	2.52383	reck	3.24e-34	2.92202				plekho1a	7.42e-30	3.89446	kdm8	7.56e-08	1.5356	exosc7	3.69e-08	1.73578	CR936442.1	7.83e-123	3.64143	si:dkeyp-44a8.4	2.17e-07	2.01059	ptmaa	1.74e-68	5.08028	slc6a16b	4.82e-25	2.58216	lrrc53
934	btbd10b	2.38e-176	2.36204	vat1	7.91e-230	2.09548	rhoua	1.5e-11	2.04087	mms19	1.51e-75	1.7332							CU138533.1	5.14e-29	2.5226	ikbip	1.23e-95	2.92199				sema4ba	4e-39	3.89138	zgc:162872	0.0121446	1.53439	zgc:153044	0.0185317	1.73541	slc4a4b	6.8e-85	3.63833	ablim3	6.18e-14	2.00856	krt8	1.78e-79	5.07583	CR388143.1	4.45e-21	2.58163	vegfab
935	CR759843.2	1.78e-29	2.35701	ralba	1.82e-204	2.09443	washc4	4.68e-50	2.04077	utp3	3.15e-219	1.73244							s100u	4.36e-143	2.52043	sall3a	1.1e-23	2.92075				fbxl16	5.57e-54	3.88801	ctss2.1	1.17e-05	1.53358	snrpg	0.000362	1.73478	rasgrp2	1.49e-114	3.63769	impad1	1.3e-25	2.00786	fam129aa	1.13e-44	5.0758	sh3bgrl3	3.38e-46	2.58159	wdr43
936	apbb2b	2.27e-166	2.35697	chst7	3.74e-33	2.09438	col6a1	0.0224708	2.04075	mettl16	1.76e-82	1.73239							ctsz	1.89e-126	2.52038	si:dkey-117n7.5	5.47e-17	2.91834				rab36	1.38e-16	3.88488	ngdn	3.13e-26	1.53245	psmb2	1.53e-23	1.73459	adgre5a	6.23e-95	3.63289	eps15	3.63e-26	2.00736	zgc:113442	8.76e-41	5.07413	grasp	1.4e-44	2.57969	si:dkey-112e17.1
937	lztr1	1.28e-59	2.35642	zeb1b	1.52e-186	2.09395	si:dkey-234h16.7	5.06e-13	2.03964	grk6	1.54e-181	1.73204							isg15	6.55e-32	2.51935	cfap57	1.05e-22	2.91712				chmp5a	8.06e-44	3.88388	anks3	0.00064	1.53206	ints10	7.64e-05	1.73428	tmem42a	7.26e-94	3.63011	sox13	8.63e-42	2.007	camkk1a	3.57e-42	5.07007	il10	1.9e-68	2.57867	ebna1bp2
938	fam171a1	3.53e-44	2.35607	syne1a	3.73e-129	2.09372	ikbke	5.01e-09	2.03954	zgc:103438	1.51e-33	1.73086							coa5	1.61e-105	2.51844	hectd2	2.19e-24	2.91428				si:dkey-114c15.5	6.53e-40	3.8831	mcts1	1.1e-42	1.53162	fam102ab	0.000373	1.73414	mia2	1.71e-135	3.62637	TTC28	2.05e-08	2.00694	myo5aa	1.5e-47	5.05826	ticam1	4.93e-36	2.57836	vdac3
939	rnf144ab	4.63e-78	2.35355	git1	2.11e-104	2.09325	zgc:158403	1.13e-05	2.03936	zgc:165555	2.39e-171	1.73082							stx8	2.62e-32	2.51467	si:ch211-102c2.8	6.99e-08	2.91344				rassf8b	1.06e-72	3.86869	mfsd5	2.34e-07	1.53145	mak16	3.98e-15	1.73406	prdx6	4.55e-129	3.62371	snx25	1.65e-09	2.0061	nucb2b	1.7e-94	5.0487	mcl1a	2.59e-45	2.57716	cnbpb
940	dlgap3	1.86e-33	2.35348	top2a	6.42e-68	2.09319	znf1005	1.31e-11	2.03902	lonp1	3.66e-106	1.73082							esyt2a	9.08e-80	2.51254	atmin	4.43e-24	2.90745				tmem107l	6.08e-56	3.86616	rbm34	1.09e-25	1.53142	ttc4	8.59e-06	1.73382	smpdl3b	6.32e-57	3.62138	plekhg2	1.43e-41	2.00532	CT573342.1	4.15e-12	5.0469	tgfb1b	4.54e-47	2.57638	FP236356.1
941	cacnb3a	2.39e-40	2.35318	tnfaip2b	7.87e-104	2.09303	BX547930.4	0.000696	2.03893	si:ch1073-143l10.2	1.47e-103	1.73063							apof	4.78e-38	2.50634	p3h4	1.47e-39	2.90649				prdm8b	4.52e-32	3.86228	si:dkeyp-2e4.2	0.00257499	1.53089	si:ch211-113a14.12	0.0309183	1.7338	rasa4	8.69e-87	3.61414	calub	2.02e-39	2.00368	rgcc	2.03e-62	5.04244	glulb	7.08e-31	2.57502	tat
942	grb10b	1.39e-85	2.35155	slka	1.3e-217	2.09197	si:ch73-144d13.5	0.000246	2.03888	polr3gla	1.32e-73	1.73037							tanc1a	1.09e-29	2.50335	htra1a	6.6e-17	2.90482				dachc	1.03e-25	3.86009	mrps6	5.51e-43	1.53088	faap24	3.63e-05	1.73287	pcyox1	1.23e-80	3.61064	hsp90b1	8.46e-60	2.00321	cbln4	2.76e-79	5.03067	ubac2	1.57e-42	2.57491	mrto4
943	znf576.1	1e-111	2.35099	dcdc2b	2.57e-33	2.09131	cyb5d1	0.0482813	2.03875	egln2	2.1e-98	1.73012							si:ch73-109d9.3	6.1e-66	2.50249	dnajc5aa	5.8e-92	2.89714				ndst1a	1.19e-36	3.86007	tbc1d22b	0.0391977	1.53076	si:ch1073-357b18.4	0.0464332	1.73199	cst14b.1	1.12e-76	3.6106	ago3a	1.15e-06	2.00307	dhrs13l1	1.67e-39	5.02602	tnpo2	1.51e-56	2.5724	nifk
944	si:dkey-23i12.7	1.61e-14	2.35067	ctss1	9.07e-27	2.09099	si:ch211-209f23.3	0.000753	2.03817	si:dkey-56d12.4	1.98e-38	1.72898							hoxb5a	7.82e-79	2.50236	adamtsl2	1.85e-13	2.89688				arl16	2.97e-57	3.85781	vps33a	1.14e-06	1.53034	fra10ac1	1.92e-05	1.73121	trmt10c	3.14e-91	3.60565	adoa	3.95e-16	2.0025	BX247868.1	8.34e-56	5.0178	usp36	1.68e-58	2.57199	ldlrap1a
945	zgc:101840	4.52e-51	2.34811	myrfl	9.97e-21	2.09059	vwa8	2.41e-14	2.03593	si:ch211-113a14.12	3.84e-158	1.72883							cxxc5b	2.76e-121	2.50217	rassf8b	1.8e-43	2.88983				xrcc1	6.22e-110	3.85604	rbm19	1.15e-24	1.53024	rgs12a	7.1e-07	1.73113	atp6v1c1b	4.28e-131	3.60307	FO834857.1	1.92e-07	2.00083	bcl10	1.68e-44	5.00093	zgc:110591	8.83e-49	2.57077	dnajc18
946	rap1b	1.27e-213	2.34781	bahcc1b	1.73e-179	2.08821	ddx18	7.69e-127	2.03526	cep76	7.43e-55	1.72862							zgc:92107	8.76e-132	2.50206	tspan7b	6.97e-17	2.88969				meis1a	9.71e-121	3.84999	suox	4.21e-08	1.53021	gpx1b	0.000253	1.73094	ccdc129	1.08e-114	3.60008	bida	2.74e-23	2.00044	si:dkeyp-11e3.1	1.27e-86	4.99713	BX936337.1	1.08e-34	2.56904	bud23
947	hoxb3a	2.21e-252	2.34716	kif13ba	5.42e-203	2.08663	efna3b	7.64e-05	2.03505	mars	2.57e-214	1.72849							tmem68	1.98e-28	2.50123	irx3a	2.16e-58	2.88922				adgrb3	6.19e-52	3.84621	znf143a	1.98e-18	1.53019	CABZ01084391.1	2.49e-06	1.73033	cd40	1.82e-60	3.58876	LRRC56	2.3e-06	1.99967	surf4l	3.59e-89	4.99526	wnk4b	4.17e-05	2.56802	sestd1
948	wasf3b	1.57e-285	2.34541	wwc3	3.89e-109	2.08617	si:dkey-57h18.1	8.89e-09	2.03384	ddx10	9.4e-182	1.72841							col8a2	2.77e-92	2.50004	CABZ01078607.1	4.1e-48	2.88909				spsb4a	5.47e-83	3.84418	cmc1	7.53e-24	1.52998	fbl	9.29e-06	1.73012	sgk3	1.23e-110	3.57682	BX511034.3	9.64e-10	1.99919	auts2b	8.68e-50	4.99519	m6pr	2.35e-55	2.56762	akap9
949	lrrc8ab	6.85e-43	2.34356	CABZ01083943.1	1.37e-37	2.086	ttll7	0.0190491	2.03315	qdprb1	8.83e-158	1.72764							zgc:101765	4.52e-14	2.49996	nradd	6.41e-18	2.88652				si:ch211-237l4.6	6.7e-06	3.84306	zgc:112962	1.85e-12	1.52996	zgc:174263	1.54e-05	1.72976	arpin	1.34e-126	3.56711	si:dkey-42p14.3	4.2e-08	1.99744	cfd	0.00186295	4.98555	tmem123	1.93e-28	2.56535	six2a
950	rbfox3b	2.33e-20	2.34281	fut11	2.33e-82	2.08542	tulp4a	2.36e-11	2.03312	atp23	1.24e-161	1.72728							ephb4a	9.36e-94	2.49995	bicc1b	2.58e-35	2.87781				CABZ01072245.1	3.12e-43	3.84226	si:ch73-42p12.2	5.02e-07	1.52948	rab14l	6.27e-06	1.72974	zgc:194125	5.55e-46	3.56699	si:dkey-24i24.3	9.17e-12	1.99715	col15a1b	1.11e-09	4.97916	hspd1	5.39e-52	2.56469	celf1
951	adgrl4	5.7e-174	2.34205	lrrc8ab	5.17e-30	2.08538	CU655961.2	1.23e-06	2.03203	desi1b	1.05e-85	1.72699							prss23	7.54e-112	2.49914	si:dkey-30e9.7	3.45e-24	2.87726				axin2	1.92e-93	3.84199	mrpl17	1.26e-36	1.52912	CR354435.7	0.000335	1.72906	slc8a4b	3.54e-75	3.56589	slc22a31	3.17e-24	1.99606	COLGALT1	2.57e-62	4.97898	si:dkey-217d24.6	2.14e-51	2.56452	dnaja3a
952	jam3b	0	2.3385	chodl	4.51e-50	2.0852	kdm6a	5.59e-56	2.03181	E2F2	1.96e-87	1.72692							b3gnt7	1.77e-72	2.49822	arsj	6.35e-45	2.87699				zbtb18	2.55e-71	3.84172	slc7a5	0.0129094	1.52877	ap1s2	3.19e-10	1.72893	tpmt.1	7.95e-81	3.5642	si:ch211-220f16.1	3.98e-06	1.99566	atp1a1a.5	3.7e-15	4.96857	brf1a	1.28e-20	2.56338	grip1
953	znf516	5.47e-142	2.33747	purab	5.56e-125	2.08494	patj	1.14e-09	2.03145	tcp1	1.1e-116	1.72688							psenen	3.3e-145	2.49637	cldn11a	7.09e-16	2.87673				cntn2	6.89e-25	3.83747	eef1akmt1	5.62e-19	1.52863	homeza	0.000741	1.7278	entpd1	8.27e-156	3.56418	b3gnt7	1.36e-22	1.99557	ttbk2a	3.87e-47	4.96392	pde5aa	1.01e-44	2.55912	si:dkey-117n7.2
954	prkd2	1.3e-196	2.33739	epha2a	2.01e-154	2.08384	fkbp1ab	7.2e-11	2.03137	mterf3	9.83e-81	1.72439							tmed8	2.53e-58	2.49624	rcn2	1.67e-53	2.87484				fam78ba	1.86e-58	3.83736	pex16	0.000468	1.52831	zgc:153675	5.87e-10	1.7272	tecrb	3.42e-113	3.56379	gas1a	2.49e-43	1.99334	cers3b	2.81e-26	4.95461	tigarb	1.59e-28	2.55724	rcl1
955	lrfn4b	8.28e-27	2.33643	ssh2a	1.65e-99	2.08344	CR376766.3	0.0293653	2.03036	mest	1.12e-44	1.72434							zgc:85789	4.53e-96	2.49396	si:dkey-239n17.4	2.37e-28	2.86942				tmem35	6.24e-112	3.83432	trmt112	2.78e-34	1.52814	cenpx	7.77e-19	1.72585	zgc:158403	1.27e-137	3.55645	slc9a7	9.13e-20	1.99281	triqk	2.29e-87	4.95431	glod5	1.74e-57	2.55687	pvalb3
956	ctdspla	5.18e-126	2.33617	pfn2l	1.81e-215	2.08044	ccdc113	3.77e-07	2.02969	si:ch73-368j24.11	2.53e-181	1.72396							hic1	2.22e-39	2.49385	hoxc11b	7.2e-58	2.86928				crabp2a	3.3e-123	3.83322	zgc:55262	1.85e-18	1.52756	angel2	5.47e-08	1.72514	si:dkey-238d18.3	5.42e-123	3.55564	BX005065.1	0.0184688	1.99252	prss12	1.3e-28	4.9503	nod1	1.8e-27	2.55644	ccdc43
957	si:dkey-208k22.6	1.7e-16	2.335	ndel1b	2.41e-99	2.07957	gnao1a	8.39e-21	2.02898	tmem160	6.05e-140	1.72382							krt18	6.49e-170	2.49332	sall3b	7.43e-19	2.86737				ak8	1.83e-36	3.83166	rnf175	1.09e-09	1.52739	id3	0.00378553	1.72498	trpm5	4e-76	3.55225	TMEM151A	1.41e-06	1.9924	zgc:162698	7.88e-95	4.94493	sema4ab	7.12e-38	2.55493	sdhdb
958	amotl2b	5.09e-42	2.33456	lztr1	1.08e-62	2.07935	rasl11b	2.59e-07	2.02894	tpd52l2b	1.99e-181	1.72255							mb	4.37e-07	2.49309	angptl4	5.92e-153	2.86484				plxna3	3.88e-104	3.82502	nop10	4.89e-25	1.52701	pdrg1	6.97e-12	1.72485	BX322587.1	9.86e-49	3.55197	CABZ01048666.1	4.64e-09	1.99152	si:ch73-31d8.2	1.86e-06	4.94061	aldh2.2	6.79e-12	2.55286	cass4
959	tiam1b	3.64e-46	2.33456	map7d3	6.93e-131	2.07891	alg5	0.0082293	2.02879	slc43a3b	1.91e-20	1.72222							vamp5	2.1e-152	2.49245	efcab1	1.04e-35	2.86004				dbnla	2.35e-39	3.82126	kdm7aa	2.72e-05	1.52696	si:ch211-14a17.11	3.09e-16	1.72452	heca	1.5e-57	3.54676	arap3	1.2e-84	1.99145	si:ch211-264e16.1	2.77e-59	4.93742	cdc14ab	3.4e-45	2.55105	cand2
960	elmsan1a	1.44e-44	2.33415	zbtb16a	2.45e-209	2.07841	coa3b	9.87e-06	2.02877	hsd17b14	2.66e-130	1.72166							lztr1	3.36e-58	2.49234	AL929222.2	4.65e-20	2.8589				zgc:100906	3.39e-11	3.82116	exosc1	0.000736	1.52649	chchd4b	0.0285656	1.7244	zgc:172053	1.83e-83	3.54613	fam114a1	2.86e-24	1.99061	jupa	2.88e-97	4.93577	dhrsx	1.51e-22	2.55005	c19h1orf109
961	rhocb	2.46e-212	2.33394	klf6a	4.97e-236	2.07825	slc52a2	7.61e-07	2.02814	FP236812.6	1.52e-147	1.72135							dock6	1.2e-123	2.4916	foxj1a	6.7e-11	2.85749				efcab1	1.74e-30	3.81943	pbx1b	0.000769	1.52638	rcl1	3.68e-08	1.7244	rnf167	3.03e-55	3.54328	LO018148.1	3.95e-10	1.98954	CABZ01074203.1	1.43e-58	4.93132	kctd12.2	2.13e-23	2.54604	AL935044.1
962	adipor2	8.58e-99	2.33308	acap3a	1.13e-32	2.07645	CT583728.23	3.53e-07	2.0274	dele1	2.64e-186	1.72135							cln6a	2.57e-54	2.49055	porcnl	7.66e-32	2.85664				camsap1a	1.45e-34	3.81745	dhx30	0.00298324	1.52636	nde1	7.04e-07	1.72294	CABZ01087948.1	2.03e-38	3.53868	CU462878.1	2.51e-06	1.98855	sostdc1a	1.72e-11	4.931	clic1	5.83e-47	2.54588	acsl1a
963	si:dkeyp-68b7.5	1.12e-35	2.3325	sgms1	3.98e-144	2.07454	camsap1a	0.0191292	2.02721	pccb	5.1e-146	1.72127							abhd12	1.53e-77	2.48933	olfm2b	1.43e-15	2.85492				pcnxl2	1.99e-55	3.81721	abcf1	3.08e-52	1.52569	mrpl42	3.19e-15	1.72285	anxa4	1.68e-103	3.53676	il11ra	4.4e-17	1.98805	ifngr1	1.33e-33	4.9295	hccsa.1	1.57e-49	2.54562	grasp
964	si:ch73-138n13.1	2.18e-183	2.33244	reep3a	2.69e-76	2.07407	atp2c1	4.21e-22	2.02714	trmt61a	1.76e-166	1.72114							sel1l	2.73e-89	2.48733	slc48a1b	1.6e-23	2.8531				si:dkeyp-7a3.1	2.44e-109	3.81641	rab34a	1.6e-05	1.52565	npm1b	1.61e-18	1.72275	sgpl1	8.09e-121	3.53671	mcfd2	4.99e-32	1.98684	slc39a13	1.06e-84	4.92851	GNAZ	2.96e-58	2.53924	ndrg3a
965	kank2	5.43e-75	2.33145	si:ch73-234b20.5	8.21e-266	2.07383	ampd2a	6.55e-19	2.02515	prmt3	3.73e-133	1.72113							MARK4	1.4e-98	2.48469	hs3st3b1b	4.63e-43	2.85242				cited1	3.9e-37	3.81487	pi4kaa	0.00284285	1.52552	hnrnpa0b	8.28e-06	1.72271	atg4c	2.58e-99	3.53599	psenen	9.28e-53	1.98621	rps6ka3a	5.56e-100	4.92846	ppp1r9a	4.99e-20	2.5369	snu13b
966	BX511061.1	1.75e-14	2.33139	si:dkey-119f1.1	2.13e-32	2.07326	irx1b	0.0291381	2.02479	cox14	2.09e-208	1.7205							esama	9.1e-249	2.48362	gal3st2	2.54e-46	2.85062				bbs7	6.74e-81	3.81476	aldh1l2	3.87e-13	1.52499	btg3	8.46e-11	1.72262	galcb	5.54e-62	3.53503	asph	1.39e-52	1.98607	htra1a	2.18e-34	4.92687	nt5c2a	2.24e-52	2.53386	mdh2
967	usp54a	2.04e-119	2.33074	arhgef37	8.56e-40	2.07315	igsf3	0.0245776	2.02362	mcat	7.24e-97	1.71816							zgc:77486	5.72e-100	2.48261	zgc:194398	9.22e-27	2.84902				iqsec3a	2.88e-41	3.81188	trdmt1	0.000298	1.52418	mvda	0.000651	1.72246	pikfyve	2.11e-90	3.53242	cpeb2	5.8e-05	1.98476	tgm1	4.77e-68	4.92552	ttc39c	3.09e-40	2.53068	pes
968	clip2	7.7e-191	2.32958	man2a1	4.7e-51	2.07247	CU076099.1	0.000523	2.02357	acer2	1.64e-41	1.71791							rapgef1b	4.99e-50	2.48152	bbs2	8.88e-23	2.84619				meis3	7.08e-31	3.8114	zgc:77880	1.73e-05	1.52415	polr2b	7.46e-17	1.72228	mao	2.83e-102	3.52898	mlx	1.41e-43	1.98379	arhgap12a	1.38e-97	4.91659	si:dkey-23k10.5	5.15e-15	2.52957	si:ch73-352p4.8
969	hoxb8a	4.98e-216	2.32875	ptprga	1.78e-42	2.07229	wu:fj20b03	0.0421467	2.0234	dnm1l	1.19e-142	1.71755							rab11a	8.37e-136	2.48116	si:ch211-254n4.3	4.68e-34	2.84396				kcnc1a	4.43e-47	3.80958	rcc1	4.98e-18	1.52362	ddx61	3.16e-17	1.72058	anxa5b	3.01e-92	3.51773	caskb	7.1e-24	1.98347	zgc:194930	6.06e-40	4.89819	slc24a4a	5.19e-32	2.52546	msrb1a
970	ece1	5.3e-84	2.32586	slc25a18	8.33e-97	2.07227	palmda	0.019724	2.02148	mecr	5.52e-101	1.71591							metrnlb	3.86e-21	2.48114	slc16a6a	3.25e-42	2.83815				ptbp2b	2.24e-85	3.80743	elp5	1.09e-11	1.5235	CU928063.1	8.5e-07	1.71997	plxnb2b	4.78e-50	3.50835	zgc:101783	6.49e-24	1.98341	ano10b	8.27e-46	4.89664	espn	3.69e-11	2.5243	pmp22b
971	ext1a	7.97e-88	2.32442	si:ch211-178n15.1	6.15e-59	2.07227	clp1	2.49e-25	2.02141	twistnb	7.19e-185	1.71569							dachb	7.07e-32	2.4798	pax7a	2e-38	2.83782				prelid1b	4.41e-60	3.80479	cahz	2.08e-08	1.52349	tle2a	9.61e-09	1.7194	si:ch1073-190k2.1	4.66e-86	3.50674	nras	9.43e-30	1.98261	thrap3a	1.08e-42	4.89508	scamp2	6.84e-59	2.52376	rbbp9
972	LO017771.1	1.35e-94	2.32425	sgpp1	3.03e-34	2.06977	zgc:103700	0.0118106	2.02119	CU459186.3	9.35e-108	1.7156							rbpms2b	5.46e-171	2.47827	ntn2	2.5e-40	2.83779				gabbr1b	5.64e-19	3.7968	mrpl47	3.6e-37	1.52263	sertad4	0.0385406	1.7191	parp4	1.22e-58	3.50618	mob3c	1.47e-19	1.98249	nanos1	2.4e-73	4.89417	si:ch1073-324l1.1	4.22e-18	2.52262	cyhr1
973	slc18a2	5.99e-24	2.32417	tcf20	5.47e-120	2.06959	itpk1b	1.12e-19	2.02081	tfb1m	9.25e-54	1.7145							mpped2	3.06e-75	2.47803	rlbp1a	2.61e-05	2.83508				sema4e	8.14e-48	3.79273	tmem167b	1.29e-12	1.52208	surf6	2.29e-09	1.71825	si:dkey-78k11.9	4.36e-89	3.50249	ptpn11a	7.64e-42	1.9818	lamc2	3.57e-23	4.89053	cfap298	1.09e-38	2.51961	mrps17
974	tuba4l	3.38e-41	2.32323	pvalb3	2.27e-16	2.06841	card11	1.34e-05	2.01973	CR762436.1	5.58e-80	1.71419							nod2	2.42e-27	2.47781	wdr35	2.11e-29	2.83235				tpbga	3.8e-40	3.7877	usp3	2.51e-16	1.52198	her4.2	0.0242934	1.71679	stambpl1	1.67e-54	3.49971	pcdh1g13	3.46e-06	1.98175	msx2b	1.68e-51	4.8867	aass	3.34e-25	2.51681	nop58
975	laynb	5.35e-49	2.32274	wdfy3	1.25e-42	2.06813	slc5a8l	0.0270472	2.019	FP325123.1	1.71e-110	1.71413							map3k14b	6.72e-23	2.4776	sipa1l2	7.24e-110	2.83185				drc1	1.09e-39	3.78645	gstm.2	0.00281992	1.52154	rbm28	4.6e-20	1.71635	slc25a32a	8.03e-115	3.49768	si:ch211-246m6.5	2.63e-23	1.98068	ftr86	8.65e-44	4.8867	slc5a6a	1.87e-21	2.51608	ankrd9
976	npr1a	2.08e-111	2.32243	fzd6	1.49e-126	2.06772	si:ch211-236h17.3	0.000457	2.01896	nfr	3.73e-54	1.71367							abi1b	3.56e-95	2.47631	zic4	8.44e-27	2.8284				neo1a	3.93e-112	3.78382	si:dkey-13i19.8	2.74e-40	1.52138	ercc6l	3.51e-10	1.71423	ogfrl2	6.34e-56	3.49373	si:ch211-194c3.5	2.51e-07	1.97921	serpinf2b	5.32e-07	4.87416	capgb	8.29e-24	2.51475	b3glcta
977	hoxb8b	1.26e-65	2.32125	efna1a	3.29e-136	2.06676	cbx7a	0.000101	2.01878	znf106b	1.93e-142	1.7128							syvn1	5.53e-58	2.47568	chpfa	1.04e-38	2.82791				trim2b	1.13e-59	3.78334	oxa1l	1.96e-13	1.52059	FO704750.1	0.00156	1.71385	tent5ab	6.56e-156	3.48992	pgbd4	5.09e-12	1.97857	crb3b	6.16e-45	4.8608	gpr155a	2.09e-37	2.51454	zgc:172121
978	si:ch211-190k17.19	7.77e-37	2.32081	zmp:0000000735	1.67e-25	2.06624	CABZ01078737.1	2.82e-08	2.01803	dph7	2.97e-84	1.71235							tjp2b	6.38e-107	2.47567	pag1	9.95e-32	2.82584				mast1b	2.1e-26	3.78256	mcmbp	3.23e-18	1.52032	eaf1	1.56e-06	1.71382	si:dkey-14d8.20	4.95e-40	3.48711	spry4	1.66e-50	1.97803	CU104777.1	2.58e-15	4.85915	gpd2	3.16e-31	2.51372	gtdc1
979	zdhhc1	2.9e-36	2.32051	CABZ01060373.1	1.1e-23	2.06557	chst12a	6.7e-12	2.01771	dohh	6.03e-222	1.7122							sptssa	5.68e-143	2.47557	prickle2b	1.69e-49	2.82386				si:ch211-113g11.6	3.29e-12	3.78098	ddx1	3.27e-08	1.52032	rnaseh2c	3.05e-12	1.71377	ids	4.49e-71	3.48695	zgc:113348	7.83e-15	1.97655	mob2a	1.95e-77	4.85196	mc5ra	7.34e-63	2.51371	gli1
980	cd9a	7.86e-243	2.31897	rnf38	3.36e-94	2.06546	taldo1	5.55e-13	2.01729	gtpbp10	3.96e-91	1.71216							shroom2a	4.15e-123	2.47308	si:dkey-14o18.1	2.13e-17	2.82163				pxylp1	2.99e-36	3.77978	glrx3	5.4e-47	1.52015	snrpd3	0.000868	1.71357	zgc:109934	1.6e-127	3.48662	mcamb	4.19e-81	1.97628	fkbp11	1.83e-106	4.85016	ptprja	5e-20	2.50789	slc25a14
981	mmp15a	2.06e-56	2.31861	cryl1	7.23e-96	2.06529	pld1b	0.00013	2.01665	BX284666.1	6.14e-40	1.71179							slc25a35	3.48e-34	2.47221	zic5	5.53e-29	2.81868				suv39h1a	1.34e-31	3.77284	plekhf2	3.89e-05	1.51971	fancf	0.0216065	1.71301	lamtor4	5.91e-104	3.4841	si:dkey-125i10.3	9.32e-08	1.97583	cadps2	9.24e-24	4.84789	rab7	8.68e-46	2.50649	chchd3a
982	CT956002.2	4.5e-53	2.31813	spred1	2.78e-115	2.06485	rfx3	0.00372148	2.01661	cnbpa	2.85e-105	1.71025							mhc1zda	2.98e-23	2.47216	angel2	1.37e-15	2.81599				ccdc88c	2.61e-97	3.7727	rel	0.000156	1.51898	styx	2.08e-12	1.71162	si:ch73-359m17.2	7.38e-40	3.48312	zgc:153675	1.46e-54	1.9733	igf1rb	2.26e-67	4.84695	CU571336.1	3.33e-09	2.50586	bhlhe40
983	klf7b	1.53e-266	2.3162	gadd45ba	1.71e-145	2.06345	CU062632.1	0.00165755	2.01656	pno1	1.61e-150	1.70877							lrch1	2.3e-133	2.47135	c7a	3.03e-23	2.81317				tex9	4.36e-37	3.7702	si:ch211-213a13.1	0.00261961	1.51898	psmf1	3.05e-05	1.71151	si:ch211-105j21.9	7.33e-135	3.48047	chn1	1.92e-11	1.9721	myh7bb	1.24e-46	4.84336	dnajc3a	9.66e-39	2.50472	ncl
984	CU570791.1	6.22e-22	2.3139	mylipb	9.91e-35	2.06235	yeats2	1.08e-17	2.01579	slc25a44a	7.81e-55	1.70842							ralbp1	1.01e-142	2.46963	spred2a	4.35e-84	2.81264				ak5l	1.04e-11	3.76639	trmt13	1.79e-05	1.51835	nup205	6.2e-14	1.71131	si:ch211-149e23.4	5e-20	3.47236	lmf2b	1.91e-37	1.97151	selenop	9.25e-48	4.84009	si:dkey-102m7.3	8.58e-56	2.50434	timm17a
985	arhgef1a	5.62e-150	2.31289	lpar2a	1.71e-149	2.06186	AL732488.1	0.000349	2.01571	dars	1.08e-123	1.70816							sox13	9.84e-161	2.46953	arl15a	7.87e-38	2.81188				igfbp2b	3.1e-46	3.76469	gmpr2	2.65e-12	1.5178	si:dkey-10p5.10	0.00229229	1.71054	arl6ip1	1.56e-86	3.46882	mindy1	4.61e-21	1.97094	six1b	2.62e-32	4.83317	wscd2	1.23e-75	2.49871	polr3e
986	bach2b	5e-165	2.31243	gng10	2.73e-105	2.06181	map7d2b	1.61e-31	2.01401	exosc2	2.74e-195	1.7063							si:zfos-1011f11.2	1.93e-32	2.4677	CABZ01074203.1	3.84e-28	2.80725				si:dkey-34e4.1	1.68e-57	3.76134	slc2a12	0.000215	1.51718	taf5	1.5e-15	1.70976	pnp5a	8.35e-77	3.46668	pcdh1b	2.64e-48	1.97	ltb4r2a	1.21e-74	4.83108	si:dkey-238d18.4	6.94e-15	2.49688	mrpl18
987	lmo4a	1.03e-297	2.31237	CU464118.1	1.69e-26	2.06056	si:dkey-238c7.16	7.39e-12	2.01377	si:ch1073-153i20.5	2.13e-163	1.70555							pcdh10a	5.29e-08	2.46708	dynll2a	2.28e-99	2.8062				emx1	1.49e-11	3.75956	zgc:114041	7.08e-07	1.51717	uba2	1.19e-17	1.70936	si:ch73-236c18.7	6.19e-130	3.4639	hbegfa	2.5e-28	1.96963	si:ch211-218g4.2	2.46e-49	4.82901	tmem192	1.2e-33	2.49651	ptpmt1
988	tmem176l.3a	1e-159	2.31144	pros1	1.13e-101	2.06037	ugt5b3	0.000168	2.01326	spout1	3.86e-133	1.70503							lcp2b	5.46e-31	2.46565	CU638870.1	1.68e-56	2.80395				znf576.1	6.95e-104	3.75417	ap1s1	1.68e-27	1.51648	serbp1b	2.54e-16	1.70897	ctns	4.51e-106	3.46094	hmgcra	9.6e-07	1.96863	thbs2b	7.64e-56	4.82858	got2b	1.14e-54	2.49484	fscn2b
989	mbnl2	1.38e-243	2.31138	loxl3b	2.27e-52	2.06015	gphna	2.8e-09	2.01254	ptpmt1	1.17e-165	1.70456							lrba	7.73e-94	2.46485	dse	2.66e-44	2.79929				ccdc24	4.13e-37	3.75353	hpn	0.0109942	1.51575	vezf1b	2.21e-06	1.70861	psme2	3.72e-34	3.46008	gdf3	0.00123611	1.96852	waslb	9.24e-102	4.82501	chchd7	3.08e-42	2.49353	gar1
990	asap1b	1.283802468E-314	2.31122	rac3b	2.65e-54	2.06003	kcnk6	0.00287648	2.01113	gabbr1a	1.87e-27	1.70357							arhgef37	1.02e-35	2.46414	skia	1.93e-63	2.79439				dagla	1.56e-13	3.75259	CR854926.1	4.59e-05	1.51525	CU459186.1	4.97e-05	1.70786	CU570894.1	1.75e-85	3.45732	BX927327.1	8.6e-09	1.96674	acvrl1	3.01e-92	4.82477	khk	1.87e-28	2.48964	ncam1a
991	ahi1	1.28e-173	2.31107	erbb2	3.98e-79	2.05834	CR381544.1	2.84e-10	2.01094	zgc:110425	3.01e-103	1.70297							casp9	3.77e-37	2.46323	tead3a	3.4e-40	2.78988				gas1b	1.03e-89	3.74922	CABZ01063556.1	1.55e-13	1.5145	rangap1a	8.88e-24	1.70778	CABZ01068122.1	2.53e-60	3.45653	ypel1	0.00203497	1.96637	ggt1b	7.71e-22	4.8118	ufm1	5.75e-45	2.48949	hsp70.1
992	TTC28	6.22e-46	2.31092	nos1apa	1.32e-289	2.05775	METTL18	1.11e-20	2.01087	hist1h2a1	6.52e-147	1.70201							tuft1a	3.45e-38	2.46286	plxdc2	1.3e-32	2.78909				six4b	2.17e-37	3.74544	snx15	0.000119	1.51363	idh2	1.55e-16	1.7069	CR927050.1	2.94e-59	3.45446	tgfbi	1.67e-52	1.96528	tln2a	4.81e-109	4.80745	nars	1.5e-51	2.48859	znf106a
993	LO017845.1	2.33e-22	2.31056	arhgap17b	2.78e-99	2.05767	CABZ01048402.2	0.00750901	2.01031	immp2l	4.3e-146	1.70163							ppp1r21	1.23e-15	2.46258	jcada	4.83e-39	2.78712				stxbp5a	2.97e-15	3.7436	slc26a11	0.0159086	1.51291	sf3b5	2.03e-24	1.70662	c1qc	6.89e-88	3.4474	enc3	2.86e-22	1.96403	ptprk	6.84e-96	4.80686	tfb2m	1.64e-48	2.48743	riox2
994	rai14	6.81e-84	2.30975	kif20a	4.01e-64	2.05733	si:ch1073-459j12.1	0.000474	2.01021	mettl15	1.33e-36	1.70118							nucb1	5.74e-146	2.4613	mapk6	1.05e-99	2.78633				tlx2	0.0236518	3.74283	nhp2	2.86e-38	1.51232	asic4a	0.000129	1.70588	rnls	4.15e-98	3.44221	fbln2	2.88e-14	1.96402	gpc1a	5.7e-45	4.79477	ssh2b	1.5e-25	2.48604	si:ch211-160d20.3
995	si:ch211-160o17.2	2.24e-114	2.30893	slc22a31	6.44e-88	2.05696	rab11fip4b	4.22e-08	2.01001	BX682558.1	1.34e-148	1.70074							mindy1	5.66e-73	2.46121	COLGALT1	4.85e-69	2.7851				fam49al	2.66e-68	3.74196	cnpy3	4.01e-24	1.51206	zmiz2	0.00716334	1.70573	si:ch211-117m20.5	5.57e-80	3.43984	bcl6a	1.61e-05	1.96368	nectin3b	7.02e-58	4.78594	zgc:113333	1.56e-32	2.48245	ripply1
996	lpl	1.69e-81	2.3051	cxxc5a	2.94e-189	2.05541	lgals8a	0.0257142	2.00995	ndrg2	3.11e-142	1.7002							flcn	6.77e-49	2.45921	postnb	9.43e-76	2.78488				si:ch211-216b21.2	1.03e-36	3.73948	hbba1	0.00344491	1.51192	hdac1	1.16e-11	1.70559	si:ch1073-429i10.1	3e-130	3.43257	pfkfb2b	0.000606	1.9634	pdgfab	6.26e-45	4.78313	tapbp.1	2.57e-31	2.4807	zgc:112052
997	gfra3	2.88e-17	2.30499	si:ch211-232b12.5	4.74e-32	2.05472	tbc1d15	8.51e-21	2.00884	nup62l	2.39e-194	1.69989							pcdh1g22	1.14e-32	2.45797	CR513782.1	9.17e-25	2.7822				isl2b	0.0325938	3.73868	riox2	4.3e-17	1.51156	srbd1	0.00777828	1.70558	hp	4.36e-43	3.4294	dip2ba	1.16e-22	1.96313	usp43a	1.52e-18	4.78075	cables2b	3.57e-17	2.48069	eef1akmt2
998	si:ch211-194p6.10	1.83e-19	2.3045	cep135	6.11e-50	2.05429	ptprga	7.94e-17	2.00857	haus5	2.82e-126	1.69901							rap2b	1.17e-106	2.45745	alcamb	2.43e-80	2.7795				dnah7	3.89e-33	3.73416	CABZ01079281.1	6.99e-07	1.51079	fars2	0.000821	1.70512	ptgr1	9.98e-154	3.42882	sall3a	3.57e-10	1.96241	si:dkey-30j22.1	4.62e-24	4.77668	mrps18a	7.15e-61	2.48069	thumpd3
999	tnfrsf1b	2.29e-58	2.30434	mpz	1.91e-31	2.0533	thsd7aa	3.47e-05	2.0085	sbds	2e-162	1.6986							tnrc6c2	1.87e-79	2.45665	fmnl2b	1.62e-91	2.7786				nfe2l3	6.27e-131	3.73376	adprh	6.75e-07	1.5107	si:ch211-226h8.15	0.0132495	1.70467	itpka	3e-90	3.42599	camsap2b	1.8e-23	1.96117	sox14	2.18e-94	4.76949	cnpy1	2.13e-52	2.47412	gli2a
1000	git2b	1.98e-63	2.30288	tiam1b	1.64e-45	2.05227	zgc:158423	0.00106898	2.00833	aldh2.2	8.59e-86	1.69795							arhgap36	2.8e-41	2.45639	dlx2b	1.25e-38	2.77699				si:ch211-189k9.2	2.29e-23	3.72953	eef1da	1.97e-24	1.50911	slc6a9	1.58e-11	1.70434	mapk14a	6.63e-133	3.42478	si:dkey-5n7.2	0.00996166	1.96	crtap	1.07e-96	4.76692	si:ch73-265h17.2	8.6e-30	2.47323	nat10
1001	purab	1.67e-113	2.30125	itpr1a	2.32e-31	2.05205	tmem161b	5.71e-18	2.0081	snapc3	1.61e-116	1.69786							rgl2	9.11e-36	2.4563	hoxb8b	3.05e-31	2.77691				si:dkey-56m19.5	7.48e-146	3.7269	suclg1	2.82e-30	1.50892	cstf2	1.96e-21	1.70429	rp2	2.32e-122	3.4198	pfkfb1	2.68e-07	1.95979	rgs12b	8.42e-76	4.76333	zgc:158852	2.54e-09	2.4709	mrpl45
1002	ppfibp1a	3.19e-209	2.29913	plod1a	1.35e-222	2.05165	RF00608	0.0190463	2.00689	fbxo3	6.32e-95	1.69676							reep1	5.71e-69	2.45596	ddr1	4.04e-38	2.77635				skor1b	1.37e-12	3.7239	hyi	2.01e-12	1.50871	si:dkey-50i6.5	0.0340249	1.70323	ankrd44	3.54e-114	3.41716	colgalt1	2.87e-06	1.95973	zgc:91818	4.14e-44	4.76143	gkup	1.62e-23	2.46956	nfic
1003	asxl1	1.08e-144	2.2989	sh3bp5a	1.62e-93	2.05039	igf1ra	2.3e-16	2.00622	pnpla6	3.96e-108	1.69543							rock2b	1.53e-166	2.45497	jakmip1	1.44e-19	2.77421				mier1a	3.06e-81	3.72225	capzb	9.73e-12	1.50854	endou2	1.8e-05	1.70289	mafgb	7.06e-46	3.41627	nucb1	7.91e-52	1.95934	f2rl1.2	4.46e-56	4.75491	pip5k1ba	8.48e-10	2.46953	mettl1
1004	tns3.1	1.77e-21	2.29773	cemip2	3.88e-134	2.04982	klf12b	0.000344	2.00601	sdhaf3	6.09e-174	1.6951							pcdh1g18	3.32e-27	2.45453	dock7	7.07e-131	2.77404				ropn1l	6.08e-37	3.72016	dtd1	5.05e-21	1.50733	dlgap5	9.91e-08	1.70288	siae	2.67e-67	3.40945	rab40b	2.29e-10	1.95884	CABZ01040021.1	1.15e-88	4.75208	rnf121	2.01e-63	2.46647	ddx49
1005	shox	2.61e-19	2.29524	glg1a	2.38e-109	2.04887	shroom3	1.88e-06	2.00581	nop10	1.59e-160	1.69448							rab5c	1.36e-112	2.453	si:dkey-235d18.5	4.22e-40	2.77355				nog3	5.7e-23	3.71786	gtf3c6	8.32e-12	1.50716	orc3	1.26e-13	1.70268	twf1a	2.85e-111	3.40912	crtap	1.58e-58	1.95863	adamts15a	1.32e-49	4.74541	papss2a	2.02e-20	2.46628	si:dkey-244a7.1
1006	pon3.2	1.76e-117	2.29456	mical2a	2.98e-18	2.04867	asxl2	4.26e-13	2.00574	metap2b	2.33e-131	1.69381							CABZ01079280.1	2.64e-31	2.45287	si:dkey-40c11.1	1.21e-20	2.76996				msx3	5.72e-38	3.71612	si:ch211-282b22.1	1.46e-21	1.50712	noc4l	1.84e-10	1.70132	vps41	1.09e-84	3.40488	bach2a	1.8e-06	1.95701	tm9sf5	3.72e-24	4.74349	sptbn2	5.01e-55	2.46512	FP236157.5
1007	fermt2	6.82e-156	2.2943	wasf3b	2.17e-268	2.04714	celf4	0.000459	2.00572	mettl1	6.99e-133	1.69302							cyp2v1	4.48e-33	2.45216	si:ch73-380l3.1	4.02e-23	2.76711				rsph4a	9.66e-21	3.7128	bnip1b	2.1e-11	1.50649	hesx1	0.00235717	1.6994	sh3bgrl3	3.12e-117	3.40175	col8a2	9.46e-23	1.95551	zgc:163121	3.13e-78	4.7426	tmc1	4.41e-05	2.46382	vstm4b
1008	sh2d3ca	7.2e-23	2.29389	ero1b	1.46e-68	2.04706	CABZ01071972.1	0.0366011	2.00441	esf1	3.93e-226	1.69263							rida	1.17e-102	2.45141	ihhb	4.36e-09	2.76664				ptpro	5.73e-88	3.70948	kel	3.39e-06	1.50636	tmem141	3.14e-06	1.69922	galm	1.32e-106	3.39875	ralgapa2	2.33e-33	1.9543	cica	2e-68	4.742	trub2	4.22e-57	2.46176	olfml2a
1009	mef2aa	3.61e-124	2.28997	si:dkey-147f3.8	8.59e-32	2.04701	si:dkeyp-68b7.12	8.52e-07	2.00365	zgc:161973	1e-47	1.69155							zgc:162730	7.31e-162	2.45057	shhb	1.16e-05	2.76377				ca10a	1.11e-09	3.70728	ube2ka	0.0328541	1.50635	fam98b	6.75e-07	1.69709	cbfb	6.85e-152	3.39411	snx5	5.92e-34	1.95411	zyx	2.57e-74	4.73671	klf15	2.68e-20	2.46059	ecsit
1010	fer	1.1e-157	2.28959	ctnna1	2.72e-237	2.04677	zgc:113220	6.3e-12	2.00246	si:dkey-253d23.2	1.02e-62	1.69035							nub1	1.3e-25	2.45011	adra2da	7.28e-13	2.76147				id4	1.06e-05	3.70512	si:ch211-197k17.3	0.0114112	1.50629	adra2db	0.000255	1.69592	cited4a	5.68e-127	3.39071	ramp2	9.47e-87	1.95395	serpinb1	5.24e-54	4.73624	CU861453.1	6.5e-18	2.46055	timm8b
1011	si:dkey-22o12.2	2.01e-41	2.28899	LO017771.1	7.05e-89	2.04613	ago1	8.38e-06	2.00234	si:zfos-464b6.2	6.4e-211	1.68987							cmip	3.57e-98	2.44965	anos1b	9.09e-15	2.76124				si:ch211-102c2.8	4.54e-33	3.70415	utp4	5.37e-12	1.50621	nop16	9.55e-15	1.69561	arpc4l	1.57e-112	3.39049	tmem251	8.17e-12	1.95302	afap1l2	2.16e-37	4.73512	cntn5	1.44e-33	2.45998	dnajc15
1012	dusp1	2e-95	2.28758	hoxb1b	1.59e-53	2.04549	btbd7	1.08e-05	2.00222	si:dkey-6f10.4	3.34e-43	1.68939							epb41l3b	1.31e-24	2.44792	zgc:158482	7.25e-22	2.76052				rtca	7.51e-90	3.70104	nufip1	5.68e-06	1.50615	pum2	1.3e-11	1.69475	deptor	4.65e-67	3.38909	mmp9	2.05e-11	1.95286	si:ch211-247j9.1	2.4e-36	4.73431	tpd52l2a	8.3e-49	2.45947	CR394545.1
1013	tspan4b	9.43e-246	2.28708	si:ch1073-441p17.1	4.03e-16	2.04538	col9a2	1.96e-05	2.00136	si:dkey-16p21.8	1.34e-222	1.6891							entpd8	2.03e-21	2.4464	dact3a	8.32e-35	2.75977				ccdc92	7.79e-37	3.69508	BX890558.1	0.032172	1.50604	sinhcaf	7.65e-05	1.69381	glb1	6.53e-73	3.38212	si:dkey-240h12.3	1.07e-07	1.9527	plekhg6	1.1e-91	4.7336	zgc:101016	7.49e-46	2.45735	jag2a
1014	ccnd2a	6.71e-180	2.28466	itpkb	2.7e-133	2.04537	hnrnpdl	6.8e-47	2.00114	smyd5	5.28e-102	1.68893							vav2	1.3e-49	2.44548	mat2ab	1.47e-19	2.75976				scg5	7.37e-62	3.69136	zgc:173577	0.0301385	1.5056	zgc:172121	0.0049663	1.69376	zgc:154075	2.51e-55	3.3779	arpc5a	1.49e-52	1.9525	hhipl2	3.63e-08	4.73268	ccr12b.1	4.77e-33	2.45697	tufm
1015	socs3a	3.88e-41	2.28449	ywhae2	5.99e-164	2.04513	si:ch211-51i16.1	0.0490168	2.00094	ngdn	3.69e-218	1.68853							hoxb3a	2.85e-202	2.4448	BX663503.3	2.23e-10	2.75811				nck2b	1.91e-134	3.6879	nme6	2.38e-07	1.50483	cfap70	0.0301344	1.69221	slc25a35	2.5e-62	3.37626	si:dkey-193c22.2	1.95e-16	1.95173	wnt7aa	2.23e-50	4.72965	cers2b	2.27e-59	2.45537	ftsj3
1016	si:ch73-281f12.4	1.34e-89	2.28445	fam117aa	4.58e-125	2.04418	osbpl3a	1.04e-05	2.00072	naa15b	4.03e-186	1.68746							si:dkey-188i13.7	5.71e-30	2.44216	mespba	1.84e-18	2.75235				rsph9	2.63e-34	3.68654	COA4	1.18e-25	1.50469	rbm17	2.17e-13	1.69153	dok1b	2.41e-99	3.37009	dync1h1	1.88e-12	1.95076	foxq1a	5.18e-15	4.72811	smap2	2.47e-37	2.45436	wdr55
1017	aida	1.03e-96	2.28317	parvaa	5.54e-137	2.04372	fmn1	6.59e-05	1.99913	ttc4	3.42e-125	1.68723							ppp1r18	5.38e-83	2.44128	prr12b	3.83e-85	2.74906				rai1	4.24e-31	3.68436	slc10a4	4.86e-12	1.50454	nap1l1	9.61e-12	1.69073	zbtb7a	9.65e-67	3.36623	tgfb1a	4.74e-30	1.94822	cldnf	2.19e-14	4.72159	chid1	7.63e-42	2.45307	qrsl1
1018	lft2	7.72e-11	2.28297	fam129ab	1.54e-153	2.04308	egln3	5.8e-09	1.99765	zmp:0000000624	1.18e-108	1.68685							tpcn1	3.18e-22	2.43811	slc16a1b	1.19e-91	2.74889				ttll1	4.72e-30	3.68426	gas8	5.63e-10	1.50321	sall2	1.49e-05	1.69023	creb3l3l	5.54e-104	3.36173	MYO9B	5.16e-31	1.94732	AL954191.1	1.27e-34	4.71858	jdp2b	1.36e-41	2.4524	oxct1a
1019	si:ch211-126j24.1	4.36e-52	2.28285	plecb	2.88e-205	2.04288	aldh16a1	6.51e-13	1.99759	si:dkey-17m8.1	4.46e-199	1.68655							tanc1b	3.99e-37	2.43785	clmn	5.3e-35	2.74573				tnk1	9.57e-32	3.68286	nrros	1.07e-11	1.50273	FQ378016.1	3.2e-06	1.69013	map3k8	3.95e-71	3.35932	p3h1	8.88e-52	1.94686	col17a1a	3.9e-45	4.71287	zgc:154055	1.94e-42	2.45028	eif4a2
1020	itm2ba	1.9e-177	2.28164	ankfy1	2.06e-104	2.04286	afg1lb	3.15e-14	1.99718	naa10	5.78e-138	1.68655							fam171a1	1.71e-44	2.43672	flrt3	3.64e-89	2.74325				zgc:158640	5.33e-50	3.68001	spry1	0.0060026	1.50237	srpk1b	5.98e-11	1.68985	si:dkeyp-19e1.3	1.9e-132	3.357	b4galt6	5.15e-38	1.94662	copz2	4.66e-123	4.71012	ptgs1	3.14e-31	2.44953	timm50
1021	pcdh2g5	4.18e-223	2.28024	si:dkey-118j18.2	1.49e-91	2.04185	plin2	3.31e-06	1.99706	mst1	3.49e-33	1.68612							il13ra1	1.48e-63	2.43667	igdcc4	1.36e-28	2.74202				cdh6	8.53e-09	3.67985	si:ch211-210c8.7	8.52e-22	1.50225	mcm2	5.16e-07	1.68964	lrrfip1a	1.15e-115	3.34922	CU929294.1	2.72e-08	1.94498	ippk	2.71e-70	4.70702	erbb3b	3.82e-06	2.44692	mthfr
1022	camsap2b	6.48e-124	2.27938	smo	5.07e-261	2.04093	lipf	2.94e-33	1.99661	orc6	2.65e-172	1.68599							rhocb	3.65e-128	2.43596	chst3a	1.01e-17	2.73612				bckdhbl	1.06e-44	3.67673	fam126a	2.29e-10	1.50119	lim2.3	0.000213	1.68958	ssuh2.2	1.67e-66	3.34445	gpt2l	4.82e-29	1.94418	slc26a6	8.34e-08	4.70574	dscama	2.02e-10	2.4463	adh8a
1023	pdlim5b	9.57e-40	2.2787	pora	4.69e-245	2.04031	synj2bp	5.21e-13	1.99634	si:ch211-15d5.12	1.21e-112	1.68584							pdia5	4.3e-115	2.43566	tgfb2	2.56e-34	2.73297				aig1	9.48e-24	3.67586	armc5	0.00837373	1.50108	rbsn	0.0432303	1.6886	aqp7	1.17e-87	3.34285	BX548015.2	4.64e-12	1.94403	b3gnt2b	5.51e-99	4.70558	si:ch73-340n8.4	9.13e-60	2.44418	chrnb3a
1024	ugt8	7.35e-47	2.2787	fscn1a	6.24e-270	2.03998	scrn2	0.00177996	1.9961	thumpd3	7.95e-142	1.68574							CR759887.3	1.11e-17	2.4351	si:ch211-212k18.8	3.28e-31	2.73246				nck2a	1.63e-69	3.67555	cenpl	8.41e-11	1.50093	znf395a	1.4e-09	1.68749	AXL	5.31e-69	3.33947	ubac1	9.08e-14	1.94394	CABZ01084323.1	1.17e-40	4.70216	cep85l	3.63e-41	2.4436	tanc1a
1025	ddah2	4.69e-222	2.27823	fam193a	4.95e-103	2.03956	si:dkey-93m18.6	2.49e-05	1.99457	tfe3a	1.57e-209	1.68552							zgc:110626	4.57e-103	2.43509	ankrd6b	3.72e-20	2.73085				ackr3b	8.34e-134	3.67486	znhit6	0.0147163	1.50063	pcgf1	1.72e-05	1.68743	ostm1	2.89e-112	3.33922	nacc1a	2.87e-07	1.94098	slc3a1	1.03e-27	4.69751	agpat5	9.58e-51	2.44271	znf593
1026	AKAP13	9.13e-115	2.27821	taok2a	5.36e-117	2.0394	BX511218.1	0.010584	1.99358	anxa13l	2.23e-170	1.68514							fam83ha	3e-38	2.43477	kif21b	1.19e-62	2.72986				micall2b	2.22e-38	3.67424	si:dkey-287g12.6	1.03e-06	1.50045	ppp1r8a	3.45e-05	1.68702	AL590151.1	7.37e-84	3.33006	CU570769.1	2.09e-70	1.94073	mcf2la	6.75e-49	4.69609	hk1	1.71e-48	2.44209	rrs1
1027	rabep2	1.78e-145	2.27622	dennd2c	1.75e-97	2.03928	si:dkey-5g14.1	0.000604	1.99351	mthfs	1.27e-159	1.68444							mmp2	4.78e-167	2.43263	si:ch211-18i17.2	4.77e-49	2.72973				jph1a	1.18e-19	3.67358	mbd2	1.1e-10	1.50022	slc4a1ap	1.14e-13	1.68677	znf296	4.4e-158	3.3267	serpinh1b	4.37e-53	1.94056	dok4	3.11e-16	4.69296	slc25a17	5.29e-22	2.44142	naa50
1028	smad6a	1.68e-49	2.27384	clasp1a	1.2e-89	2.03806	mdm2	2.95e-43	1.99323	tomm6	7.49e-149	1.68437							waslb	5.48e-99	2.43235	wnt2bb	4.62e-12	2.7287				zgc:153405	3.83e-62	3.67299				bora	0.00156054	1.68646	pdss1	7.26e-106	3.31791	si:dkey-145c18.5	2.21e-07	1.93952	slc2a10	2.41e-49	4.69261	tsg101b	5.82e-33	2.44108	ogfod1
1029	susd4	8.94e-28	2.27352	chn1	9.41e-37	2.03803	fcer1g	3.62e-07	1.99311	nat10	5.25e-158	1.68388							bach1b	1.27e-78	2.43216	ntf3	2.5e-21	2.72717				map7d1a	5.58e-93	3.66683				gpt2l	9.06e-05	1.68618	BX936337.1	8.25e-121	3.31179	si:dkey-266m15.6	0.018037	1.93945	prkceb	1.15e-57	4.6719	ptx3a	4.33e-15	2.43822	urb1
1030	chst6	6.04e-19	2.27287	abhd17ab	2.57e-35	2.03659	gnao1b	0.00117528	1.99306	naa25	4.29e-166	1.68374							psmd3	1.52e-116	2.4305	nat8l	6.7e-67	2.72204				apba2a	2.33e-47	3.66508				mfsd8	8.38e-06	1.68561	arl11	1.64e-37	3.30964	tspan33b	0.000238	1.93802	thbs1a	1.95e-46	4.6631	peak3	1.02e-48	2.43768	BX465836.1
1031	acot9.2	2.02e-22	2.2728	s1pr5a	7e-157	2.03602	ap1m2	0.00190279	1.99247	nol12	3.51e-229	1.68355							foxg1b	6.38e-20	2.4295	plxna2	1.51e-30	2.71796				zgc:194621	1.44e-32	3.66208				EIF1B	1.02e-15	1.68448	nck1a	9.68e-137	3.30698	slc22a7b.3	3.69e-06	1.93735	gpx8	2.95e-110	4.66134	tpst1l	7.46e-46	2.43581	zgc:110366
1032	arhgap20b	7.09e-27	2.27238	CABZ01058261.1	7.16e-59	2.03367	nepro	4.83e-10	1.99131	dus1l	1.01e-158	1.68333							lamp1b	1.2e-38	2.42892	si:ch211-51c14.1	2.17e-51	2.71607				cntfr	6.7e-44	3.65542				hnrnpabb	0.0180125	1.6842	fam120a	1.48e-115	3.30453	dock1	4.71e-41	1.93705	inavab	1.66e-35	4.65757	adam19a	3.32e-37	2.43512	dus3l
1033	atp11c	1.71e-67	2.27051	acap2	4.8e-88	2.03307	polrmt	1.68e-22	1.9905	nek2	1.72e-72	1.68246							ccdc22	7.21e-62	2.4262	CABZ01065423.1	2.04e-30	2.71508				kidins220a	1.99e-15	3.65531				gtf2f2a	1.02e-23	1.68399	si:dkey-66a8.7	1.21e-35	3.30127	tnfrsfa	6.02e-18	1.93699	si:ch211-74f19.2	1.23e-63	4.65522	BX957297.2	6.94e-17	2.43487	surf6
1034	esyt2a	1.39e-89	2.2701	tmem176l.1	2.37e-90	2.03253	slf2	3.31e-39	1.99042	rexo4	1.1e-209	1.68212							hpca	9.78e-159	2.42402	arhgap42b	3.08e-25	2.71412				ebf1b	4.25e-08	3.65496				fam133b	2.04e-28	1.68378	ppifb	4.23e-122	3.301	si:dkeyp-115e12.7	2.87e-10	1.9364	efr3a	2.29e-43	4.65103	trdmt1	7.23e-23	2.43447	pdss1
[truncated: 4,699 more rows]
[truncated: 2 more columns]
