# Supplementary material for: Single-cell transcriptomic analysis of vascular endothelial cells in zebrafish embryos
Source: Sci Rep. 2022 Jul 29;12:13065. doi: 10.1038/s41598-022-17127-w (PMC9338088; doi:10.1038/s41598-022-17127-w)
Supplement: Supplementary file 3 — Supplementary Table S2. [file 41598_2022_17127_MOESM3_ESM.xlsx]

## Sheet: Sheet1
Supplementary Table 2. Mean expression of all genes in different cell clusters. Differential expression reported in linear scale.
Gene name	1-Arterial	2-Venous-1	3-Unknown	4-RBC 1	5-RBC 2	6-VE-other	7-Venous-2	8-Sclerotome	9-RBC 3	10-Neural 1	11-Hypophysis	12-Neural 2	13-Macrophage	14-EPC	15-Epidermis	16-Neutrophil	17-Myocytes
A2ML1 (1 of many)	0.001184	0.001022	0	0.002039	0.002041	0	0.000592	0.00152	0.001848	0.00229	0	0	0.001583	0.001227	0.003175	0.001754	0
ABR (1 of many)	0.193739	0.237649	0.025997	0.061168	0.010204	0.026611	0.137574	0.173252	0.02403	0.175573	0	0.016317	0.540897	0.168712	0.404762	0.346491	0.007194
ACOT12	0.003384	0.000852	0	0.001854	0	0	0.001479	0.00152	0.001848	0.001908	0	0	0	0	0	0.004386	0.007194
ACSF3	0.037225	0.044293	0.0026	0.060241	0.02381	0.007003	0.023669	0.06535	0.038817	0.028626	0.004158	0	0.065963	0.02454	0.015873	0.065789	0.100719
ACTC1	0.028765	0.022998	0.000867	0.007414	0.001134	0.011204	0.007396	0.004559	0	0.001908	0.004158	0.002331	0	0.021472	0	0.131579	5.6259
ACVR1C	0	0	0.000867	0	0	0	0	0.00152	0	0	0	0	0	0	0.003968	0	0
ADAM12 (1 of many)	0.00846	0.007666	0.000867	0.00278	0	0	0.002959	0.013678	0	0.001908	0	0.004662	0.002639	0.003067	0.011905	0.004386	0.05036
ADAMTSL4	0.230964	0.079216	0.008666	0.007414	0.002268	0.026611	0.071006	0.262918	0.003697	0.089695	0.006237	0.004662	0.184697	0.104294	0.194444	0.078947	0.086331
ADORA3 (1 of many)	0.000423	0	0	0	0	0	0	0	0	0	0	0	0.019789	0	0	0.004386	0
AGBL1	0.000846	0	0.000867	0.001854	0	0	0.002959	0.00152	0	0.001908	0	0	0.002639	0	0	0.004386	0.244604
AKAP13	2.75804	1.48893	0.094454	3.35403	1.34014	0.376751	1.1361	0.892097	2.28836	0.421756	0.133056	0.048951	3.35356	1.93251	0.988095	2.63158	0.784173
AL590134.1	0.000846	0.000852	0	0	0	0	0	0	0	0	0	0	0	0	0	0	0
AL590146.1	0.001692	0.003407	0	0	0	0	0	0	0.001848	0	0	0	0	0	0	0	0
AL590149.1	0.005076	0.01448	0.000867	0.010195	0.012472	0	0.005917	0.009119	0.011091	0.026718	0.002079	0.009324	0.058047	0.003067	0	0.057018	0.007194
AL590150.2	0.010998	0.003407	0	0.009268	0	0.001401	0.004438	0.006079	0.005545	0.001908	0	0	0.005277	0.003067	0.011905	0	0.021583
AL590151.1	0.017766	0.027257	0.006066	0.019462	0.006803	0.004202	0.047337	0.068389	0.005545	0.055344	0.004158	0.004662	0.245383	0.039877	0.055556	0.192982	0.071942
AL590151.2	0.000846	0	0	0	0	0	0	0	0	0	0	0	0	0	0	0	0.007194
AL627126.1	0	0.000852	0	0	0	0	0	0	0.003697	0	0	0	0	0	0	0	0
AL627258.1	0.000846	0	0	0	0	0	0	0	0	0	0	0	0	0	0	0	0
AL627305.1	0.007614	0.006814	0	0.009268	0.001134	0	0.010355	0.010638	0.003697	0.003817	0	0	0.005277	0.006135	0.007937	0.013158	0
AL627305.2	0	0.000852	0	0	0	0	0	0	0	0	0	0	0	0	0	0	0
AL627305.3	0.000846	0	0	0	0	0	0.001479	0.00152	0	0.001908	0	0	0	0	0	0.004386	0
AL645691.1	0.000846	0.004259	0	0.001854	0.001134	0	0.001479	0.004559	0.003697	0.003817	0	0	0	0	0	0.004386	0
AL645691.2	0.002538	0.002555	0	0.000927	0	0.001401	0.007396	0	0	0	0	0	0	0	0.019841	0.004386	0
AL645792.1	0.006768	0.002555	0	0.000927	0	0	0.002959	0.00152	0	0	0	0	0	0.006135	0	0	0
AL645792.2	0.019459	0.004259	0.000867	0.060241	0.003401	0.005602	0.016272	0.009119	0.001848	0	0.018711	0	0	0.01227	0	0	0
AL732488.1	0.060068	0.056218	0.003466	0.003707	0.003401	0.007003	0.045858	0.016717	0.001848	0.003817	0	0.004662	0.015831	0.018405	0.039683	0.017544	0
AL732515.1	0.005922	0.017036	0	0.000927	0	0.005602	0.023669	0	0	0.001908	0	0	0.010554	0.009202	0	0	0
AL732629.1	0	0.000852	0	0.000927	0	0	0	0.00152	0	0	0	0	0	0	0	0	0.007194
AL772146.2	0.025381	0.021295	0	0.019462	0.006803	0	0.019231	0.016717	0	0.020992	0	0	0.002639	0.009202	0.007937	0.017544	1.94245
AL772219.1	0	0	0	0	0	0	0	0	0	0	0	0	0	0.003067	0	0.004386	0
AL772241.1	0	0	0	0	0	0	0.001479	0	0	0	0	0	0	0	0	0	0
AL772298.3	0	0	0	0	0	0	0.001479	0	0	0	0	0	0	0	0	0.004386	0
AL772300.1	0.010998	0.005963	0	0.009268	0	0.004202	0.016272	0.013678	0	0.01145	0	0	0.002639	0.009202	0.003968	0.026316	0
AL772300.2	0	0	0	0.000927	0	0	0	0	0	0	0	0	0	0.006135	0	0	0
AL772314.1	0	0.000852	0	0.000927	0	0	0.001479	0.00152	0	0	0	0	0	0	0	0	0
AL772362.1	0	0	0	0.00278	0	0	0	0.00152	0.001848	0	0	0	0	0	0	0	0
AL772373.1	0.01269	0.011925	0.000867	0.010195	0.006803	0.001401	0.013314	0.012158	0.003697	0.017176	0.002079	0	0.002639	0.052147	0.031746	0.004386	0.014388
AL772382.1	0.027919	0.019591	0.000867	0.004634	0.00907	0.005602	0.019231	0.010638	0.003697	0.022901	0.002079	0.002331	0.044855	0.030675	0.027778	0.017544	0.007194
AL773558.1	0.00423	0.011925	0	0.005561	0	0.001401	0.016272	0.00304	0	0.001908	0.002079	0	0.005277	0.009202	0.003968	0.008772	0.035971
AL805905.1	0	0.001704	0	0.000927	0	0	0	0	0	0.001908	0	0	0	0.003067	0	0	0
AL807749.1	0	0.000852	0	0.001854	0	0	0.001479	0	0.001848	0	0	0	0	0	0	0.008772	0
AL807749.2	0	0	0	0	0	0	0	0	0	0	0	0	0	0	0	0.004386	0
AL807792.1	0	0	0	0	0	0	0.002959	0	0	0	0	0	0	0	0	0	0
AL808121.1	0	0	0	0	0	0	0	0	0	0	0	0	0	0.006135	0	0	0
AL808129.1	0.002538	0.000852	0	0.00278	0	0	0.002959	0.00152	0.001848	0.005725	0	0	0	0	0.007937	0	0
AL831726.1	0.005922	0.005111	0	0	0.001134	0	0.004438	0.00152	0	0	0	0	0	0	0.011905	0.004386	0
AL831726.2	0.000846	0	0	0	0	0	0	0.00152	0	0	0	0	0	0.003067	0	0	0
AL831726.3	0.000846	0.001704	0.000867	0.000927	0.001134	0	0	0.00304	0.001848	0	0	0	0	0	0	0	0
AL831745.1	0	0	0	0	0	0	0.001479	0.00152	0	0.001908	0.002079	0.002331	0	0	0	0	0.021583
AL831745.2	0.000846	0.001704	0	0.001854	0.001134	0	0	0.00152	0.001848	0	0	0	0	0	0	0	0
AL831745.3	0	0	0	0	0	0	0	0.00304	0	0.001908	0	0	0	0	0	0	0.007194
AL831768.1	0.000846	0	0	0	0	0	0	0	0	0	0	0	0.005277	0	0	0	0
AL833789.1	0.001692	0.000852	0.001733	0.013902	0.002268	0.001401	0.001479	0	0.005545	0.003817	0	0	0.002639	0.003067	0.003968	0.008772	0
AL840638.1	0.113367	0.115843	0.004333	0.405931	0.22449	0.007003	0.113905	0.12614	0.310536	0.083969	0.008316	0.006993	0.108179	0.116564	0.055556	0.192982	0.086331
AL840638.2	0.002538	0.001704	0	0.005561	0.002268	0	0.002959	0	0	0	0	0	0	0	0.003968	0.004386	0
AL844141.1	0.018613	0.013629	0.0026	0.036145	0.02381	0.004202	0.013314	0.018237	0.044362	0.01145	0.004158	0	0.002639	0.02454	0.007937	0.008772	0
AL844185.1	0	0	0	0	0	0	0	0	0	0	0	0	0	0	0	0	0.028777
AL844186.1	0	0	0	0	0	0	0.001479	0	0	0.001908	0	0	0	0	0	0	0
AL844192.1	0	0	0	0	0	0	0	0	0	0.001908	0	0	0	0	0	0.004386	0
AL844518.1	0	0.001704	0	0.004634	0.003401	0	0.001479	0	0	0	0	0.002331	0.010554	0.003067	0.015873	0.008772	0.014388
AL844563.1	0	0	0	0.001854	0.001134	0	0.001479	0	0	0	0	0	0	0	0.003968	0	0
AL845295.1	0	0	0	0	0	0	0.001479	0	0	0	0	0	0	0.003067	0	0	0
AL845320.1	0.002538	0.005111	0	0	0	0	0	0.004559	0	0.007634	0	0	0	0.009202	0.015873	0.004386	0
AL845324.1	0.003384	0.011073	0.000867	0.022243	0	0.001401	0.001479	0.00304	0.003697	0.009542	0	0	0.002639	0	0	0.004386	0
AL845324.2	0	0.000852	0	0.000927	0	0	0	0	0	0	0	0	0	0	0	0	0
AL845330.1	0.019459	0.022998	0.000867	0.000927	0.001134	0	0.019231	0.010638	0.003697	0.003817	0	0	0.002639	0	0.007937	0.004386	0.021583
AL845357.1	0	0.001704	0	0	0	0	0	0	0	0	0	0	0	0	0	0	0
AL845362.1	0	0	0	0.000927	0	0.002801	0	0	0	0.091603	0	0.004662	0	0	0	0	0
AL845365.1	0.000846	0	0	0	0	0	0	0	0	0	0	0	0	0	0	0	0
AL845369.1	0	0	0	0.000927	0	0	0	0	0	0	0	0	0	0	0	0	0
AL845419.1	0.000846	0.001704	0	0.000927	0	0	0	0	0	0	0	0	0.002639	0	0	0.004386	0
AL845428.2	0	0	0	0	0	0	0	0	0	0	0	0	0	0.003067	0.003968	0	0
AL845435.1	0	0	0	0.000927	0	0	0	0.00152	0	0	0	0	0	0	0	0	0
AL845550.1	0.006768	0.007666	0	0.040778	0.044218	0.004202	0.004438	0.021277	0.027726	0.020992	0.008316	0	0.015831	0.018405	0.019841	0.030702	0.05036
AL928650.1	0.000846	0	0	0	0	0	0	0	0	0	0	0	0.021108	0	0	0	0
AL928650.2	0.001692	0.000852	0	0	0	0	0	0.00152	0	0	0	0	0	0	0	0.004386	0
AL928650.3	0.005922	0.006814	0	0.006487	0.002268	0	0.005917	0.004559	0.005545	0.003817	0	0	0.013193	0.003067	0.003968	0.013158	0.007194
AL928650.4	0.037225	0.021295	0.001733	0.039852	0.002268	0	0.039941	0.013678	0.003697	0.005725	0.012474	0	0.047493	0.033742	0.083333	0.074561	0.05036
AL928657.1	0.005076	0.003407	0	0	0	0.001401	0.004438	0.00304	0	0.001908	0	0	0	0.003067	0.007937	0	0
AL928685.1	0.000846	0.000852	0	0	0	0	0	0	0	0	0	0	0.002639	0	0	0	0
AL928685.2	0.119289	0.148211	0.003466	0.050973	0.029478	0.033613	0.097633	0.042553	0.025878	0.034351	0.006237	0.002331	0.05277	0.095092	0.063492	0.061404	0.057554
AL928685.3	0	0	0	0	0	0	0	0	0	0	0	0	0.002639	0	0	0	0
AL928714.1	0.001692	0.001704	0.001733	0.000927	0.001134	0	0.001479	0	0	0	0	0	0.005277	0.003067	0.007937	0.004386	0.021583
AL928724.1	0.000846	0	0	0	0	0	0	0	0	0	0	0	0	0	0.003968	0	0
AL928725.1	0	0	0	0.000927	0	0	0	0	0	0	0	0	0	0	0	0	0
AL928808.1	0.002538	0.004259	0	0.004634	0.002268	0	0	0.006079	0.003697	0.001908	0	0	0	0.003067	0	0.004386	0
AL928824.1	0.00423	0.005111	0.000867	0.00278	0.001134	0	0.002959	0.024316	0.001848	0.003817	0	0	0.005277	0.009202	0.007937	0.013158	0.079137
AL928824.2	0.005076	0.005963	0	0.000927	0	0	0.001479	0	0	0	0	0	0	0.006135	0	0.008772	0.007194
AL928824.3	0.011844	0.016184	0	0.003707	0.005669	0	0.005917	0.009119	0.009242	0.017176	0	0	0.002639	0.006135	0.007937	0.017544	0
AL928835.1	0.005076	0.012777	0	0.003707	0.002268	0.001401	0.005917	0.006079	0.003697	0.01145	0	0	0	0.01227	0	0.02193	0
AL928845.1	0	0	0	0	0	0	0	0	0	0	0	0	0.005277	0	0	0	0
AL928854.1	0.109137	0.114991	0.005199	0.298424	0.133787	0.035014	0.096154	0.072948	0.149723	0.080153	0.022869	0.011655	0.058047	0.113497	0.166667	0.140351	0.151079
AL928866.1	0	0	0	0.004634	0	0	0	0	0	0	0	0	0	0	0	0	0
AL928866.2	0	0	0	0.000927	0	0	0	0	0	0	0	0	0	0	0	0	0
AL928901.1	0.000846	0.006814	0.001733	0.007414	0	0.002801	0.011834	0.056231	0.001848	0.120229	0	0.027972	0	0.027607	0.039683	0.008772	0.007194
AL928908.2	0.002538	0.001704	0	0.012975	0.003401	0	0.002959	0.00304	0.009242	0	0.002079	0	0.005277	0	0	0	0
AL928908.3	0.000846	0	0	0.000927	0	0	0	0	0	0.003817	0	0	0	0	0.015873	0	0
AL928920.1	0	0	0	0	0	0	0	0.00152	0	0.001908	0	0	0	0	0	0	0
AL928920.3	0	0.000852	0	0	0.001134	0	0.001479	0.00304	0	0	0	0	0	0.003067	0	0	0
AL928920.4	0	0.000852	0.000867	0.000927	0	0	0.007396	0.00152	0	0.001908	0	0	0	0.003067	0	0.004386	0
AL928977.1	0.000846	0.001704	0	0.000927	0	0	0	0.00304	0.001848	0	0	0	0	0	0	0.004386	0
AL929009.1	0	0.000852	0	0.032437	0.021542	0.001401	0.002959	0	0.049908	0	0	0	0.002639	0	0	0	0
AL929017.1	0.050761	0.074106	0.0026	0.112141	0.056689	0.008403	0.044379	0.079027	0.051756	0.097328	0.002079	0.004662	0.055409	0.046012	0.079365	0.04386	0.028777
AL929017.2	0	0.000852	0	0.000927	0	0	0	0	0	0	0	0	0	0	0	0.004386	0
AL929028.1	0.036379	0.019591	0	0.004634	0.001134	0.001401	0.019231	0.012158	0.001848	0.005725	0	0	0.007916	0.015337	0.035714	0.004386	0.014388
AL929032.1	0.001692	0	0	0.001854	0	0	0	0	0.001848	0	0	0	0	0	0	0	0
AL929048.1	0.000846	0.000852	0	0	0	0	0.001479	0.00152	0	0.019084	0	0	0	0	0	0	0
AL929057.1	0.252115	0.251278	0.003466	0.098239	0.05102	0.084034	0.204142	0.206687	0.046211	0.196565	0.006237	0.030303	0.065963	0.245399	0.087302	0.114035	0.151079
AL929058.1	0	0	0	0.000927	0	0	0	0	0	0	0	0	0	0	0	0	0
AL929114.1	0.000846	0.002555	0	0	0	0	0	0.00304	0	0.005725	0	0	0	0	0	0	0
AL929114.2	0	0	0	0	0	0	0	0	0	0.001908	0	0	0	0	0	0	0
AL929171.1	0	0	0	0.003707	0.001134	0	0.001479	0	0.001848	0	0	0	0	0	0	0	0
AL929182.1	0	0.000852	0.000867	0.005561	0.005669	0	0	0	0.011091	0	0	0	0	0	0	0	0
AL929192.1	0.000846	0	0	0	0	0	0	0	0	0	0	0	0	0	0	0	0
AL929208.1	0	0	0.000867	0	0	0	0	0.00152	0	0	0	0	0	0.003067	0.011905	0	0
AL929210.1	0	0.002555	0	0	0	0.001401	0	0	0	0	0	0	0	0	0	0	0
AL929210.2	0.112521	0.069847	0.0026	0.070436	0.019274	0.02521	0.094675	0.112462	0.016636	0.150763	0.006237	0.011655	0.029024	0.107362	0.111111	0.114035	0.035971
AL929216.1	0	0	0	0	0	0.001401	0	0	0	0	0	0	0.002639	0	0	0	0
AL929217.1	0	0.002555	0	0	0	0	0	0	0	0	0	0	0	0.003067	0	0	0
AL929220.1	0.005922	0.008518	0	0.004634	0.003401	0	0.007396	0.004559	0.001848	0.001908	0	0	0	0.003067	0.007937	0.004386	0.007194
AL929222.1	0.001692	0	0	0	0	0	0	0.00152	0	0	0	0	0	0	0	0	0
AL929222.2	0.002538	0.000852	0	0	0.001134	0.001401	0	0.033435	0.001848	0.001908	0	0.002331	0.002639	0.003067	0.06746	0	0.014388
AL929229.1	0.00846	0.004259	0.000867	0.003707	0.002268	0	0.010355	0.004559	0.001848	0.015267	0	0	0	0.006135	0	0.008772	0
AL929237.2	0.00423	0.011073	0	0.013902	0.006803	0.002801	0.005917	0.004559	0.005545	0.007634	0	0	0.010554	0.003067	0.011905	0.008772	0
AL929237.3	0.002538	0.007666	0.0026	0.031511	0.011338	0	0.001479	0.013678	0.003697	0.030534	0.006237	0.002331	0.026385	0.006135	0.035714	0.030702	0.014388
AL929237.4	0	0	0	0	0	0	0.001479	0	0	0	0	0	0	0	0	0	0
AL929243.1	0.075296	0.044293	0.001733	0.013902	0.003401	0.016807	0.081361	0.033435	0.005545	0.080153	0	0.002331	0.034301	0.06135	0.019841	0.092105	0.028777
AL929266.1	0	0	0	0.001854	0	0	0	0.00152	0.001848	0	0	0.002331	0	0	0	0	0
AL929276.1	0	0.001704	0	0	0	0.001401	0	0.00152	0	0	0.002079	0	0.029024	0	0.003968	0.004386	0
AL929276.2	0.009306	0.012777	0.000867	0.003707	0	0	0.013314	0.00152	0	0.003817	0.002079	0	0	0.006135	0	0	0.014388
AL929294.1	0.000846	0	0	0	0	0	0	0	0	0.003817	0	0.002331	0	0	0	0	0
AL929304.1	0.000846	0.000852	0	0	0	0	0	0	0	0	0	0	0	0	0	0	0
AL929307.1	0	0.000852	0	0.004634	0	0	0.001479	0	0	0.013359	0	0	0	0	0.003968	0	0
AL929309.1	0.001692	0.001704	0	0	0.002268	0	0.001479	0	0	0	0	0	0	0	0	0	0
AL929315.1	0.000846	0.000852	0	0.010195	0.011338	0	0.001479	0.00304	0.009242	0	0.002079	0	0	0	0	0.004386	0
AL929396.1	0	0.000852	0	0.000927	0	0	0	0	0	0	0	0	0	0	0	0	0
AL929435.1	0.01692	0.043441	0.006066	0.007414	0.001134	0.001401	0.022189	0.041033	0.003697	0.028626	0	0.002331	0.07124	0.027607	0.051587	0.061404	0.007194
AL929457.1	0.011844	0.016184	0	0.012975	0.001134	0.001401	0.013314	0.021277	0.005545	0.030534	0	0	0.002639	0.015337	0.007937	0.008772	0.007194
AL929493.1	0	0	0	0	0	0	0	0	0	0	0	0	0	0	0	0.004386	0
AL929493.2	0	0	0	0.000927	0	0	0	0	0	0	0	0.002331	0	0.003067	0	0	0.208633
AL929520.1	0	0	0	0	0	0	0	0	0	0	0	0	0.010554	0	0	0	0
AL929523.1	0.000846	0.001704	0	0.000927	0	0	0	0	0.001848	0.001908	0	0	0.002639	0	0	0	0.007194
AL929536.5	0.003384	0.003407	0	0.00278	0.002268	0	0	0.00304	0.003697	0.003817	0.002079	0	0.005277	0.003067	0	0.004386	0
AL929536.6	0.000846	0.004259	0	0	0.001134	0	0	0	0	0.001908	0	0	0	0.003067	0	0.004386	0
AL929576.1	0.000846	0.000852	0	0.013902	0.021542	0	0	0.00152	0.020333	0	0	0	0.005277	0.003067	0	0	0
AL935044.1	0	0.000852	0	0	0.001134	0.001401	0	0.006079	0.001848	0	0	0	0	0	0	0.004386	0.057554
AL935053.1	0.010998	0.001704	0	0.003707	0.001134	0	0.005917	0.013678	0	0.005725	0	0	0.005277	0.01227	0.003968	0.030702	0.007194
AL935065.1	0	0.000852	0	0	0	0	0	0	0	0	0	0	0	0	0	0	0
AL935115.1	0.000846	0.001704	0	0.001854	0	0	0.001479	0.012158	0	0.005725	0	0	0.002639	0.003067	0.027778	0.004386	0
AL935117.1	0.001692	0.002555	0	0.019462	0.001134	0	0.001479	0.00304	0.001848	0	0	0	0	0	0.007937	0.008772	0.007194
AL935126.1	0	0.000852	0	0.001854	0	0	0.001479	0	0	0.001908	0	0	0	0	0	0	0
AL935126.2	0.003384	0.005963	0.001733	0.015755	0.002268	0	0.007396	0.00304	0.007394	0.007634	0	0	0.013193	0	0.003968	0.008772	0
AL935145.2	0.001692	0.002555	0	0.000927	0.001134	0	0.002959	0	0	0	0	0	0	0.003067	0.003968	0.026316	0
AL935153.1	0.001692	0.000852	0	0.003707	0.002268	0	0.001479	0	0.001848	0.001908	0	0	0.007916	0	0.003968	0.004386	0.007194
AL935166.1	0.001692	0.001704	0	0.008341	0.003401	0	0	0.00152	0	0.009542	0	0	0.029024	0	0.003968	0.004386	0
AL935174.3	0.006768	0.010221	0.000867	0.001854	0	0	0.005917	0.009119	0	0.005725	0.002079	0	0.015831	0	0.015873	0	0
AL935174.4	0	0	0	0	0	0	0	0	0	0.001908	0	0	0	0	0.011905	0	0.007194
AL935174.6	0.864636	1.02811	0.034662	1.55236	0.852608	0.277311	0.878698	0.892097	0.981516	1.01336	0.066528	0.111888	0.955145	1.03374	0.59127	1.55263	1.00719
AL935183.1	0	0	0	0.001854	0.001134	0	0	0.00304	0	0	0	0	0	0	0	0.004386	0.021583
AL935184.2	0.001692	0.005111	0.000867	0.009268	0.004535	0.002801	0.010355	0.013678	0	0.009542	0.006237	0	0	0.01227	0.007937	0.008772	0.05036
AL935186.1	0	0	0	0.006487	0.001134	0	0.001479	0	0	0	0	0	0	0	0	0	0
AL935186.2	0	0	0	0	0	0	0.002959	0	0	0.001908	0	0	0.002639	0	0	0	0
AL935186.9	1.7555	1.74191	0.110919	1.10565	0.736961	0.817927	1.81065	1.09119	0.841035	1.14313	0.50104	0.228438	0.970976	1.32515	1.36111	1.48684	1.2446
AL935198.2	0.000846	0.001704	0	0.001854	0.001134	0	0.002959	0.00304	0.001848	0	0	0	0.002639	0	0	0	0
AL935199.1	0	0	0	0	0	0	0	0	0	0	0	0	0.010554	0	0	0	0
AL935269.1	0.050761	0.040034	0.004333	0.000927	0	0	0.047337	0	0	0	0.002079	0	0.105541	0.039877	0	0.394737	0.007194
AL935295.1	0.009306	0.003407	0.000867	0.005561	0.003401	0	0.007396	0.00304	0.001848	0	0.002079	0.002331	0	0.018405	0.007937	0	0.021583
AL935295.2	0.003384	0.000852	0	0	0	0	0.002959	0.00152	0	0.003817	0	0	0.007916	0.003067	0.003968	0.004386	0.007194
AL935300.1	0	0	0	0	0	0	0	0.00152	0	0	0	0	0	0	0	0	0
AL935300.2	0.162437	0.106474	0.000867	0.003707	0	0.033613	0.087278	0.007599	0	0	0.002079	0	0.007916	0.110429	0.003968	0.026316	0
AL935300.3	0.003384	0.001704	0	0.000927	0	0	0.002959	0.00304	0	0.005725	0.002079	0	0.005277	0.003067	0.003968	0	0.007194
AL935334.1	0	0	0	0.000927	0	0	0	0	0	0	0	0	0	0	0	0	0
AL953841.2	0	0	0	0	0	0	0	0	0.001848	0	0	0	0	0	0	0	0
AL953848.2	0	0	0	0	0	0	0.001479	0	0	0	0	0	0	0	0	0	0
AL953858.1	0	0	0	0.000927	0	0	0	0	0	0	0	0	0	0	0	0	0
AL953866.1	0.001692	0.000852	0	0.00278	0.001134	0	0.001479	0.00152	0.001848	0	0	0	0	0.003067	0	0	0
AL953875.1	0.000846	0	0	0.005561	0	0	0	0	0	0.001908	0	0	0	0.003067	0	0	0
AL953886.1	0.001692	0.000852	0	0.001854	0.001134	0.001401	0	0	0	0.005725	0	0	0	0	0	0	0
AL953886.2	0	0.000852	0	0	0	0	0	0.00304	0	0	0	0	0	0	0.003968	0	0
AL953893.1	0	0	0	0.000927	0	0	0	0	0.001848	0	0	0	0	0	0	0	0
AL953894.1	0	0	0	0	0	0	0.001479	0	0	0	0	0	0	0	0	0	0
AL953903.3	0	0	0	0	0	0	0	0	0	0	0	0	0	0	0	0.004386	0
AL954129.1	0	0	0.000867	0.001854	0.003401	0.001401	0	0.00152	0.011091	0	0	0	0	0	0	0	0
AL954134.1	0	0.000852	0	0.001854	0	0	0	0.00152	0	0.001908	0	0	0.002639	0.003067	0.003968	0	0
AL954134.2	0.001692	0.000852	0	0	0	0	0.002959	0	0	0	0	0	0	0	0	0	0
AL954137.1	0	0.000852	0	0	0	0	0.002959	0	0	0	0	0	0	0	0	0	0
AL954138.1	0.000846	0	0	0	0.001134	0	0	0	0	0.001908	0	0	0.002639	0	0	0	0
AL954142.1	0	0	0	0	0	0	0	0	0	0	0.002079	0	0.005277	0.003067	0	0.039474	0
AL954142.2	0.000846	0	0	0.00278	0.006803	0	0	0.00304	0.001848	0.001908	0	0	0	0	0.003968	0	0
AL954142.3	0	0.000852	0	0	0	0	0.002959	0	0	0	0	0	0	0	0	0.008772	0.007194
AL954145.2	0	0.001704	0	0	0	0	0	0	0	0	0	0	0.002639	0.003067	0	0	0
AL954146.1	0.000846	0	0	0	0	0	0.001479	0	0	0	0	0	0	0.003067	0	0	0
AL954149.2	0.009306	0.008518	0	0.008341	0.005669	0	0.016272	0.010638	0.007394	0.003817	0	0.004662	0.002639	0.015337	0	0.02193	0.014388
AL954191.1	0	0.000852	0.001733	0	0	0	0	0.00152	0.001848	0.001908	0	0	0	0	0.087302	0	0
AL954322.1	0	0.001704	0	0	0	0	0.002959	0.00304	0.001848	0.003817	0.004158	0	0	0.003067	0	0.004386	0
AL954322.2	0.009306	0.004259	0.0026	0.001854	0	0.007003	0.008876	0.06079	0	0.05916	0	0.013986	0	0.006135	0.087302	0	0.007194
AL954322.3	0	0	0	0.000927	0	0	0	0	0	0	0	0	0	0	0.015873	0	0
AL954327.1	0.000846	0.002555	0	0.006487	0.001134	0	0.002959	0.048632	0	0	0	0.002331	0.002639	0	0	0.004386	0
AL954359.1	0.00423	0.005111	0.003466	0.014829	0.00907	0	0.004438	0.019757	0.007394	0.013359	0.002079	0	0	0.003067	0.007937	0.017544	0
AL954359.2	0.007614	0.00937	0.001733	0.031511	0.02381	0	0.016272	0.050152	0.014787	0.076336	0.008316	0.004662	0	0.027607	0.051587	0.026316	0.028777
AL954361.1	0.001692	0	0	0.000927	0	0	0	0	0	0	0	0	0	0	0	0.004386	0.007194
AL954666.1	0	0	0	0.000927	0	0	0	0	0	0	0	0	0	0	0	0	0
AL954669.1	0.000846	0	0	0.001854	0.002268	0.001401	0	0.00152	0.003697	0.001908	0	0	0	0	0	0.008772	0
AL954672.1	0	0	0	0	0	0	0	0	0	0	0	0	0	0	0	0	0.014388
AL954682.1	0	0	0	0	0	0	0	0.00152	0	0.001908	0	0	0	0	0	0	0
AL954694.1	0.022843	0.046848	0.0026	0.097312	0.036281	0.015406	0.02071	0.030395	0.062847	0.019084	0.002079	0	0.068602	0.027607	0.051587	0.087719	0
AL954694.2	0.001692	0.000852	0	0	0	0	0.001479	0	0	0	0	0	0	0	0.007937	0	0
AL954695.2	0.009306	0.004259	0	0.000927	0	0.001401	0.004438	0.00152	0	0	0	0	0	0	0	0	0.007194
AL954695.3	0.028765	0.005963	0	0.000927	0	0.005602	0.011834	0	0	0	0	0	0	0.01227	0.003968	0	0
AL954696.1	0.081218	0.101363	0.003466	0.596849	0.25737	0.028011	0.042899	0.1231	0.149723	0.093511	0.022869	0.027972	0.248021	0.101227	0.035714	0.328947	0.388489
AL954696.2	0.00846	0.011073	0.001733	0.00278	0.002268	0.002801	0.005917	0.004559	0.003697	0	0	0	0.010554	0.018405	0	0.004386	0
AL954698.1	0.001692	0.000852	0	0.004634	0.001134	0.001401	0	0.00152	0.001848	0.001908	0.002079	0	0.002639	0	0	0	0.007194
AL954698.2	0.000846	0.000852	0	0.001854	0	0	0	0	0	0.001908	0	0	0.007916	0.003067	0	0	0
AL954703.1	0.001692	0	0	0	0	0.001401	0.001479	0.00152	0	0.001908	0	0	0	0	0	0.004386	0
AL954741.1	0.017766	0.017888	0.000867	0.014829	0.013605	0	0.008876	0.010638	0.014787	0.01145	0.002079	0	0.007916	0.018405	0.015873	0.02193	0.007194
AL954741.2	0.05753	0.049404	0.001733	0.058387	0.040816	0.008403	0.035503	0.033435	0.048059	0.045802	0.006237	0.004662	0.031662	0.03681	0.06746	0.057018	0.021583
AL954767.1	0.001692	0.002555	0	0	0.001134	0	0.002959	0.00304	0	0.001908	0	0	0	0.003067	0.003968	0.004386	0
AL954816.1	0	0.002555	0.000867	0.013902	0.010204	0.001401	0.002959	0.00304	0.011091	0.001908	0	0	0.007916	0	0.003968	0.035088	0.057554
AL954831.1	0.007614	0.015332	0.000867	0.00278	0.001134	0.004202	0.007396	0	0	0	0	0	0.002639	0.015337	0	0.008772	0
AL954861.1	0.001692	0.001704	0	0.003707	0.002268	0	0.004438	0	0	0.001908	0.002079	0	0	0	0	0	0
AL954861.2	0	0	0	0	0	0.001401	0	0	0	0.001908	0	0	0	0	0	0	0.007194
AMDHD1	0.002538	0.000852	0	0.000927	0.002268	0	0.001479	0	0	0	0	0	0	0	0.019841	0	0
AMOTL1	0.05753	0.049404	0.000867	0.02317	0.003401	0.011204	0.039941	0.045593	0.007394	0.020992	0.004158	0.002331	0.002639	0.067485	0.126984	0.008772	0.064748
ANKFN1	0.017766	0.020443	0.001733	0.001854	0.001134	0.002801	0.014793	0.009119	0.001848	0.009542	0	0	0	0.030675	0.007937	0.017544	0
ANKRD9 (1 of many)	0	0.000852	0	0.000927	0	0	0	0	0	0.030534	0	0	0.002639	0.006135	0.019841	0.02193	0
ANKRD50	0.032995	0.03833	0	0.039852	0.018141	0.005602	0.042899	0.054711	0.020333	0.055344	0	0.002331	0.01847	0.027607	0.031746	0.052632	0.043165
ANKRD66	0	0	0	0	0	0	0	0	0	0.022901	0	0	0	0	0.003968	0	0
ANPEP (1 of many)	0	0	0.004333	0.006024	0.004535	0	0.001479	0.003799	0.003697	0.005725	0.008316	0.002331	0.662269	0.001534	0.009921	0.592105	0.003597
ANXA1 (1 of many)	0.040609	0.045145	0.004333	0.046339	0.03288	0.022409	0.039941	0.034954	0.042514	0.062977	0.004158	0.006993	0.05277	0.04908	0.607143	0.140351	0.035971
APCDD1	0	0	0	0	0	0	0	0	0	0	0	0	0	0	0	0.004386	0
AREL1	0.112521	0.142249	0.006932	0.182576	0.075964	0.02381	0.085799	0.121581	0.118299	0.148855	0.004158	0.009324	0.118734	0.141104	0.095238	0.22807	0.100719
ARF4 (1 of many)	0.000846	0.000852	0	0.006487	0.00907	0	0.001479	0	0.009242	0	0.002079	0	0	0	0.003968	0.004386	0.007194
ARHGAP22 (1 of many)	0.003384	0.005111	0.000867	0.001854	0	0	0	0.007599	0.001848	0.017176	0	0	0.007916	0.003067	0	0.004386	0
ARHGEF17	0.072758	0.075809	0.001733	0.003707	0	0.032213	0.050296	0.132219	0.009242	0.04771	0.010395	0.018648	0.015831	0.131902	0.107143	0.017544	0.071942
ARL3	0.034687	0.042589	0.0026	0.030584	0.006803	0.014006	0.039941	0.050152	0.001848	0.043893	0.006237	0.004662	0.015831	0.067485	0.02381	0.074561	0.05036
ARMC6	0.01269	0.00937	0	0.029657	0.024943	0.001401	0.007396	0.009119	0.016636	0.007634	0.002079	0.002331	0.013193	0.003067	0	0.008772	0.007194
ARSB	0.000846	0.005111	0	0	0	0	0.002959	0	0.005545	0	0	0	0.031662	0	0.003968	0.017544	0
ASS1	0.001692	0.003407	0	0.000927	0	0.002801	0.004438	0.009119	0	0.028626	0	0.002331	0	0	0	0.004386	0.007194
ASTE1	0.158206	0.138842	0.009532	0.23355	0.108844	0.02521	0.099112	0.107903	0.133087	0.078244	0.012474	0.009324	0.432718	0.095092	0.119048	0.342105	0.043165
ATG2A	0.043147	0.059625	0.0026	0.05468	0.022676	0.004202	0.069527	0.033435	0.033272	0.04771	0.002079	0.002331	0.084433	0.088957	0.051587	0.087719	0.021583
ATG14	0.093063	0.127768	0.006932	0.168675	0.117914	0.046218	0.189349	0.130699	0.127542	0.158397	0.008316	0.018648	0.087071	0.153374	0.119048	0.144737	0.093525
ATP5MD	2.79949	3.43697	0.099653	6.77294	4.51474	1.42717	2.82692	2.65502	4.90203	2.66221	0.401247	0.501166	6.0686	3.53068	2.29365	7.77632	8.32374
ATP8A1	0.005076	0.011925	0	0.001854	0	0	0.004438	0.009119	0.001848	0.015267	0.002079	0.004662	0.026385	0.015337	0.007937	0.039474	0.043165
ATP9A	0.068528	0.076661	0.0026	0.042632	0.02381	0.009804	0.091716	0.021277	0.03512	0.020992	0	0.002331	0.023747	0.033742	0.099206	0.030702	0.014388
ATP11B	0.28511	0.477002	0.009532	0.254866	0.106576	0.064426	0.468935	0.237082	0.142329	0.209924	0.014553	0.016317	0.437995	0.306748	0.230159	0.942982	0.18705
AXL	0.038071	0.002555	0.001733	0.003707	0	0.001401	0.002959	0.015198	0	0.038168	0.004158	0	0.147757	0.009202	0.015873	0	0
B3GNT10	0	0	0	0.000927	0	0	0.001479	0	0	0	0	0	0	0	0	0	0
BEND4	0.001692	0.002555	0	0.000927	0	0	0	0.00152	0	0	0	0	0	0	0	0	0
BEND7	0.00846	0.002555	0	0.000927	0.001134	0	0	0	0	0.001908	0	0	0	0	0	0	0
BFSP1	0	0	0	0	0	0	0	0	0	0.007634	0	0	0	0	0	0	0
BRD8	0.006768	0.012777	0.001733	0.018536	0.007937	0.001401	0.010355	0.006079	0.005545	0.009542	0	0	0.005277	0.003067	0.007937	0.017544	0.021583
BX000363.1	0.005922	0.006814	0	0.034291	0.019274	0.002801	0	0.00152	0.036969	0.007634	0.004158	0	0.065963	0	0	0.013158	0.007194
BX000364.1	0	0	0	0.000927	0	0	0.001479	0	0	0	0	0	0	0	0	0	0
BX000364.4	0.000846	0	0	0.001854	0.002268	0	0	0.00304	0.001848	0	0	0	0	0	0	0	0
BX000438.1	0.000846	0.001704	0.000867	0.000927	0	0	0.001479	0.00152	0	0	0	0	0	0	0	0.004386	0
BX000438.2	0.002538	0.002555	0.003466	0.006487	0	0	0.001479	0	0	0.01145	0	0.002331	0.007916	0	0.531746	0	0
BX000444.1	0.000846	0	0	0	0	0	0	0	0	0	0	0	0	0	0	0	0
BX000447.1	0.001692	0	0.000867	0.000927	0	0	0	0.00152	0.001848	0.003817	0	0	0	0	0.007937	0.004386	0
BX000451.1	0.025381	0.016184	0.000867	0.00278	0	0.001401	0.017751	0.00152	0	0.001908	0	0.004662	0.002639	0.003067	0.011905	0.013158	0
BX000460.1	0	0.000852	0	0	0	0	0	0	0	0	0	0	0	0	0	0	0
BX000463.1	0	0	0	0	0	0	0	0	0	0.001908	0	0	0	0	0	0	0
BX000463.2	0	0	0	0	0	0	0	0	0	0.001908	0	0	0	0	0	0	0
BX000522.1	0.00423	0.004259	0	0.00278	0	0	0.013314	0.012158	0	0	0	0	0.002639	0.018405	0	0.013158	0
BX000524.1	0.000846	0.001704	0	0.000927	0.001134	0	0	0	0	0.001908	0	0	0	0.003067	0	0	0
BX000524.2	0.000846	0	0	0	0.001134	0	0	0	0	0	0	0	0	0	0	0	0
BX000534.2	0.000846	0	0	0	0	0	0	0.00152	0	0	0	0	0	0	0.011905	0	0
BX000696.1	0	0.000852	0	0.000927	0	0	0	0	0	0	0	0	0	0	0.003968	0	0
BX000696.2	0	0	0	0	0	0	0	0	0	0	0	0	0	0.003067	0	0	0
BX000701.1	0.021997	0.02385	0.0026	0.015755	0.011338	0.002801	0.025148	0.025836	0.018484	0.028626	0.002079	0.002331	0.005277	0.009202	0	0.017544	0.028777
BX000701.2	0.027073	0.021295	0.0026	0.009268	0.005669	0.002801	0.022189	0.054711	0.001848	0.040076	0	0.004662	0.021108	0.033742	0.019841	0.026316	0.057554
BX000981.12	0.001692	0.002555	0	0	0.001134	0.001401	0	0	0.001848	0	0	0	0	0	0	0	0.007194
BX000981.3	0	0.000852	0	0	0	0	0	0	0	0.001908	0	0	0	0	0	0	0
BX000981.4	0	0	0	0	0	0	0	0	0.001848	0.001908	0	0	0.002639	0	0.003968	0	0
BX000991.1	0	0	0	0	0	0	0	0	0	0	0.002079	0	0	0	0	0	0
BX001014.1	0.003384	0.001704	0.000867	0.005561	0.004535	0.002801	0.002959	0.00304	0	0.003817	0	0	0	0	0	0.004386	0
BX001014.2	0.080372	0.064736	0.0026	0.034291	0.011338	0.018207	0.08432	0.399696	0.005545	0.150763	0.014553	0.060606	0	0.368098	0.015873	0.02193	0.345324
BX001023.1	0	0	0	0	0	0	0	0.00152	0	0	0	0	0	0	0	0	0
BX001023.2	0.002538	0.002555	0.000867	0.003707	0	0.001401	0	0.006079	0	0.177481	0	0.002331	0.002639	0	0	0	0.007194
BX001026.1	0.00423	0.008518	0	0.013902	0.005669	0.001401	0.005917	0.00152	0.005545	0.005725	0.004158	0	0.002639	0.003067	0	0.004386	0
BX001030.1	0.009306	0.016184	0.004333	0.289157	0.119048	0.002801	0.001479	0.016717	0.09427	0.005725	0.008316	0.004662	0.039578	0	0.821429	0.109649	0.035971
BX001047.1	0	0	0	0	0	0	0	0	0	0.001908	0	0	0	0	0	0	0
BX004768.1	0.001692	0	0	0.004634	0.001134	0	0	0.00304	0.003697	0.001908	0	0	0	0.003067	0	0	0.007194
BX004769.1	0.030457	0.041738	0.0026	0.05468	0.046485	0.005602	0.038462	0.004559	0.075786	0.015267	0.006237	0	0.015831	0.003067	0.047619	0.039474	0.014388
BX004770.1	0.000846	0	0	0	0	0	0	0	0	0	0	0	0	0	0	0	0
BX004771.1	0	0	0	0.001854	0	0	0.001479	0	0	0.003817	0	0	0	0	0.003968	0	0
BX004774.2	0.000846	0	0	0.001854	0	0	0	0	0	0	0	0	0	0	0.003968	0	0
BX004779.1	0.000846	0.000852	0	0	0	0	0	0	0	0	0	0	0	0	0	0	0
BX004780.1	0.005922	0.002555	0	0.003707	0.002268	0	0.005917	0.004559	0.001848	0.001908	0	0	0	0	0	0	0
BX004785.1	0	0	0	0.001854	0	0	0	0	0	0	0	0	0	0	0.011905	0	0
BX004785.2	0.003384	0	0	0.000927	0.001134	0	0	0	0.003697	0.003817	0	0	0.010554	0	0	0.008772	0.007194
BX004785.3	0	0	0	0.000927	0	0	0	0	0	0.005725	0	0	0	0	0.063492	0.004386	0
BX004812.1	0.000846	0	0	0	0	0	0.001479	0	0	0	0	0	0	0	0	0	0.007194
BX004816.1	0	0	0	0	0	0	0	0	0	0	0	0	0	0	0.003968	0	0.007194
BX004816.2	0.003384	0.001704	0	0.009268	0.001134	0.001401	0	0	0.001848	0.001908	0.002079	0	0.002639	0.006135	0	0	0.007194
BX004823.1	0.06176	0.072402	0.0026	0.201112	0.148526	0.02381	0.035503	0.086626	0.088725	0.091603	0.006237	0.013986	0.042216	0.046012	0.031746	0.109649	0.028777
BX004840.2	0	0	0	0.000927	0	0	0	0	0	0	0	0	0	0	0	0	0
BX004857.1	0	0.003407	0	0	0	0	0.001479	0	0	0	0	0	0	0	0	0.013158	0
BX004873.1	0.000846	0	0	0.001854	0	0	0	0	0	0	0	0	0	0	0	0	0
BX004970.1	0	0.000852	0	0	0	0	0	0	0	0	0	0	0	0	0	0	0
BX004972.1	0.000846	0.002555	0	0.001854	0	0.001401	0	0	0.001848	0	0	0	0	0.003067	0	0	0
BX004980.1	0.001692	0.00937	0.000867	0.000927	0	0.001401	0.008876	0.00152	0.001848	0	0	0	0.002639	0.006135	0	0	0
BX004981.1	0.001692	0.001704	0	0.012975	0.012472	0	0	0.006079	0.003697	0.005725	0	0	0	0	0.019841	0.030702	0.028777
BX004981.2	0	0	0	0	0.001134	0	0	0	0	0	0	0	0.005277	0	0	0	0
BX004991.1	0.001692	0.005111	0.000867	0.004634	0.006803	0	0	0.00152	0.018484	0.022901	0	0	0.005277	0	0.039683	0	0
BX004996.1	0	0	0	0	0	0	0	0.00152	0	0.001908	0	0	0	0	0	0.004386	0
BX004999.1	0.032149	0.037479	0.006932	0.039852	0.017007	0.016807	0.034024	0.022796	0.040665	0.087786	0.006237	0.011655	0.171504	0.030675	0.015873	0.100877	0.035971
BX005003.1	0.013536	0.029813	0.004333	0.096386	0.109977	0.008403	0.014793	0.031915	0.147874	0.017176	0.004158	0	0.044855	0.018405	0.031746	0.109649	0.007194
BX005005.1	0.000846	0.003407	0.0026	0.00278	0.001134	0	0.008876	0	0.001848	0	0.004158	0	0.14248	0	0.059524	0.04386	0
BX005005.2	0.000846	0	0.004333	0.001854	0	0	0.016272	0.00152	0	0	0.002079	0	0.108179	0.003067	0.011905	0.030702	0
BX005011.1	0.006768	0.001704	0	0.001854	0	0	0.004438	0.00152	0.001848	0.001908	0	0	0	0.003067	0	0	0
BX005012.4	0.000846	0.001704	0	0	0	0	0	0	0	0.001908	0	0	0	0	0	0	0
BX005024.2	0.001692	0.000852	0	0	0	0	0.001479	0	0	0	0	0	0.005277	0	0	0	0
BX005043.1	0.01692	0.012777	0.000867	0.078777	0.049887	0	0.008876	0.016717	0.03512	0.01145	0.004158	0.004662	0.007916	0.006135	0.007937	0.030702	0.007194
BX005048.1	0.00423	0.000852	0	0.00278	0.002268	0	0.002959	0.004559	0.003697	0.001908	0	0	0	0.01227	0.003968	0.004386	0.338129
BX005054.1	0	0	0	0.000927	0	0	0	0	0	0	0	0	0	0	0.011905	0	0
BX005056.1	0	0.003407	0	0.00278	0.003401	0	0.004438	0.00152	0.005545	0.001908	0	0	0	0	0	0	0
BX005058.1	0.002538	0.004259	0	0.00278	0.001134	0	0	0	0	0	0	0	0	0.003067	0.003968	0	0
BX005060.1	0.010152	0.005963	0.000867	0.004634	0.002268	0.001401	0.002959	0.00152	0.001848	0.007634	0.002079	0	0.007916	0.003067	0.003968	0	0
BX005064.1	0.000846	0	0.000867	0	0	0	0.001479	0	0	0	0	0	0	0	0	0	0
BX005065.1	0.00423	0.007666	0	0.016682	0.012472	0.002801	0.004438	0.010638	0.007394	0.005725	0	0.002331	0.007916	0.015337	0.011905	0.008772	0.014388
BX005068.1	0.000846	0.000852	0	0	0	0	0	0.00152	0	0.001908	0	0	0	0	0	0	0
BX005073.1	0	0	0	0.000927	0	0	0	0.00152	0.001848	0	0	0	0	0	0	0	0
BX005073.2	0	0.000852	0	0.000927	0.001134	0	0.001479	0	0	0.001908	0	0	0	0	0	0	0
BX005073.3	0.043993	0.05707	0.0026	0.188137	0.119048	0.005602	0.02071	0.079027	0.02403	0.053435	0.014553	0.018648	0.036939	0.02454	0.019841	0.057018	0.460432
BX005082.1	0.001692	0.004259	0	0.00278	0	0.001401	0	0.00152	0.001848	0.003817	0	0	0	0.003067	0.011905	0.004386	0.021583
BX005083.1	0.00846	0.005963	0.000867	0.001854	0	0	0.001479	0.00152	0	0	0	0	0.005277	0.006135	0	0	0
BX005085.1	0.019459	0.016184	0.000867	0.030584	0.014739	0.004202	0.017751	0.025836	0.012939	0.020992	0.004158	0.004662	0.01847	0.02454	0.011905	0.004386	0.021583
BX005085.2	0.009306	0.010221	0.003466	0.007414	0.005669	0.001401	0.011834	0.012158	0.005545	0.015267	0.004158	0	0.005277	0.01227	0.003968	0.004386	0.007194
BX005085.3	0.032149	0.03833	0.001733	0.038925	0.028345	0.007003	0.023669	0.031915	0.029575	0.038168	0.004158	0.006993	0.021108	0.033742	0.015873	0.035088	0.007194
BX005085.4	0.096447	0.126917	0.005199	0.102873	0.080499	0.029412	0.112426	0.071429	0.099815	0.083969	0.004158	0.009324	0.065963	0.064417	0.075397	0.074561	0.338129
BX005085.5	0.027919	0.035775	0	0.033364	0.026077	0.007003	0.038462	0.024316	0.036969	0.038168	0	0.004662	0.010554	0.02454	0.011905	0.035088	0.035971
BX005085.6	0.007614	0.011073	0.000867	0.024096	0.004535	0.005602	0.007396	0.010638	0.016636	0.005725	0.002079	0.004662	0.010554	0.009202	0	0.004386	0.014388
BX005085.7	0.117597	0.140545	0.004333	0.223355	0.14966	0.030812	0.133136	0.115502	0.166359	0.116412	0.006237	0.018648	0.058047	0.162577	0.087302	0.127193	0.122302
BX005105.1	0.076142	0.059625	0.000867	0.142725	0.002268	0.011204	0.026627	0.00152	0	0	0.018711	0.002331	0.013193	0.018405	0.003968	0.078947	0
BX005108.1	0	0	0	0.000927	0	0	0.001479	0	0.001848	0.001908	0	0	0	0	0	0	0
BX005108.2	0.003384	0.005963	0	0.00278	0.001134	0	0.004438	0.00152	0.003697	0.013359	0	0.002331	0	0	0	0.008772	0.007194
BX005108.3	0.001692	0.001704	0	0	0	0.002801	0	0	0.001848	0.003817	0.002079	0	0	0	0	0	0
BX005124.1	0.000846	0	0	0	0	0	0	0	0	0	0	0	0	0	0	0	0
BX005124.2	0	0.000852	0	0.000927	0.001134	0.001401	0	0	0.003697	0	0	0	0	0	0.003968	0.004386	0.007194
BX005129.1	0.00846	0.008518	0	0.020389	0.005669	0.002801	0.002959	0.012158	0.007394	0.019084	0	0	0.005277	0.003067	0	0.030702	0
BX005129.2	0	0.000852	0	0	0	0	0	0	0	0	0	0	0	0	0	0	0
BX005129.3	0	0	0	0	0	0	0	0	0	0	0	0	0	0	0	0.004386	0
BX005129.4	0	0	0	0.000927	0	0	0.001479	0.00304	0	0	0	0	0	0	0	0	0
BX005129.5	0	0	0	0	0	0	0.001479	0	0	0	0	0	0	0	0	0	0
BX005153.1	0	0	0	0.001854	0	0	0	0.00304	0	0	0	0	0.002639	0	0	0	0
BX005153.2	0.010152	0.005963	0	0.000927	0.002268	0	0.004438	0.006079	0.005545	0.003817	0	0	0.002639	0.006135	0.003968	0	0
BX005154.1	0.000846	0.001704	0	0	0	0	0	0	0	0	0	0	0	0	0	0	0
BX005156.2	0.000846	0	0	0.004634	0.003401	0	0	0	0.003697	0	0	0	0	0	0	0	0
BX005174.1	0	0	0	0.000927	0	0	0	0	0	0	0	0	0	0	0	0	0
BX005183.1	0.005076	0.005111	0	0	0	0	0.002959	0.00304	0.003697	0.007634	0	0	0	0.003067	0	0.004386	0
BX005183.2	0.001692	0	0	0.000927	0	0	0	0	0	0.001908	0	0	0	0.003067	0	0	0
BX005183.3	0.00423	0.005963	0	0.003707	0.004535	0	0.001479	0.00304	0.003697	0.001908	0	0	0.010554	0.003067	0	0	0
BX005183.4	0.000846	0	0	0	0	0	0	0	0	0	0	0	0	0.003067	0	0	0
BX005210.1	0.005922	0.017036	0	0.010195	0.004535	0	0.004438	0.013678	0.003697	0.01145	0	0	0.002639	0.003067	0.003968	0.026316	0.014388
BX005228.1	0.199662	0.22402	0.005199	0.099166	0.086168	0.018207	0.183432	0.109422	0.068392	0.185115	0.016632	0.004662	0.063325	0.125767	0.103175	0.100877	0.273381
BX005234.1	0.066836	0.028109	0.001733	0.001854	0	0.021008	0.017751	0.057751	0.001848	0.089695	0.002079	0.006993	0.010554	0.04908	0.019841	0.026316	0
BX005242.1	0	0	0	0	0	0	0	0	0.001848	0	0	0	0	0	0	0	0
BX005245.1	0.009306	0.007666	0.001733	0.056534	0.031746	0.004202	0.008876	0.012158	0.046211	0.01145	0	0	0.029024	0.003067	0.003968	0.039474	0.028777
BX005254.1	0.003384	0.003407	0	0.007414	0.001134	0.002801	0.001479	0.00152	0.003697	0.01145	0	0	0	0	0.003968	0	0.007194
BX005254.2	0.002538	0.000852	0	0.00278	0.001134	0.001401	0.002959	0.00152	0.001848	0.005725	0	0	0.005277	0.006135	0	0	0
BX005254.3	0.043993	0.028109	0.0026	0.008341	0.002268	0.008403	0.091716	0.139818	0.001848	0.043893	0.010395	0	0	0.104294	0.015873	0.004386	0.05036
BX005254.4	0.067682	0.055366	0.004333	0.009268	0.001134	0.014006	0.161243	0.431611	0.003697	0.131679	0.006237	0.018648	0	0.162577	0.043651	0.065789	0.129496
BX005275.1	0	0	0	0	0	0	0	0	0	0	0.002079	0	0	0	0	0	0
BX005275.2	0.003384	0.005111	0	0.005561	0.002268	0.001401	0.002959	0.00304	0.001848	0.001908	0	0	0	0.01227	0.007937	0.017544	0
BX005283.1	0	0.001704	0	0.000927	0	0	0	0	0	0	0	0	0	0	0	0	0
BX005286.1	0.005076	0.004259	0	0.003707	0.004535	0	0.005917	0.00152	0	0.003817	0.002079	0	0.002639	0.006135	0.007937	0.017544	0
BX005294.1	0.013536	0.016184	0	0	0	0	0.02071	0.007599	0	0.005725	0	0.002331	0	0.003067	0.003968	0.008772	0
BX005305.2	0.000846	0	0	0	0	0	0.001479	0	0	0	0	0	0	0	0	0	0
BX005309.1	0.477157	0.443782	0.032062	0.302132	0.19161	0.02521	0.406805	0.37538	0.227357	0.459924	0.037422	0.009324	0.327177	0.337423	0.230159	0.859649	0.517986
BX005313.1	0	0	0	0.00278	0.001134	0	0	0	0	0.001908	0	0	0	0	0	0.004386	0
BX005313.2	0	0.001704	0	0	0	0	0.001479	0	0	0	0	0	0	0	0	0	0
BX005319.1	0	0	0	0	0	0	0	0	0	0	0	0	0	0	0	0.004386	0
BX005321.1	0	0	0	0.000927	0.001134	0	0.001479	0.00152	0.001848	0.003817	0	0	0	0.003067	0	0	0.007194
BX005329.2	0.00423	0.003407	0	0.013902	0.004535	0.001401	0.007396	0.004559	0.011091	0.001908	0	0	0	0.003067	0.003968	0.004386	0
BX005329.3	0	0.000852	0	0	0.001134	0	0	0.00152	0	0.001908	0	0	0	0	0	0	0
BX005332.1	0	0	0	0	0	0	0	0	0	0	0	0	0.002639	0	0	0	0
BX005336.1	0	0.00937	0	0.000927	0	0.002801	0.007396	0.004559	0	0	0	0	0	0.003067	0.003968	0	0
BX005340.1	0.172589	0.17121	0.014731	0.205746	0.123583	0.071429	0.081361	0.296353	0.177449	0.21374	0.018711	0.034965	0.556728	0.214724	0.206349	0.535088	0.100719
BX005351.1	0.016074	0.031516	0.001733	0.001854	0.001134	0.014006	0.032544	0	0.001848	0.001908	0.002079	0	0	0.021472	0.003968	0.008772	0.007194
BX005355.1	0	0	0	0.000927	0	0	0	0	0	0	0	0	0	0	0	0	0
BX005364.1	0	0.000852	0	0	0	0	0.001479	0	0	0	0	0	0	0	0	0	0
BX005367.1	0.00846	0.003407	0	0.020389	0.015873	0.001401	0.004438	0.010638	0.022181	0.005725	0	0	0.002639	0.006135	0.007937	0.008772	0.007194
BX005367.2	0.00423	0.002555	0	0.012048	0.005669	0.001401	0	0.00152	0.005545	0.005725	0	0	0	0	0.003968	0.004386	0
BX005368.1	0	0	0	0.000927	0	0	0.001479	0.004559	0	0.003817	0	0	0	0.003067	0	0	0
BX005376.1	0.003384	0.006814	0	0.000927	0.002268	0	0.001479	0.00152	0.001848	0.001908	0	0.002331	0.002639	0	0.003968	0.004386	0
BX005380.1	0.002538	0.001704	0	0.00278	0.001134	0	0	0.00152	0.001848	0	0	0	0	0	0.007937	0	0
BX005380.2	0.000846	0.000852	0	0.005561	0	0.001401	0.001479	0.00152	0	0.003817	0	0.002331	0.002639	0	0	0	0
BX005389.1	0	0	0.000867	0.000927	0	0	0.001479	0	0	0	0	0	0	0.003067	0	0	0.007194
BX005389.4	0.015228	0.017888	0.001733	0.031511	0.017007	0.004202	0.016272	0.036474	0.012939	0.057252	0.002079	0.011655	0.002639	0.021472	0.007937	0.035088	0.021583
BX005392.1	0	0.000852	0	0	0.001134	0	0	0	0	0	0	0	0	0	0	0	0
BX005392.2	0.014382	0.021295	0.000867	0.038925	0.013605	0.011204	0.022189	0.016717	0.009242	0.007634	0.002079	0.002331	0.015831	0.021472	0.003968	0.026316	0.007194
BX005392.3	0.017766	0.005963	0	0.074143	0.006803	0.005602	0.004438	0.004559	0.003697	0.003817	0.02079	0	0.002639	0.006135	0	0.013158	0.014388
BX005396.2	0.009306	0.016184	0.000867	0.060241	0.022676	0.011204	0.014793	0.028875	0.03512	0.013359	0.004158	0.004662	0.039578	0.018405	0.011905	0.026316	0.014388
BX005396.3	0.000846	0	0	0	0	0	0	0.00152	0	0	0	0.002331	0	0	0.003968	0	0
BX005397.1	0.000846	0	0	0	0	0	0	0	0	0	0.004158	0	0.002639	0	0	0	0
BX005398.2	0	0	0	0	0	0	0	0	0	0	0	0	0	0	0	0.008772	0
BX005399.2	0.001692	0.003407	0	0.000927	0.001134	0	0.002959	0.00152	0.003697	0.001908	0	0	0.002639	0	0	0	0
BX005417.1	0	0	0.000867	0.071362	0.069161	0	0.001479	0	0.216266	0.001908	0.002079	0	0.034301	0.006135	0	0.017544	0
BX005417.2	0.00423	0.003407	0	0.001854	0	0.001401	0.004438	0.00304	0	0.001908	0	0	0	0.003067	0.003968	0	0
BX005419.1	0.00423	0	0	0	0	0	0	0.00304	0	0	0	0	0	0.003067	0.011905	0.004386	0
BX005421.1	0.002538	0.001704	0	0	0	0	0.001479	0.00304	0	0	0	0	0	0	0	0	0
BX005421.2	0	0.001704	0	0.000927	0	0	0	0.00152	0	0.001908	0	0	0.002639	0	0	0	0
BX005421.3	0	0.000852	0	0.001854	0	0.001401	0	0	0	0.003817	0	0	0.002639	0.003067	0.027778	0	0
BX005429.1	0	0	0	0	0	0	0	0	0	0.001908	0	0	0	0	0	0	0
BX005438.1	0.024535	0.01448	0.001733	0.044486	0.030612	0.004202	0.014793	0.028875	0.040665	0.019084	0.004158	0	0.010554	0.042945	0.015873	0.035088	0.021583
BX005442.2	0	0	0	0.001854	0.001134	0	0	0	0	0	0	0	0	0	0	0	0
BX005442.3	0.000846	0.002555	0	0.006487	0	0	0.001479	0.00304	0.001848	0	0.002079	0	0.005277	0	0	0	0.007194
BX005443.1	0.001692	0.001704	0	0	0	0	0	0.00152	0	0.005725	0	0	0	0	0	0	0
BX005445.1	0.011844	0.004259	0.000867	0	0.001134	0	0.001479	0	0	0	0	0	0	0	0.003968	0	0
BX005450.1	0.036379	0.032368	0.0026	0.048193	0.03288	0.005602	0.022189	0.034954	0.036969	0.024809	0	0.002331	0.034301	0.033742	0.007937	0.052632	0.057554
BX005454.1	0.001692	0.001704	0	0.000927	0	0	0	0.006079	0	0.024809	0	0.002331	0	0.009202	0	0	0.007194
BX005456.1	0	0	0	0	0	0	0	0	0	0.001908	0	0	0	0	0	0	0
BX005461.1	0.001692	0.001704	0	0.000927	0	0.001401	0	0.00152	0.001848	0.003817	0	0	0.002639	0.003067	0	0	0
BX005461.2	0.000846	0.000852	0	0	0	0	0	0	0	0	0	0	0	0	0	0	0
BX005461.3	0.038917	0.035775	0.006932	0.26228	0.213152	0.009804	0.031065	0.121581	0.195933	0.139313	0.04158	0.025641	0.068602	0.070552	0.059524	0.105263	0.323741
BX005462.2	0.000846	0.000852	0	0.001854	0	0	0	0	0	0	0	0	0	0.006135	0.007937	0	0
BX072554.1	0	0	0	0.000927	0	0	0	0	0.001848	0	0	0	0	0	0	0	0
BX072554.2	0.005922	0.004259	0.000867	0.013902	0.005669	0	0.007396	0.00304	0.003697	0.009542	0.002079	0	0	0.009202	0	0.008772	0.021583
BX072559.1	0.005076	0.004259	0	0.00278	0.002268	0	0.002959	0	0.003697	0	0	0	0.002639	0.003067	0.007937	0.004386	0
BX072561.1	0.00423	0.005963	0.000867	0.013902	0.012472	0.005602	0.001479	0.006079	0.016636	0.009542	0.002079	0.002331	0.021108	0.01227	0.003968	0.017544	0
BX072564.1	0.010152	0.028961	0	0.012975	0.004535	0.001401	0.017751	0.012158	0.009242	0.022901	0	0	0.01847	0.021472	0.027778	0.04386	0.122302
BX072570.1	0	0	0	0.000927	0	0	0	0	0	0	0	0	0	0	0	0	0
BX072576.1	0	0	0	0.000927	0	0	0	0.004559	0	0	0	0.004662	0	0	0.007937	0.004386	0.007194
BX072576.2	0.015228	0.021295	0.0026	0.031511	0.014739	0.008403	0.017751	0.027356	0.033272	0.017176	0.004158	0.009324	0.031662	0.009202	0.031746	0.057018	0.007194
BX072576.3	0	0.000852	0	0	0	0	0.001479	0.00152	0	0	0	0	0	0.003067	0	0.004386	0
BX072577.1	0.017766	0.022147	0.003466	0.033364	0.020408	0.004202	0.008876	0.016717	0.012939	0.013359	0.002079	0.006993	0.010554	0.021472	0	0.02193	0.021583
BX085193.1	0	0.000852	0	0	0.001134	0	0	0.00304	0	0	0	0	0	0	0	0	0
BX085193.2	0.007614	0.012777	0	0.010195	0.002268	0.005602	0.004438	0.012158	0.003697	0.034351	0.002079	0.002331	0	0.02454	0.011905	0.013158	0.007194
BX085193.3	0	0.000852	0	0	0	0	0	0	0	0	0	0	0	0	0	0	0
BX088524.3	0.001692	0.003407	0	0.018536	0.005669	0.001401	0.001479	0.00152	0.007394	0.013359	0	0	0	0.046012	0.003968	0	0.014388
BX088525.2	0	0	0	0	0	0	0.001479	0	0	0	0	0	0	0	0	0	0
BX088535.1	0.005076	0.010221	0	0	0	0	0.011834	0	0	0	0.002079	0	0	0.015337	0	0	0
BX088538.1	0.01269	0.01448	0.000867	0.016682	0.004535	0.001401	0.008876	0.018237	0.011091	0.009542	0	0	0.002639	0.015337	0.007937	0.026316	0.014388
BX088540.1	0	0	0	0	0.001134	0	0	0	0	0	0	0	0	0	0	0	0
BX088544.1	0.006768	0.005111	0	0.014829	0.004535	0.001401	0.014793	0.004559	0.009242	0.017176	0.002079	0	0	0	0.015873	0.004386	0.035971
BX088547.1	0	0.000852	0	0	0.001134	0	0	0.00152	0	0.001908	0	0	0	0	0	0	0
BX088583.1	0	0.000852	0.000867	0	0	0	0	0.00304	0	0.005725	0	0	0	0	0	0	0
BX088583.2	0.000846	0	0	0.003707	0.003401	0	0.002959	0.007599	0	0.007634	0	0	0.005277	0	0.003968	0.013158	0
BX088587.1	0.000846	0.000852	0.000867	0.000927	0	0	0	0.00152	0.001848	0	0	0	0	0	0.003968	0	0
BX088596.1	0.010152	0.019591	0	0.001854	0	0	0.022189	0.004559	0	0.09542	0	0.011655	0.010554	0.006135	0.035714	0.017544	0
BX088596.2	0	0	0.0026	0	0	0	0	0	0	0.015267	0	0	0	0	0	0.004386	0
BX088603.1	0.002538	0.003407	0	0.000927	0.001134	0.001401	0.001479	0.00304	0.003697	0.003817	0	0	0.002639	0	0	0.008772	0
BX088603.2	0.000846	0.002555	0	0.000927	0.001134	0	0	0	0.001848	0.001908	0	0	0	0	0.003968	0	0
BX088603.3	0.000846	0.005111	0	0.00278	0.001134	0	0.001479	0.004559	0.001848	0.003817	0	0	0	0.006135	0.003968	0	0
BX088644.1	0.000846	0.001704	0	0	0	0	0	0	0	0	0	0	0	0	0	0	0
BX088649.1	0.001692	0.005963	0	0.001854	0.001134	0.001401	0.007396	0.00304	0.001848	0	0	0	0.015831	0.006135	0	0.02193	0
BX088686.1	0.007614	0.005963	0	0.000927	0	0	0.004438	0.00152	0.001848	0.001908	0	0	0	0.003067	0	0.013158	0.014388
BX088688.1	0.076142	0.073254	0.000867	0.020389	0.018141	0.007003	0.073964	0.037994	0.016636	0.070611	0.002079	0.004662	0.01847	0.039877	0.027778	0.048246	0.043165
BX088688.2	0.005076	0.005111	0.000867	0.022243	0.027211	0.001401	0.007396	0.007599	0.014787	0.003817	0	0	0.010554	0.003067	0.003968	0.008772	0
BX088688.3	0.000846	0	0	0.000927	0	0	0	0.00152	0	0	0	0	0	0	0	0	0
BX088696.2	0	0.001704	0	0.000927	0	0	0	0.00152	0	0	0	0	0	0	0	0	0
BX088705.1	0.000846	0	0	0.000927	0.001134	0	0.002959	0.00152	0	0.001908	0	0	0	0.003067	0	0.013158	0
BX088707.1	0.091371	0.115843	0.003466	0.087118	0.048753	0.047619	0.053254	0.094225	0.036969	0.089695	0.008316	0.018648	0.084433	0.116564	0.055556	0.127193	0.05036
BX088707.3	0.000846	0.001704	0.000867	0.00278	0.002268	0	0	0.150456	0	0.019084	0	0.002331	0	0.01227	0.011905	0.004386	0
BX088709.1	0	0	0	0.005561	0	0	0	0	0.001848	0	0.002079	0	0	0	0.003968	0	0
BX088712.1	0	0	0	0	0	0	0	0	0	0	0	0	0.002639	0	0	0	0
BX088713.1	0	0	0.000867	0	0	0	0.004438	0	0	0	0	0	0.002639	0	0.003968	0	0
BX088718.1	0.002538	0.000852	0	0.001854	0.005669	0	0	0	0.005545	0.001908	0	0	0	0.003067	0	0	0
BX088728.1	0	0.000852	0	0	0.001134	0	0.001479	0.00152	0	0	0	0	0	0	0	0	0
BX119314.1	0	0	0	0	0	0	0	0	0	0	0	0	0	0	0	0.004386	0
BX119902.1	0.000846	0	0	0	0	0	0	0	0	0	0	0	0	0	0	0	0
BX119902.2	0.001692	0.001704	0	0.006487	0.004535	0.001401	0	0.004559	0.001848	0.003817	0	0.002331	0.005277	0	0.003968	0	0
BX119909.1	0.000846	0.003407	0	0.001854	0.001134	0	0	0.00152	0	0	0	0	0.002639	0	0.003968	0.004386	0
BX119915.2	0.00423	0.002555	0	0.00278	0	0.001401	0.001479	0.004559	0.001848	0.007634	0	0	0	0	0.007937	0.004386	0
BX119926.1	0.001692	0.000852	0	0.000927	0	0	0	0.004559	0	0	0	0.002331	0.002639	0.006135	0.007937	0.004386	0.007194
BX119963.1	0	0	0	0.009268	0.006803	0	0.001479	0.00152	0.001848	0.001908	0	0	0.002639	0	0.003968	0.004386	0
BX119963.2	0.000846	0.002555	0	0.00278	0.004535	0.001401	0.008876	0.00304	0.001848	0.009542	0.002079	0	0	0.006135	0.007937	0	0
BX119963.4	0.002538	0.005111	0	0.009268	0.001134	0	0.002959	0.012158	0.009242	0	0.002079	0	0.002639	0	0.003968	0.004386	0
BX119981.1	0.00423	0.002555	0	0.000927	0	0	0.007396	0.00152	0.001848	0	0.002079	0	0	0.003067	0	0	0
BX119992.1	0.00423	0	0	0.005561	0	0	0	0.00152	0	0.003817	0	0	0	0.006135	0.003968	0	0
BX120005.1	0	0	0	0	0	0	0	0	0	0	0	0	0.015831	0	0	0.004386	0
BX120006.1	0.013536	0.013629	0	0.00278	0.004535	0	0.008876	0.010638	0.001848	0.049618	0	0	0.002639	0.009202	0	0.008772	0
BX120006.2	0.000846	0	0	0	0	0	0	0	0.001848	0.005725	0	0.002331	0.002639	0.003067	0	0	0
BX120006.3	0	0	0	0.001854	0	0	0	0	0	0.001908	0	0	0	0	0	0.004386	0
BX120016.1	0.001692	0.005963	0	0.00278	0.002268	0.001401	0.005917	0.00304	0	0.005725	0	0.002331	0	0	0	0.004386	0.014388
BX247865.2	0	0	0	0	0	0	0	0.00152	0	0	0	0	0	0.003067	0	0	0
BX247868.1	0.006768	0.002555	0.000867	0.000927	0	0.001401	0	0.00304	0	0	0	0.002331	0	0.003067	0.079365	0	0
BX247870.1	0.002538	0	0	0	0	0	0	0.00152	0	0	0	0	0	0	0	0	0
BX247870.2	0.003384	0	0	0	0	0	0	0	0	0	0	0	0	0.003067	0.003968	0.004386	0
BX247877.1	0.005076	0.005111	0	0.010195	0.001134	0	0.004438	0.007599	0.007394	0.005725	0.002079	0	0	0	0.003968	0.008772	0
BX248082.1	0.005076	0.00937	0.007799	0.019462	0.007937	0.001401	0.016272	0.013678	0.012939	0	0.010395	0.002331	2.2058	0.006135	0.003968	0.149123	0
BX248089.1	0	0	0	0.000927	0.003401	0	0	0	0.005545	0.009542	0	0	0	0	0.003968	0	0.007194
BX248106.1	0	0.003407	0	0	0.001134	0	0	0.004559	0	0.005725	0	0	0	0	0.015873	0	0
BX248108.1	0	0.003407	0	0	0	0	0.004438	0.00304	0	0	0	0	0.002639	0.003067	0.003968	0	0.021583
BX248113.1	0.002538	0.001704	0	0	0	0	0.004438	0.00152	0.001848	0.001908	0	0	0.05277	0.003067	0.003968	0.008772	0.007194
BX248118.1	0.01692	0.017888	0	0.050973	0.039683	0.002801	0.017751	0.009119	0.022181	0.013359	0.004158	0.002331	0.031662	0.01227	0.007937	0.070175	0.028777
BX248121.1	0.002538	0.003407	0	0	0	0	0	0	0	0	0	0	0	0	0	0	0
BX248122.1	0.00846	0.00937	0	0.009268	0.001134	0.001401	0.010355	0.004559	0.001848	0.005725	0	0.002331	0.002639	0.003067	0	0.004386	0
BX248238.1	0.000846	0.007666	0	0	0	0	0.004438	0.00304	0	0	0	0	0	0.003067	0	0	0
BX248238.2	0	0	0	0	0	0	0	0.00152	0	0	0	0	0	0	0	0	0
BX248318.1	0.031303	0.010221	0.039861	0.047266	0.015873	0.007003	0.016272	1.34043	0.029575	1.4084	0.16632	0.149184	0.021108	0.144172	0.623016	1.41228	0.043165
BX248324.1	0.018613	0.025554	0.004333	0.015755	0.001134	0.008403	0.008876	0.048632	0.003697	0.188931	0	0.030303	0.005277	0.015337	0.02381	0.013158	0.028777
BX248331.1	0.001692	0.004259	0	0.003707	0.001134	0	0.001479	0	0.003697	0	0	0	0	0.003067	0.007937	0	0
BX248331.2	0	0.001704	0	0	0	0	0.001479	0.004559	0.001848	0.001908	0	0	0.002639	0	0	0.219298	0
BX248332.1	0	0	0	0	0	0	0	0	0	0	0	0	0	0.003067	0	0	0
BX248390.1	0.000846	0.001704	0	0.00278	0.001134	0	0.001479	0.00152	0.001848	0.001908	0	0	0.010554	0	0.003968	0.008772	0.043165
BX248410.1	0.000846	0.001704	0	0.000927	0	0	0	0.00152	0.001848	0	0	0	0	0	0	0.008772	0
BX248410.2	0	0	0	0	0	0	0	0.00152	0	0	0	0	0	0	0	0.017544	0
BX248410.3	0	0	0	0	0.001134	0	0	0.00304	0	0.001908	0.002079	0	0	0	0	0.070175	0
BX248418.1	0.000846	0.003407	0	0.001854	0	0	0.002959	0.00304	0	0	0	0	0	0.003067	0	0	0.007194
BX248418.2	0.006768	0.003407	0.000867	0.003707	0.002268	0.001401	0.001479	0.010638	0	0.003817	0	0	0	0.006135	0.02381	0	0
BX248497.1	0.026227	0.019591	0.000867	0.000927	0	0	0.005917	0.075988	0	0.026718	0	0.002331	0.01847	0.018405	0.075397	0.02193	0.179856
BX248501.1	0.022843	0.035775	0.004333	0.024096	0.019274	0.004202	0.008876	0.031915	0.009242	0.026718	0	0	0.005277	0.052147	0.007937	0.013158	0
BX248510.1	0.07868	0.096252	0.003466	0.353105	0.168934	0.040616	0.048817	0.080547	0.121996	0.083969	0.012474	0.016317	0.14248	0.095092	0.02381	0.241228	0.280576
BX248510.2	0.000846	0.000852	0	0.001854	0.002268	0	0	0.00152	0	0	0	0	0	0	0	0	0
BX248511.1	0.005922	0.003407	0	0.029657	0.010204	0	0.001479	0.004559	0.014787	0.013359	0.002079	0	0.013193	0.003067	0.003968	0.004386	0.007194
BX248512.1	0	0.001704	0	0	0	0.001401	0	0	0.001848	0	0	0	0	0	0.003968	0	0
BX248515.1	0.001692	0.004259	0	0.003707	0.001134	0	0.001479	0	0.001848	0.005725	0	0	0	0	0	0	0
BX248515.2	0.000846	0	0.000867	0.001854	0	0.001401	0	0.00152	0	0.001908	0	0	0	0	0.003968	0	0
BX248521.2	0.000846	0.002555	0	0.004634	0	0.001401	0	0.00304	0.003697	0.005725	0	0	0	0	0	0.004386	0
BX255897.1	0	0.000852	0	0	0	0	0	0	0	0	0	0	0	0	0	0	0
BX255898.1	0	0.000852	0	0	0	0	0	0	0	0	0	0.002331	0	0	0	0	0
BX255908.1	0.001692	0	0	0.001854	0.001134	0.001401	0.002959	0	0.003697	0	0	0	0	0	0	0	0
BX255912.1	0.000846	0.000852	0	0.000927	0	0	0	0	0	0	0	0	0	0	0	0.017544	0
BX255913.1	0	0	0.000867	0	0	0	0	0	0	0	0	0	0	0	0	0	0
BX255915.1	0	0	0	0	0	0	0	0	0	0.001908	0	0	0	0	0	0	0
BX255917.2	0	0.000852	0	0	0	0	0	0	0	0	0	0	0	0	0	0	0
BX255944.1	0.000846	0.001704	0	0.000927	0	0	0	0.004559	0	0	0	0	0.002639	0	0.003968	0	0
BX255963.1	0.001692	0.003407	0	0.000927	0.001134	0.001401	0.005917	0	0	0	0	0	0	0.006135	0	0.008772	0
BX255963.2	0.000846	0	0	0	0	0	0	0	0	0	0	0	0	0	0	0.004386	0
BX255967.1	0	0.000852	0	0.000927	0	0.001401	0	0	0	0.001908	0	0	0	0	0	0.004386	0
BX276088.1	0	0	0	0	0	0	0.001479	0	0	0	0	0	0.002639	0.003067	0	0	0
BX276098.1	0.007614	0.003407	0	0	0	0	0.001479	0.00152	0	0	0	0	0	0.003067	0	0	0
BX276101.1	0.000846	0.006814	0	0.001854	0.002268	0.001401	0.001479	0.010638	0.001848	0	0.002079	0	0.005277	0	0	0.008772	1.8777
BX276102.1	0.001692	0	0.000867	0	0	0	0	0	0	0	0	0	0	0	0	0	0
BX276103.1	0	0	0	0	0.001134	0	0	0	0	0	0	0	0	0	0	0	0
BX276103.2	0.00423	0.003407	0	0.001854	0	0.007003	0.004438	0	0.001848	0.001908	0	0	0.002639	0.006135	0	0	0
BX276105.1	0.003384	0.005111	0.001733	0.006487	0.001134	0.001401	0.005917	0.009119	0.003697	0.01145	0.002079	0	0.005277	0.01227	0.003968	0.004386	0.007194
BX276107.1	0.007614	0.00937	0	0.000927	0.002268	0.001401	0.007396	0.004559	0	0	0	0	0.002639	0.009202	0	0	0
BX279523.1	0.00846	0.006814	0	0.00278	0	0.001401	0.007396	0.013678	0	0.001908	0.002079	0	0.002639	0.006135	0.019841	0.013158	0
BX279523.3	0.000846	0	0	0.000927	0	0	0	0	0	0	0	0	0	0	0	0	0
BX284620.1	0.001692	0.002555	0.001733	0.005561	0.001134	0	0	0.00304	0.007394	0.001908	0	0	0	0	0	0.004386	0.014388
BX284635.1	0.769882	0.574106	0.010399	0.007414	0.001134	0.133053	0.973373	0.006079	0	0.034351	0.008316	0.002331	0.002639	1.06749	0.007937	0.096491	0.014388
BX284638.1	1.62944	2.06133	0.046794	0.04912	0.005669	0.406162	1.38018	0.50152	0.011091	2.25572	0.022869	0.20979	0.023747	0.831288	0.146825	0.368421	0.093525
BX284666.1	0.031303	0.039182	0.001733	0.198332	0.105442	0.021008	0.011834	0.039514	0.186691	0.005725	0.018711	0.004662	0.05277	0.021472	0.015873	0.065789	0.028777
BX284666.2	0	0.000852	0	0	0	0	0	0	0.001848	0	0	0	0	0	0	0	0
BX284696.1	0.222504	0.282794	0.010399	0.407785	0.168934	0.02381	0.181953	0.234043	0.18854	0.246183	0.010395	0.016317	0.184697	0.242331	0.146825	0.333333	0.294964
BX284697.2	0.001692	0.000852	0	0	0	0	0	0.00152	0.001848	0.003817	0	0	0	0.003067	0	0	0
BX293559.1	0	0	0	0	0	0	0	0	0	0.001908	0	0	0	0	0	0	0
BX293559.2	0.000846	0	0	0	0.001134	0	0.001479	0	0	0	0	0	0.007916	0.003067	0	0	0
BX293567.1	0	0	0	0.003707	0	0	0	0	0	0.001908	0	0	0.002639	0	0	0	0
BX293991.1	0	0.000852	0	0	0	0	0	0	0	0	0	0	0	0	0	0	0
BX294006.1	0	0	0	0	0	0	0	0	0	0	0	0	0	0	0	0.004386	0
BX294100.1	0.00846	0.01448	0	0.016682	0.00907	0.002801	0.016272	0.013678	0.014787	0.032443	0.002079	0.006993	0.010554	0.015337	0.011905	0.004386	0.007194
BX294100.2	0	0.000852	0	0	0	0	0	0	0	0.001908	0	0	0	0	0	0	0
BX294110.1	0	0.001704	0	0	0	0	0.001479	0	0	0	0	0	0	0	0	0	0
BX294110.2	0	0	0	0.000927	0	0	0	0	0	0	0	0	0.002639	0	0	0	0
BX294129.1	0	0	0	0.000927	0	0	0	0.00152	0	0	0	0	0	0	0	0	0
BX294160.1	0.00846	0.030664	0.000867	0	0	0.004202	0.004438	0.022796	0	0.015267	0.002079	0.002331	0	0.027607	0	0.004386	0.007194
BX294163.1	0.000846	0	0	0	0	0	0	0	0	0	0	0	0	0	0	0	0
BX294165.1	0.005076	0.00937	0	0.014829	0.005669	0	0.008876	0.010638	0.007394	0.028626	0	0	0.007916	0.009202	0	0.026316	0
BX294178.1	0	0.002555	0	0.000927	0	0	0	0.00152	0	0.013359	0	0	0	0	0.003968	0	0.007194
BX294178.2	0.002538	0.00937	0	0.003707	0.001134	0.001401	0.005917	0.012158	0.005545	0.007634	0	0	0.005277	0.003067	0.015873	0.008772	0.007194
BX294181.2	0.000846	0	0	0	0	0	0	0	0	0	0	0	0	0	0	0	0
BX294189.1	0.001692	0.003407	0	0.017609	0.012472	0.002801	0.002959	0.00304	0.031423	0.001908	0.004158	0.002331	0	0.003067	0.003968	0.004386	0.014388
BX294379.1	0.006768	0.013629	0.000867	0.018536	0.012472	0	0.002959	0.009119	0.03512	0.003817	0.002079	0.002331	0.002639	0.006135	0	0	0
BX294383.1	0	0.000852	0	0	0	0	0	0.00152	0	0	0	0	0	0	0	0	0
BX294387.1	0	0	0	0	0	0	0	0	0	0.001908	0	0	0	0	0	0	0
BX294388.1	0	0	0	0	0	0	0	0.00152	0	0.001908	0	0	0	0	0	0	0
BX294389.1	0.003384	0.002555	0	0.019462	0.017007	0	0	0.00304	0.007394	0.001908	0	0	0	0	0.003968	0.008772	0
BX294434.1	0.018613	0.03833	0.000867	0.170528	0.113379	0.005602	0.008876	0.042553	0.121996	0.041985	0.004158	0.002331	0.026385	0.006135	0.027778	0.02193	0.158273
BX294444.1	0	0	0	0	0.001134	0	0	0	0	0	0	0	0	0	0	0.004386	0
BX294661.1	0	0	0	0	0	0	0	0	0	0	0	0	0	0	0	0.004386	0
BX294661.2	0.022843	0.016184	0.000867	0.022243	0.018141	0.008403	0.007396	0.018237	0.011091	0.01145	0.004158	0	0.01847	0.009202	0.003968	0.026316	0.021583
BX296520.1	0.000846	0	0	0	0	0.001401	0	0	0	0	0	0	0	0	0	0	0
BX296526.1	0.001692	0	0	0	0	0	0	0.00152	0	0.001908	0	0	0	0	0.003968	0.004386	0
BX296541.1	0	0.000852	0	0.000927	0.001134	0	0	0.00152	0.009242	0	0	0	0	0	0	0	0
BX296551.1	0.000846	0.001704	0.0026	0.004634	0.002268	0	0.002959	0.00304	0	0	0.002079	0	0.073879	0	0	0.280702	0
BX296552.1	0	0	0	0	0	0	0	0	0	0	0	0	0	0.009202	0	0	0
BX296552.2	0.006768	0.001704	0	0.001854	0	0	0.010355	0.00152	0	0	0	0	0	0.006135	0	0.004386	0
BX296562.1	0	0.002555	0	0	0	0	0	0	0	0	0	0	0.002639	0	0	0	0
BX296562.2	0.002538	0.004259	0	0	0	0	0.007396	0	0	0	0	0	0	0.009202	0.003968	0.004386	0
BX321870.1	0.000846	0	0	0.001854	0	0	0	0	0	0	0	0	0	0	0	0.004386	0.007194
BX321870.2	0.003384	0.003407	0	0.003707	0.001134	0.002801	0.004438	0.006079	0	0.007634	0	0	0.002639	0.003067	0.003968	0.004386	0.007194
BX321875.1	0	0.000852	0	0.000927	0	0	0.001479	0.00152	0.001848	0	0	0	0.015831	0.003067	0	0.026316	0
BX321875.3	0.002538	0.005111	0.000867	0.011121	0.002268	0.001401	0.004438	0.006079	0.001848	0.001908	0	0	0.005277	0.006135	0	0.008772	0.007194
BX321877.1	0.001692	0.000852	0	0	0	0	0	0	0	0	0	0	0	0	0.003968	0	0
BX321882.1	0.000846	0.000852	0	0	0	0	0	0	0	0	0	0	0	0	0	0	0
BX321912.1	0.000846	0	0	0.000927	0	0	0	0	0	0	0	0	0	0	0.003968	0.004386	0
BX322530.1	0.013536	0.022998	0.007799	0.189991	0.096372	0	0.025148	0.044073	0.079482	0.061069	0	0.002331	0.065963	0.021472	0.011905	0.127193	0.115108
BX322555.1	0.005076	0.006814	0	0.006487	0.002268	0	0.007396	0.004559	0.003697	0.003817	0.002079	0	0.01847	0.003067	0.003968	0.017544	0
BX322555.2	0.00423	0.006814	0	0.014829	0.001134	0	0.007396	0.004559	0.005545	0.005725	0.004158	0	0.013193	0.006135	0.003968	0.026316	0
BX322555.3	0.020305	0.028961	0	0.034291	0.011338	0	0.044379	0.016717	0.02403	0.01145	0.004158	0.002331	0.07124	0.027607	0.039683	0.04386	0.021583
BX322555.4	0.003384	0.003407	0	0.007414	0.001134	0.001401	0.010355	0.00304	0.003697	0.003817	0	0	0	0.003067	0.011905	0.017544	0
BX322555.5	0	0.000852	0	0	0	0	0	0	0	0	0	0	0.002639	0	0	0	0.007194
BX322574.1	0.067682	0.061329	0	0.007414	0.002268	0.002801	0.042899	0.031915	0.007394	0.04771	0.002079	0	0.007916	0.055215	0.039683	0.02193	0.028777
BX322575.1	0.000846	0.001704	0	0	0	0	0.001479	0.00304	0	0.007634	0.002079	0.002331	0	0.009202	0.007937	0	0
BX322577.1	0	0	0	0.001854	0	0	0	0	0	0	0	0	0	0	0	0	0
BX322587.1	0.000846	0.000852	0.000867	0.005561	0.001134	0	0.002959	0	0.001848	0	0	0	0.084433	0.009202	0	0.390351	0
BX322587.2	0	0.001704	0	0.00278	0.002268	0	0.001479	0	0	0	0	0	0.013193	0	0	0.02193	0.007194
BX322601.1	0	0	0	0.000927	0	0	0	0	0	0.001908	0	0	0	0	0	0	0
BX322603.1	0	0	0	0	0	0	0	0	0	0	0	0	0	0	0.150794	0	0
BX322608.1	0	0	0	0	0	0	0	0.00152	0	0	0	0	0	0	0	0	0
BX322618.1	0.00423	0.003407	0.001733	0.001854	0.003401	0.001401	0.010355	0.004559	0.003697	0	0.002079	0	0.28496	0	0.003968	0.017544	0
BX322631.1	0	0	0.003466	0	0.001134	0	0	0	0	0	0.002079	0.002331	0.187335	0	0.003968	0.035088	0.007194
BX322647.1	0	0.000852	0	0	0	0	0	0.00152	0	0	0	0	0	0.003067	0	0	0.014388
BX322657.1	0.000846	0.000852	0	0.00278	0.001134	0	0.004438	0	0.001848	0	0	0	0.005277	0.003067	0.011905	0	0.007194
BX322657.2	0.035533	0.037479	0.001733	0.057461	0.019274	0.021008	0.038462	0.037994	0.033272	0.020992	0.002079	0.004662	0.021108	0.015337	0.02381	0.04386	0.028777
BX322657.3	0.013536	0.017036	0.000867	0.022243	0.005669	0.004202	0.010355	0.012158	0.02403	0.003817	0	0.002331	0.015831	0.01227	0.007937	0.026316	0
BX322660.1	0	0	0	0	0	0	0	0	0	0.001908	0	0	0.002639	0	0	0	0
BX322661.1	0.018613	0.020443	0.001733	0.003707	0.003401	0.001401	0.053254	0.031915	0	0.04771	0	0.009324	0.002639	0.03681	0.003968	0.017544	0.05036
BX322661.2	0.016074	0.031516	0.000867	0.004634	0.005669	0.008403	0.090237	0.033435	0.003697	0.057252	0.002079	0.009324	0	0.046012	0.02381	0.004386	0.086331
BX322661.3	0	0.001704	0	0	0	0	0.002959	0.00152	0	0	0	0	0	0	0	0	0
BX322665.1	0	0	0	0	0	0	0	0	0.001848	0	0	0	0	0	0.003968	0	0
BX322665.2	0.002538	0.010221	0.0026	0.05468	0.036281	0	0.007396	0.00304	0.055453	0.009542	0.002079	0.002331	0.01847	0	0.019841	0.008772	0
BX322665.3	0	0	0	0.000927	0	0.001401	0	0	0	0.001908	0	0	0	0	0	0	0.007194
BX322787.1	0	0	0	0.001854	0.001134	0	0	0	0	0	0	0	0.002639	0	0.003968	0	0.007194
BX322792.1	0.001692	0.000852	0	0	0	0	0	0	0	0.001908	0	0	0	0.009202	0	0	0
BX323016.1	0	0	0	0.000927	0.001134	0	0	0	0	0	0	0	0	0.003067	0	0.004386	0.014388
BX323022.1	0.009306	0.002555	0	0.000927	0.001134	0	0.001479	0	0.001848	0.001908	0.004158	0	0.108179	0	0	0.140351	0
BX323028.1	0	0	0	0	0	0	0	0	0	0	0	0	0	0	0	0	0.021583
BX323031.1	0	0.004259	0	0	0	0	0	0	0	0.001908	0	0	0.005277	0	0.011905	0	0
BX323031.2	0.015228	0.028109	0.001733	0.010195	0.003401	0.005602	0.057692	0.007599	0.007394	0.013359	0.002079	0.002331	0.013193	0.030675	0.019841	0.030702	0.014388
BX323041.1	0	0	0	0.001854	0	0	0	0	0	0	0	0	0	0	0	0	0
BX323051.1	0.002538	0.001704	0	0.012048	0.005669	0	0.001479	0.004559	0.025878	0	0	0	0	0	0	0	0
BX323060.3	0.007614	0.007666	0	0.009268	0.001134	0.002801	0.002959	0.016717	0.003697	0.003817	0	0	0	0.021472	0.007937	0.004386	0
BX323065.1	0.000846	0.000852	0	0	0	0	0	0.00304	0	0.003817	0	0	0	0	0	0	0
BX323067.1	0.000846	0.000852	0.000867	0	0	0.001401	0.001479	0	0	0.085878	0	0.004662	0	0	0	0	0
BX323074.1	0.005922	0	0	0.001854	0.001134	0.001401	0.001479	0.006079	0.001848	0	0.002079	0	0.002639	0	0	0.004386	0
BX323074.2	0.100677	0.145656	0.001733	0.088971	0.094104	0.029412	0.06213	0.110942	0.051756	0.101145	0.008316	0.004662	0.029024	0.088957	0.059524	0.131579	0.007194
BX323076.1	0	0	0	0	0	0	0	0	0	0	0	0	0	0	0.003968	0	0
BX323076.2	0	0	0	0	0	0	0	0	0	0	0.002079	0	0	0	0	0	0.043165
BX323079.1	0.001692	0.000852	0	0	0	0	0.001479	0	0	0	0	0	0	0	0	0	0
BX323080.1	0	0	0	0.001854	0	0	0	0	0	0	0	0	0	0	0	0	0
BX323082.1	0.015228	0.015332	0.000867	0.012048	0.004535	0.001401	0.026627	0.00152	0.007394	0.007634	0	0	0.005277	0.021472	0.007937	0.02193	0.014388
BX323087.1	0	0	0	0	0	0	0	0.013678	0	0.019084	0	0	0	0.003067	0.003968	0	0
BX323087.2	0	0	0	0	0	0	0	0.00304	0	0	0	0	0	0	0	0	0
BX323450.1	0	0	0	0.000927	0.001134	0	0.001479	0	0	0	0	0	0	0	0	0	0
BX323453.1	0.003384	0.021295	0.000867	0.020389	0.006803	0.001401	0.013314	0.018237	0.02403	0.032443	0.014553	0	0.031662	0.021472	0.007937	0.048246	0.007194
BX323457.1	0.002538	0.002555	0	0.000927	0	0	0.001479	0	0	0.003817	0	0	0	0	0	0.004386	0
BX323458.1	0.01269	0.011925	0	0.042632	0.026077	0.001401	0.008876	0.00152	0.022181	0.007634	0.002079	0	0.010554	0.01227	0.003968	0.013158	0.014388
BX323458.2	0	0.000852	0	0.000927	0	0	0	0	0	0	0	0	0	0.003067	0	0	0.179856
BX323461.1	0	0	0	0.001854	0.001134	0	0.001479	0	0	0	0	0	0	0	0	0	0
BX323543.1	0	0.001704	0	0	0	0.001401	0	0	0	0	0	0	0	0	0	0	0
BX323543.2	0	0	0	0.000927	0	0	0	0	0	0	0	0	0	0	0	0	0
BX323543.3	0	0	0	0	0	0	0.001479	0	0	0	0	0	0	0	0	0	0
BX323544.1	0	0.000852	0	0	0	0	0	0	0	0	0	0	0	0	0	0	0
BX323550.3	0	0	0	0.000927	0	0	0	0	0	0	0	0	0	0	0	0	0
BX323555.1	0	0	0	0	0	0	0	0	0	0	0	0	0.002639	0	0	0	0
BX323555.2	0.001692	0.000852	0	0	0	0	0	0	0	0	0	0	0.005277	0.003067	0	0	0
BX323555.3	0	0	0	0	0	0	0	0.00152	0	0	0	0	0	0	0	0	0
BX323556.1	0	0.001704	0	0.003707	0	0	0.001479	0.00152	0	0.005725	0	0.002331	0.002639	0	0	0	0
BX323557.1	0.018613	0.021295	0.000867	0.050046	0.035147	0.009804	0.017751	0.027356	0.033272	0.020992	0.006237	0.009324	0.015831	0.009202	0.019841	0.057018	0
BX323559.2	0.000846	0	0	0	0	0	0	0	0	0	0	0	0	0	0.003968	0	0
BX323559.3	0	0.000852	0	0	0	0	0	0	0	0	0	0	0	0	0	0.004386	0
BX323559.4	0	0	0	0	0.002268	0.001401	0.001479	0.00152	0	0.001908	0	0	0	0	0	0	0.007194
BX323560.1	0.003384	0.002555	0	0.000927	0	0	0.004438	0.00304	0	0	0	0	0.005277	0.006135	0.003968	0	0
BX323564.2	0.001692	0.000852	0.000867	0.000927	0	0	0	0	0.001848	0	0	0	0.002639	0	0.007937	0	0
BX323573.1	0	0	0	0.001854	0	0	0	0.00152	0	0	0	0	0	0	0	0	0
BX323575.1	0.006768	0.001704	0.000867	0.016682	0.001134	0.005602	0.004438	0.00152	0.001848	0	0	0	0.007916	0	0	0	0.035971
BX323586.1	0	0	0	0.00278	0	0	0.001479	0	0	0	0	0	0.005277	0	0	0.004386	0
BX323586.2	0	0	0	0	0	0	0	0	0	0.001908	0	0	0	0	0	0	0
BX323588.1	0	0	0	0	0	0	0	0	0	0.001908	0	0	0	0	0.031746	0	0
BX323590.1	0.028765	0.027257	0.000867	0.013902	0.003401	0.008403	0.022189	0.018237	0.011091	0.022901	0	0.006993	0.01847	0.03681	0.011905	0.02193	0
BX323590.2	0	0	0	0.001854	0	0	0.001479	0	0	0.015267	0	0	0	0	0.166667	0	0
BX323590.3	0.000846	0.003407	0	0.00278	0	0	0	0.009119	0	0.001908	0	0	0.005277	0	0.003968	0	0.007194
BX323596.2	0	0	0.000867	0	0	0	0	0	0	0	0.002079	0	0.010554	0	0	0	0
BX323793.1	0.002538	0.001704	0	0	0	0	0	0	0	0	0	0	0	0.003067	0	0.004386	0.007194
BX323797.1	0	0	0	0	0	0	0.001479	0	0	0	0	0	0	0.003067	0	0	0
BX323797.3	0.000846	0	0	0	0	0	0	0	0	0	0	0	0	0	0	0	0
BX323797.4	0.000846	0	0	0	0	0	0	0	0	0	0	0	0	0	0	0	0
BX323800.1	0.002538	0.001704	0	0.00278	0.003401	0	0.002959	0.00152	0	0	0	0	0	0	0	0	0
BX323801.1	0	0	0	0.000927	0.002268	0	0	0	0	0	0	0	0	0	0.003968	0.004386	0.007194
BX323807.1	0.001692	0.000852	0	0	0	0	0	0	0	0	0	0	0	0	0	0	0
BX323812.2	0	0	0	0	0	0	0	0	0	0	0	0	0	0	0	0.004386	0
BX323819.1	0.029611	0.392675	0.004333	0.021316	0.019274	0.04902	0.173077	0.022796	0.022181	0.049618	0.002079	0.009324	0.044855	0.070552	0.039683	0.065789	0.028777
BX323820.1	0.00423	0	0	0.000927	0	0	0	0.012158	0	0	0	0	0	0.01227	0	0	0.028777
BX323824.1	0.015228	0.013629	0.000867	0.015755	0.005669	0.002801	0.013314	0.012158	0.003697	0.013359	0	0	0.002639	0.006135	0.019841	0.004386	0
BX323830.1	0.000846	0	0	0	0	0	0	0	0	0	0	0	0	0	0	0	0
BX323837.1	0	0	0	0	0	0	0	0	0	0	0	0	0.005277	0.003067	0	0.004386	0
BX323839.1	0.000846	0	0	0.005561	0.002268	0	0	0.00152	0.003697	0	0	0	0.002639	0.003067	0	0	0
BX323855.1	0.001692	0.001704	0.000867	0.00278	0	0.001401	0.001479	0.00304	0	0.01145	0	0	0	0.006135	0	0.008772	0.007194
BX323855.2	0	0	0	0	0	0	0	0	0.001848	0	0	0	0	0	0	0	0
BX323861.1	0	0	0	0	0	0	0	0	0	0	0	0	0.005277	0	0	0.008772	0
BX323861.3	0	0.000852	0	0.000927	0	0	0.005917	0	0.001848	0	0	0	0.010554	0	0.003968	0.02193	0
BX323875.1	0.000846	0.000852	0.000867	0.000927	0	0	0.002959	0	0.001848	0.001908	0	0	0.002639	0	0.007937	0.004386	0
BX323876.1	0	0	0	0.000927	0	0	0	0	0	0	0	0	0	0	0	0	0
BX323882.1	0	0	0	0.000927	0	0	0	0	0	0	0	0	0	0	0	0	0
BX323884.1	0.099831	0.129472	0.003466	0.127896	0.058957	0.047619	0.047337	0.136778	0.020333	0.064885	0.010395	0.013986	0.060686	0.064417	0.055556	0.109649	0.079137
BX323889.1	0.013536	0.017036	0.000867	0.001854	0	0	0.001479	0.004559	0	0.005725	0.002079	0	0.023747	0.015337	0.011905	0.026316	0
BX323991.1	0	0	0	0	0	0	0.001479	0.00152	0	0	0	0	0	0.003067	0.007937	0	0
BX323994.1	0	0.000852	0	0	0	0	0.002959	0	0	0	0	0	0	0	0	0	0
BX323994.2	0.002538	0.001704	0	0.00278	0.001134	0	0	0.00152	0.001848	0	0	0	0	0	0	0.004386	0
BX324003.2	0.010152	0.011073	0	0.012048	0.00907	0.004202	0.002959	0.012158	0.011091	0.013359	0.002079	0	0.002639	0.009202	0.007937	0.013158	0
BX324006.1	0.000846	0	0	0	0	0	0	0.00152	0	0	0	0	0	0.003067	0	0	0
BX324006.2	0.002538	0.003407	0	0.009268	0.003401	0	0.002959	0.009119	0.003697	0.013359	0	0.004662	0	0	0.003968	0.004386	0.014388
BX324006.3	0	0	0	0	0	0	0	0.00152	0	0	0	0	0	0	0	0	0
BX324007.2	0	0.001704	0	0	0	0	0.001479	0	0.001848	0.001908	0	0	0	0	0	0	0
BX324119.1	0	0.002555	0	0.000927	0	0	0.001479	0	0	0	0	0	0	0	0	0	0
BX324123.2	0.000846	0.000852	0	0	0	0	0	0	0	0	0	0	0	0	0	0	0
BX324132.2	0	0	0	0.006487	0.004535	0	0	0	0.007394	0	0	0	0.034301	0	0	0.004386	0
BX324132.3	0	0	0	0	0	0	0	0.004559	0	0	0	0	0	0	0	0	0
BX324137.1	0	0	0.000867	0	0	0	0	0	0	0	0	0	0	0	0	0	0
BX324142.1	0.020305	0.027257	0.000867	0.015755	0.007937	0.004202	0.017751	0.012158	0.016636	0.015267	0.002079	0.002331	0.005277	0.02454	0.003968	0.026316	0.007194
BX324142.2	0.000846	0.001704	0	0.00278	0	0	0.002959	0	0.003697	0.001908	0	0	0	0	0	0	0
BX324146.1	0	0	0	0	0.001134	0	0.001479	0	0	0	0	0	0	0	0	0	0
BX324153.1	0.001692	0	0	0	0	0.001401	0.001479	0	0.001848	0	0	0	0	0	0.007937	0	0
BX324164.1	0	0	0	0	0	0.001401	0	0	0	0	0	0	0	0	0	0.004386	0
BX324164.2	0	0	0	0	0	0	0	0	0	0.001908	0	0	0	0	0	0.004386	0
BX324164.3	0.025381	0.044293	0.000867	0.119555	0.070295	0.009804	0.031065	0.031915	0.066543	0.032443	0	0.009324	0.042216	0.064417	0.039683	0.122807	0.035971
BX324164.4	0.029611	0.064736	0.001733	0.191844	0.132653	0.011204	0.029586	0.115502	0.066543	0.164122	0.018711	0.011655	0.100264	0.070552	0.063492	0.223684	0.47482
BX324166.1	0	0	0	0	0	0	0	0	0.001848	0	0	0	0	0	0	0	0
BX324181.1	0.000846	0.002555	0	0.001854	0.003401	0	0.001479	0	0	0.001908	0	0	0	0	0.003968	0.013158	0
BX324188.1	0.001692	0	0	0.000927	0	0	0	0.00152	0	0	0	0	0	0	0	0	0
BX324206.1	0.002538	0.001704	0.000867	0.000927	0.001134	0	0	0.00152	0.001848	0.003817	0	0.002331	0.002639	0	0.011905	0.004386	0
BX324206.2	0.07445	0.082624	0.005199	0.197405	0.087302	0.028011	0.10503	0.048632	0.134935	0.04771	0.018711	0.006993	0.039578	0.067485	0.083333	0.096491	0.115108
BX324207.1	0.005076	0.003407	0	0.00278	0.002268	0	0.001479	0.009119	0.005545	0.003817	0	0	0	0.003067	0.007937	0.004386	0
BX324212.1	0.001692	0	0	0.001854	0	0	0.001479	0.00152	0	0.001908	0	0	0.002639	0	0	0	0
BX324212.2	0.003384	0.001704	0	0.000927	0	0	0	0.00152	0.001848	0	0	0	0	0	0	0	0
BX324213.1	0	0	0	0	0	0	0	0.00152	0	0	0	0	0	0	0	0	0
BX324216.1	0.002538	0.003407	0	0.000927	0	0	0.001479	0.00152	0.001848	0.001908	0	0	0	0	0	0	0.007194
BX324216.2	0.014382	0.029813	0.000867	0.011121	0.004535	0.008403	0.04142	0.018237	0.001848	0.01145	0	0.002331	0.007916	0.042945	0	0	0.035971
BX324216.3	0.051607	0.109881	0.0026	0.050046	0.034014	0.004202	0.087278	0.034954	0.03512	0.028626	0.004158	0	0.063325	0.079755	0.035714	0.065789	0.057554
BX324216.4	0	0.000852	0	0	0	0	0	0	0	0	0	0	0	0	0.019841	0	0
BX324218.1	0	0	0.003466	0.275255	0.28458	0.001401	0	0	0.358595	0.003817	0.008316	0.002331	0.007916	0.003067	0.011905	0.004386	0
BX324224.1	0.014382	0.022147	0.000867	0.032437	0.026077	0.001401	0.010355	0.012158	0.007394	0.03626	0.004158	0	0.007916	0.027607	0.011905	0.02193	0.007194
BX324227.1	0	0.000852	0	0	0.001134	0	0	0	0	0	0	0	0	0.003067	0	0	0
BX324233.1	0.005076	0.007666	0	0.003707	0.004535	0	0.002959	0.00304	0.001848	0.007634	0	0	0.007916	0	0.007937	0	0.021583
BX465186.1	0	0	0	0	0	0	0.001479	0.00152	0	0	0	0	0	0	0.003968	0	0
BX465186.2	0.005922	0.010221	0	0.011121	0.015873	0	0.014793	0.007599	0.02403	0.009542	0	0	0.002639	0.003067	0	0.008772	0
BX465205.2	0.00846	0.004259	0.001733	0.003707	0	0	0.002959	0.004559	0.005545	0.005725	0	0	0.002639	0.006135	0.003968	0	0
BX465205.3	0	0	0	0	0	0	0	0	0	0	0	0	0	0.003067	0	0	0
BX465206.1	0.010998	0.008518	0	0.02317	0.010204	0	0.010355	0.015198	0.007394	0.015267	0.002079	0	0.005277	0.015337	0.019841	0.013158	0.007194
BX465208.1	0.030457	0.027257	0.001733	0.050046	0.021542	0.007003	0.025148	0.027356	0.020333	0.076336	0.008316	0.004662	0.026385	0.03681	0.027778	0.065789	0.007194
BX465225.1	0	0	0	0	0	0	0	0	0	0.001908	0	0	0	0	0	0	0
BX465227.1	0.190355	0.196763	0.016464	0.28823	0.120181	0.060224	0.091716	0.287234	0.079482	0.303435	0.018711	0.060606	0.176781	0.190184	0.099206	0.320175	0.395683
BX465228.1	0.058376	0.085179	0.0026	0.046339	0.027211	0.026611	0.060651	0.048632	0.027726	0.028626	0.006237	0.009324	0.131926	0.046012	0.107143	0.140351	0.021583
BX465228.2	0.010998	0.006814	0	0.012048	0.005669	0.002801	0.004438	0.004559	0.001848	0.001908	0.004158	0	0.015831	0.01227	0.003968	0.017544	0.007194
BX465834.1	0	0.005111	0.0026	0.009268	0.002268	0	0.001479	0.006079	0.003697	0.486641	0.004158	0.027972	0	0.003067	0.043651	0	0.014388
BX465836.1	0.009306	0.006814	0	0.00278	0.002268	0.001401	0.005917	0.006079	0.003697	0.005725	0	0	0.005277	0.01227	0.003968	0.004386	0.057554
BX465838.1	0	0	0.000867	0	0	0	0	0.00152	0.001848	0	0	0	0	0	0	0	0
BX465844.1	0.010998	0.011073	0.000867	0.005561	0.006803	0	0.010355	0.006079	0.001848	0.009542	0.002079	0	0.005277	0.003067	0.003968	0.004386	0.007194
BX465848.1	0.001692	0.000852	0	0.000927	0.001134	0.001401	0.002959	0	0	0.001908	0	0	0.002639	0.003067	0	0	0
BX465848.2	0.000846	0.005111	0.000867	0.010195	0.005669	0.004202	0.005917	0.009119	0.005545	0.003817	0	0	0.010554	0.01227	0.003968	0.004386	0.014388
BX465849.1	0.000846	0.000852	0	0	0	0	0	0	0	0	0	0	0	0.003067	0.019841	0	0
BX465862.2	0	0.002555	0	0.004634	0.001134	0	0.001479	0	0.001848	0	0	0	0	0	0	0	0
BX465862.3	0.000846	0	0	0	0.001134	0	0	0	0	0	0	0	0	0	0.003968	0	0.007194
BX465862.4	0.000846	0.000852	0	0.001854	0	0	0	0.00152	0	0	0	0	0.005277	0	0.003968	0	0
BX465864.1	0	0.000852	0	0	0	0	0	0.00304	0	0	0	0	0	0.003067	0	0	0
BX465868.1	0.00423	0.000852	0	0.000927	0	0.001401	0	0	0	0	0	0	0	0.003067	0	0	0.007194
BX469885.1	0.164975	0.235094	0.007799	0.865616	0.512472	0.091036	0.057692	0.234043	0.475046	0.288168	0.02079	0.041958	0.23219	0.122699	0.047619	0.403509	0.071942
BX469896.1	0.00423	0.004259	0	0.022243	0.022676	0.005602	0.001479	0.010638	0.025878	0.017176	0	0	0.005277	0	0	0.048246	0.007194
BX469902.1	0.007614	0.004259	0	0	0	0.001401	0	0.028875	0	0.032443	0	0	0	0.006135	0	0	0
BX469908.1	0.000846	0.001704	0	0	0	0	0.001479	0	0	0.001908	0	0	0.002639	0.006135	0	0	0
BX469910.2	0.001692	0.000852	0	0	0.001134	0	0	0	0	0	0	0	0	0	0	0	0
BX469918.1	0.00423	0.003407	0	0.006487	0.001134	0	0.002959	0.00304	0.003697	0.003817	0	0	0.002639	0.006135	0.007937	0	0
BX469925.1	0.009306	0.00937	0	0.013902	0.005669	0.008403	0.010355	0.015198	0.005545	0.005725	0	0	0.005277	0.003067	0.007937	0.02193	0.007194
BX469925.3	0.001692	0.001704	0	0.000927	0	0.002801	0.001479	0	0	0.001908	0	0	0	0	0	0	0
BX469930.1	0.101523	0.070698	0.000867	0.139944	0.062358	0.007003	0.072485	0.051672	0.131238	0.083969	0	0.002331	0.065963	0.027607	0.099206	0.140351	0.107914
BX470107.1	0	0	0	0.001854	0	0	0	0	0	0	0	0	0	0	0	0	0
BX470116.1	0.034687	0.037479	0.000867	0.0519	0.035147	0.011204	0.035503	0.025836	0.022181	0.009542	0.004158	0.002331	0.015831	0.039877	0.007937	0.013158	0.028777
BX470128.1	0	0	0	0	0.001134	0	0	0.00152	0	0.001908	0	0	0	0	0.003968	0	0
BX470154.1	0	0.000852	0	0.000927	0	0	0.001479	0	0	0	0	0	0	0	0	0	0
BX470176.1	0.170051	0.136286	0.007799	0.003707	0.001134	0.019608	0.047337	0.098784	0	0.040076	0	0	0	0.067485	0.019841	0.026316	0.043165
BX470182.1	0.060914	0.076661	0.004333	0.040778	0.014739	0.004202	0.059172	0.024316	0.025878	0.032443	0	0.006993	0.021108	0.015337	0.047619	0.092105	0.071942
BX470183.1	0.001692	0.001704	0	0.004634	0.002268	0.002801	0.001479	0.00152	0.009242	0	0	0	0.005277	0.003067	0.003968	0	0
BX470185.1	0.049069	0.051959	0.001733	0.076923	0.024943	0.011204	0.02071	0.039514	0.046211	0.043893	0.014553	0.009324	0.073879	0.033742	0.047619	0.118421	0.05036
BX470188.1	0	0.000852	0	0.000927	0	0	0	0.00152	0	0.001908	0	0	0	0	0	0	0
BX470189.1	0.102369	0.109029	0.005199	0.052827	0.019274	0.040616	0.107988	0.177812	0.036969	0.183206	0.012474	0.041958	0.084433	0.147239	0.075397	0.118421	0.043165
BX470197.1	0.005922	0	0	0.004634	0.002268	0.001401	0.008876	0.00152	0.001848	0	0	0	0.002639	0.006135	0	0	0.007194
BX470211.1	0.047377	0.030664	0.000867	0.039852	0.018141	0.02521	0.045858	0.028875	0.018484	0.013359	0.006237	0.002331	0.015831	0.033742	0.02381	0.035088	0
BX470218.1	0.001692	0	0	0	0	0	0	0	0.003697	0.005725	0	0	0	0	0.003968	0	0
BX470224.3	0	0.001704	0	0	0	0	0	0	0	0	0	0.002331	0	0	0	0	0
BX470229.1	0	0.000852	0	0	0	0	0	0	0	0	0	0	0	0	0.003968	0	0
BX470229.2	0.01269	0.005963	0	0	0	0.001401	0.004438	0.00152	0	0.001908	0	0	0.005277	0	0	0	0
BX470238.1	0.00423	0.00937	0	0.000927	0.002268	0.001401	0.011834	0.00304	0.005545	0.015267	0.002079	0	0.005277	0	0.007937	0.008772	0.007194
BX470240.1	0.000846	0	0	0.005561	0	0.001401	0	0.00152	0	0	0.002079	0	0	0	0	0.004386	0
BX470242.1	0.000846	0.001704	0	0.000927	0	0	0	0	0	0.001908	0	0	0.002639	0	0	0	0
BX470242.2	0.002538	0	0	0	0	0.001401	0	0.00304	0	0.001908	0	0	0	0.01227	0	0	0
BX470246.1	0.002538	0.002555	0.001733	0.010195	0.004535	0	0.001479	0.00304	0.005545	0	0	0	0.005277	0	0	0.004386	0
BX470247.1	0.000846	0	0	0	0	0	0	0.00152	0	0	0	0	0.007916	0	0	0.008772	0
BX470254.1	0	0	0	0	0	0	0.001479	0	0	0	0	0	0.002639	0	0	0.004386	0
BX470259.1	0.01269	0.011925	0	0.003707	0.002268	0.001401	0.011834	0.009119	0	0.024809	0	0	0.005277	0.021472	0	0.004386	0
BX470259.2	0.453469	0.483816	0.018198	0.39203	0.221088	0.135854	0.511834	0.430091	0.32902	0.492366	0.031185	0.076923	0.282322	0.469325	0.301587	0.460526	0.366906
BX470259.3	0.013536	0.010221	0	0.008341	0.001134	0.011204	0.017751	0.009119	0.007394	0.028626	0.002079	0	0.005277	0.01227	0	0.004386	0
BX470264.1	0.134518	0.126065	0.001733	0.011121	0.001134	0.044818	0.136095	0.039514	0.005545	0.043893	0	0.004662	0.010554	0.08589	0.011905	0.048246	0.143885
BX510301.2	0.006768	0.007666	0	0.012975	0.003401	0	0.019231	0.00152	0.001848	0.005725	0	0	0.013193	0.009202	0.003968	0.004386	0.007194
BX510306.1	0	0	0	0	0	0	0	0	0	0	0	0	0	0	0	0.008772	0
BX510319.1	0	0	0	0.000927	0	0	0	0.00152	0	0	0	0	0.002639	0	0	0	0
BX510324.1	0	0	0	0	0	0	0	0	0	0	0	0	0	0	0.003968	0	0
BX510324.2	0.001692	0	0	0.000927	0.003401	0.001401	0	0.004559	0	0	0	0	0.002639	0.003067	0	0.004386	0
BX510649.1	0.006768	0.013629	0.000867	0	0	0	0.010355	0.004559	0	0.01145	0	0	0	0.015337	0	0	0.014388
BX510657.1	0	0	0	0	0.001134	0	0	0.013678	0	0	0	0	0	0.003067	0	0	0.021583
BX510909.1	0	0	0	0.000927	0	0	0	0	0	0	0	0	0	0	0	0	0
BX510909.2	0.030457	0.03322	0	0.012975	0.001134	0.007003	0.028107	0.030395	0.009242	0.038168	0.002079	0.002331	0.005277	0.03681	0.027778	0.026316	0.028777
BX510915.1	0.016074	0.012777	0	0.000927	0.001134	0.004202	0.007396	0.009119	0.005545	0.030534	0	0.004662	0	0.003067	0	0.030702	0
BX510917.1	0.000846	0	0	0.000927	0	0	0	0	0	0	0	0	0.002639	0	0	0	0
BX510919.1	0	0	0	0	0	0	0.001479	0	0	0	0	0	0	0	0	0	0
BX510922.1	0.000846	0.000852	0	0	0	0	0.001479	0.00152	0	0.001908	0	0	0	0	0	0.004386	0
BX510922.2	0.011844	0.017888	0.000867	0.009268	0.006803	0.001401	0.008876	0.016717	0.016636	0.019084	0	0	0.010554	0.015337	0.007937	0.004386	0.007194
BX510922.3	0.005076	0.001704	0.000867	0.004634	0.002268	0.001401	0.001479	0.00152	0.003697	0.005725	0	0	0.007916	0.003067	0.007937	0	0.007194
BX510923.1	0.011844	0.005963	0.003466	0.011121	0.005669	0.002801	0.005917	0.031915	0.003697	0.177481	0.002079	0.020979	0	0.01227	0.003968	0.083333	0
BX510924.1	0	0	0	0	0.002268	0	0	0	0	0.003817	0	0	0	0	0	0	0
BX510928.1	0.000846	0.005111	0	0.000927	0	0	0.001479	0	0	0	0	0	0	0.003067	0	0	0
BX510929.1	0.000846	0.003407	0	0.000927	0	0	0	0	0	0	0	0	0	0	0.003968	0	0
BX510934.1	0.005076	0.012777	0	0.00278	0	0.001401	0.005917	0.00304	0.001848	0.003817	0	0	0.002639	0.01227	0.003968	0.004386	0.007194
BX510934.2	0.001692	0.000852	0	0.00278	0.002268	0	0	0.00152	0	0.005725	0	0	0	0	0	0	0
BX510938.1	0	0	0	0	0	0	0	0.00152	0	0	0	0	0.002639	0.003067	0.007937	0	0
BX510940.1	0.001692	0.001704	0	0.024096	0.039683	0.001401	0.002959	0.00304	0.042514	0.005725	0	0	0.026385	0	0.015873	0.017544	0
BX510941.1	0.002538	0	0	0	0	0	0	0.00152	0	0	0	0	0	0	0	0	0
BX510949.1	0.000846	0.000852	0	0.000927	0.001134	0	0	0	0.001848	0	0	0	0	0	0	0	0
BX510960.2	0	0	0	0	0	0	0	0	0	0	0	0	0.002639	0	0	0	0
BX510989.1	0.00846	0.015332	0	0.046339	0.012472	0.002801	0.007396	0.006079	0.009242	0.005725	0	0.002331	0.005277	0.01227	0	0.02193	0.014388
BX510989.2	0	0	0.000867	0	0	0	0	0	0.001848	0	0	0	0	0	0	0	0
BX510992.1	0.003384	0.003407	0.000867	0.001854	0.001134	0	0.001479	0.007599	0.001848	0.007634	0.002079	0	0	0	0	0	0.007194
BX511010.1	0	0	0	0	0.001134	0	0	0	0	0.001908	0	0	0	0	0	0	0
BX511013.1	0.000846	0.001704	0	0.001854	0.001134	0	0.002959	0	0	0	0	0	0	0	0	0	0
BX511018.2	0	0	0	0.000927	0	0	0	0	0	0.001908	0.002079	0	0	0	0	0	0
BX511021.1	0.002538	0.001704	0.001733	0.001854	0	0	0.001479	0.00152	0	0	0	0	0	0.003067	0	0	0
BX511021.2	0.009306	0.005963	0	0.004634	0.001134	0.001401	0.001479	0.028875	0	0.003817	0	0	0.002639	0.003067	0.003968	0.02193	0
BX511021.3	0.000846	0	0	0	0	0	0	0	0	0	0	0	0	0	0	0	0
BX511021.4	0.001692	0.000852	0	0.000927	0	0	0.001479	0.004559	0	0	0	0	0	0	0.003968	0	0.014388
BX511023.1	0	0	0.000867	0	0	0	0	0	0	0.015267	0	0	0	0	0	0	0
BX511025.1	0	0	0.000867	0.008341	0	0	0.001479	0	0.001848	0.003817	0.002079	0	0	0.009202	0	0	0
BX511034.1	0.082064	0.082624	0.001733	0.038925	0.027211	0.021008	0.076923	0.068389	0.027726	0.055344	0.002079	0.002331	0.087071	0.076687	0.055556	0.100877	0.007194
BX511034.2	0.032149	0.02385	0.000867	0.00278	0.001134	0.004202	0.010355	0.004559	0.001848	0.001908	0	0.002331	0.002639	0	0.003968	0.004386	0
BX511034.3	0.018613	0.018739	0.001733	0.029657	0.012472	0.002801	0.005917	0.030395	0.005545	0.061069	0.002079	0.004662	0	0.064417	0.031746	0.02193	0.014388
BX511034.4	0	0	0	0.001854	0.001134	0	0	0.00152	0	0	0	0	0	0	0	0.004386	0
BX511034.5	0.019459	0.021295	0	0.003707	0.003401	0.005602	0.014793	0.012158	0.005545	0.009542	0.002079	0	0.013193	0.015337	0.019841	0.008772	0
BX511034.6	0.002538	0	0	0	0	0	0	0	0	0	0	0	0	0	0	0	0
BX511034.7	0.013536	0.040034	0.000867	0.007414	0.003401	0.002801	0.011834	0.016717	0.009242	0.019084	0	0	0.007916	0.009202	0.003968	0.017544	0.021583
BX511061.1	0.048223	0.026405	0	0.015755	0.001134	0.001401	0.016272	0.027356	0.003697	0.024809	0.004158	0	0.026385	0.009202	0.031746	0.02193	0.014388
BX511066.2	0	0.002555	0	0.001854	0	0.001401	0	0.007599	0	0.001908	0	0	0.005277	0.009202	0	0	0
BX511067.1	0.000846	0	0	0	0	0	0	0	0	0	0	0	0	0	0	0	0
BX511075.1	0	0.000852	0	0	0	0	0	0	0	0	0	0	0	0	0	0	0
BX511079.1	0.000846	0	0	0.000927	0	0	0	0	0	0.001908	0	0	0	0	0	0	0
BX511079.2	0	0	0	0	0	0	0	0	0	0	0	0	0	0	0	0.004386	0
BX511082.1	0.000846	0.001704	0	0.001854	0.001134	0	0.001479	0.00152	0.001848	0.003817	0	0	0	0.003067	0.003968	0	0.007194
BX511084.1	0	0	0	0	0	0	0.001479	0	0	0	0	0	0	0	0	0	0
BX511089.2	0.145516	0.157581	0.001733	0.050973	0.031746	0.060224	0.127219	0.155015	0.011091	0.076336	0.016632	0.006993	0.023747	0.214724	0.119048	0.052632	0.05036
BX511093.1	0	0.000852	0.000867	0	0	0	0	0	0	0	0	0	0	0	0	0	0.007194
BX511100.1	0	0	0	0	0	0	0.001479	0	0	0	0	0	0	0.006135	0	0	0
BX511100.5	0.001692	0.004259	0	0	0	0.001401	0.002959	0.00152	0	0.003817	0	0	0	0.003067	0.003968	0	0
BX511111.1	0.150592	0.13799	0.012132	0.031511	0.018141	0.04902	0.042899	0.132219	0.012939	0.549618	0.004158	0.100233	1.05013	0.088957	0.146825	0.72807	0
BX511111.2	0.001692	0.002555	0	0	0	0.001401	0	0.00304	0.001848	0.007634	0	0.004662	0.01847	0.003067	0.007937	0.004386	0
BX511111.3	0.000846	0.001704	0.000867	0.000927	0	0	0.002959	0	0	0	0	0	0	0	0	0	0
BX511120.1	0.000846	0.000852	0	0	0	0	0	0	0	0	0	0	0	0	0	0	0
BX511123.2	0.000846	0	0	0.009268	0.007937	0	0	0	0.003697	0	0	0	0.002639	0	0.003968	0	0
BX511124.1	0	0	0	0	0	0	0	0	0	0	0	0	0.005277	0	0	0	0
BX511128.1	0.01269	0.018739	0.000867	0.025023	0.012472	0.002801	0.022189	0.037994	0.018484	0.020992	0.002079	0.002331	0	0.042945	0.003968	0.02193	0.014388
BX511128.2	0.001692	0.003407	0	0.008341	0.011338	0	0.001479	0.012158	0.009242	0.01145	0	0	0	0.009202	0.003968	0	0
BX511128.3	0.000846	0	0	0	0	0	0	0.00152	0	0.001908	0	0	0.007916	0	0	0	0
BX511129.1	0.08714	0.075809	0.001733	0.037071	0.012472	0.009804	0.081361	0.097264	0.012939	0.085878	0.010395	0.013986	0.063325	0.101227	0.146825	0.087719	0.151079
BX511129.2	0.252961	0.268313	0.001733	0.178869	0.079365	0.063025	0.22929	0.121581	0.166359	0.156489	0.022869	0.011655	0.110818	0.199387	0.138889	0.289474	0.079137
BX511136.1	0.066836	0.075809	0.0026	0.18165	0.170068	0.021008	0.010355	0.036474	0.15342	0.049618	0.008316	0.011655	0.050132	0.076687	0.02381	0.087719	0.043165
BX511142.1	0	0.000852	0	0.000927	0	0	0	0.015198	0	0.01145	0	0.002331	0	0	0	0	0.007194
BX511151.1	0.000846	0	0	0	0	0	0	0.00152	0	0	0	0	0	0	0	0	0
BX511161.1	0.000846	0.000852	0.001733	0.000927	0	0.001401	0	0.00304	0	0.133588	0	0.030303	0	0.003067	0	0	0
BX511166.1	0.017766	0.011925	0	0.001854	0.003401	0	0.008876	0.010638	0.001848	0.001908	0	0	0	0.018405	0.007937	0	0
BX511173.1	0	0.003407	0	0	0.001134	0	0	0.00152	0	0	0	0	0	0	0	0	0
BX511186.1	0.044839	0.053663	0.000867	0.039852	0.020408	0.015406	0.071006	0.039514	0.031423	0.005725	0	0.002331	0.010554	0.06135	0.019841	0.065789	0.021583
BX511187.1	0	0.000852	0	0	0	0	0	0	0	0.001908	0	0	0	0	0.003968	0	0
BX511195.1	0	0	0	0.000927	0	0	0	0	0	0	0	0	0	0	0	0	0
BX511218.1	0.005076	0.00937	0.0026	0.052827	0.020408	0.001401	0.002959	0.010638	0.033272	0.015267	0.004158	0.002331	0.005277	0.006135	0.007937	0.026316	0
BX511223.1	0	0.000852	0	0	0	0	0	0	0	0.001908	0	0	0	0	0	0	0
BX511224.1	0.001692	0.001704	0.000867	0.001854	0.001134	0.001401	0.001479	0.00152	0	0.003817	0	0	0	0.003067	0	0	0
BX511227.1	0.003384	0.00937	0	0.001854	0.006803	0.001401	0.007396	0.00304	0.009242	0.009542	0	0	0	0	0	0	0.007194
BX511245.1	0	0	0	0.000927	0	0	0	0	0	0	0	0	0	0	0	0	0
BX511246.1	0.038917	0.031516	0.000867	0.115848	0.044218	0.002801	0.036982	0.059271	0.036969	0.04771	0.004158	0.004662	0.031662	0.042945	0.027778	0.109649	0.035971
BX511250.1	0	0	0	0	0	0	0	0	0	0	0	0	0.01847	0	0	0	0
BX511253.1	0.000846	0.000852	0	0.003707	0.002268	0	0.004438	0	0.001848	0.001908	0	0	0	0.006135	0	0	0
BX511259.1	0	0.001704	0	0	0	0	0.001479	0	0	0	0	0	0	0	0	0	0
BX511261.1	0	0	0	0.000927	0.001134	0	0	0	0.005545	0	0	0	0.002639	0	0	0	0
BX511265.2	0.000846	0.005111	0	0.016682	0.007937	0.001401	0.004438	0.007599	0.005545	0.003817	0.002079	0	0.007916	0.006135	0.003968	0.017544	0.007194
BX511272.1	0.00846	0.017036	0	0.00278	0.001134	0.002801	0.001479	0.012158	0	0.017176	0	0	0.013193	0.015337	0	0	0
BX511310.1	0.015228	0.019591	0.000867	0.014829	0.010204	0.005602	0.031065	0.012158	0.009242	0	0	0	0.005277	0.027607	0.003968	0.017544	0
BX511311.3	0	0.000852	0	0	0	0	0	0	0	0	0	0	0	0	0	0	0
BX530017.1	0	0.000852	0	0.000927	0	0	0	0	0	0	0	0	0	0	0	0	0
BX530017.2	0.014382	0.011925	0.000867	0.012048	0.005669	0.001401	0.004438	0.009119	0.001848	0.005725	0.006237	0	0	0	0.015873	0.02193	0
BX530018.1	0	0.000852	0	0.000927	0	0	0.001479	0.00152	0	0	0	0	0.010554	0	0.003968	0.035088	0
BX530018.2	0.049069	0.084327	0.0026	0.252085	0.184807	0.021008	0.032544	0.036474	0.179298	0.028626	0.008316	0.002331	0.092348	0.033742	0.031746	0.157895	0.165468
BX530024.1	0.001692	0.000852	0	0	0	0	0	0	0	0	0	0	0	0	0	0	0
BX530032.1	0.08714	0.091141	0.003466	0.115848	0.071429	0.028011	0.029586	0.066869	0.048059	0.066794	0.002079	0.016317	0.010554	0.064417	0.035714	0.078947	0.035971
BX530034.1	0.001692	0.003407	0	0.001854	0.003401	0.001401	0.007396	0.006079	0.009242	0.001908	0	0	0	0	0.011905	0.008772	0
BX530037.1	0.000846	0	0	0	0	0	0	0	0	0	0	0	0	0	0	0	0
BX530064.2	0	0	0	0.000927	0	0	0	0	0	0	0	0	0	0	0	0	0
BX530068.1	0.00846	0.010221	0.001733	0	0	0.009804	0.008876	0.00304	0.003697	0.001908	0	0	0.015831	0	0.02381	0	0.043165
BX530077.1	0.003384	0.002555	0.004333	0.001854	0	0	0	0.00152	0.003697	0.612595	0.004158	0.013986	0	0.006135	0	0.004386	0
BX530079.1	0	0	0	0.00278	0.004535	0	0	0	0	0	0	0	0	0	0.003968	0	0
BX530091.1	0	0	0	0.001854	0	0	0	0	0	0	0	0	0	0	0	0	0
BX530097.1	0.039763	0.0477	0.000867	0.009268	0.002268	0.008403	0.031065	0.044073	0.001848	0.062977	0	0.002331	0.007916	0.046012	0.031746	0.008772	0.014388
BX530407.2	0	0	0	0.000927	0	0	0.001479	0	0	0.001908	0	0	0	0	0	0	0
BX530407.4	0.002538	0.001704	0	0.004634	0.002268	0	0.001479	0.00152	0.007394	0	0	0	0	0.006135	0.007937	0	0
BX530721.1	0.001692	0.001704	0	0.003707	0.001134	0.001401	0.002959	0.004559	0	0.01145	0	0	0	0.009202	0.003968	0.004386	0
BX537103.1	0.000846	0.003407	0	0.000927	0.001134	0.001401	0.001479	0.00152	0	0.001908	0	0	0.007916	0	0.003968	0.013158	0
BX537110.1	0.031303	0.028961	0	0.048193	0.028345	0.012605	0.017751	0.018237	0.027726	0.017176	0.004158	0.013986	0.015831	0.033742	0.011905	0.026316	0.007194
BX537113.1	0	0	0	0.02595	0.046485	0	0	0.00152	0.03512	0	0.004158	0	0	0	0.003968	0	0
BX537115.1	0	0.000852	0	0.001854	0	0	0.001479	0.00152	0	0.001908	0	0	0	0	0	0	0
BX537120.1	0.000846	0.000852	0	0.000927	0	0	0.001479	0	0	0	0	0	0	0	0	0	0
BX537120.2	0	0.000852	0	0	0	0	0	0.00152	0	0	0	0	0	0	0	0	0
BX537120.3	0.000846	0	0	0.000927	0	0	0	0.00152	0	0	0	0	0	0	0	0	0
BX537130.1	0.000846	0	0	0	0	0	0	0	0	0	0	0	0	0	0	0	0
BX537137.1	0	0	0	0	0.001134	0	0	0	0	0	0	0	0	0	0	0	0
BX537137.3	0.031303	0.016184	0.000867	0.008341	0.005669	0.002801	0.026627	0.028875	0.003697	0.022901	0	0.002331	0.013193	0.01227	0.011905	0.017544	0.007194
BX537143.1	0	0	0	0	0	0	0	0	0	0	0	0	0	0	0	0	0.007194
BX537162.1	0.003384	0.004259	0	0.003707	0.001134	0	0.001479	0.00152	0.003697	0	0	0	0.002639	0.003067	0	0.013158	0
BX537166.1	0	0	0	0.000927	0	0	0	0	0	0	0	0	0	0	0	0	0
BX537166.2	0	0	0	0	0	0	0	0	0	0	0	0	0	0	0.003968	0	0
BX537168.1	0.000846	0.000852	0	0.000927	0	0	0.002959	0	0	0	0	0	0	0	0	0	0
BX537274.1	0	0.000852	0	0	0	0	0	0	0	0.003817	0	0	0	0	0.007937	0	0
BX537274.2	0	0.000852	0	0	0	0	0	0	0	0	0	0	0	0	0	0	0
BX537276.1	0	0	0	0	0	0	0	0	0	0	0	0	0.002639	0	0	0.004386	0.007194
BX537277.3	0.030457	0.026405	0.001733	0.045412	0.028345	0.002801	0.026627	0.013678	0.033272	0.020992	0.002079	0	0.031662	0.01227	0.02381	0.017544	0
BX537280.1	0.005076	0.005111	0	0.005561	0.004535	0	0.001479	0.009119	0.003697	0.005725	0	0	0.005277	0	0.003968	0.008772	0
BX537282.1	0.000846	0	0	0.008341	0.001134	0	0	0	0	0	0.010395	0	0	0	0.003968	0	0
BX537288.1	0.006768	0.003407	0	0.006487	0.002268	0	0.004438	0	0.001848	0.015267	0.002079	0	0	0.003067	0.003968	0	0
BX537288.2	0	0	0	0	0	0.001401	0	0.00304	0	0	0	0	0	0	0	0	0
BX537296.5	0	0.001704	0	0	0	0	0.001479	0	0	0	0	0	0	0	0	0	0
BX537303.1	0.002538	0.003407	0.004333	0.005561	0.002268	0	0.002959	0.00304	0.003697	0.003817	0.002079	0	0.451187	0.003067	0.003968	0.350877	0
BX537305.1	0	0	0	0	0	0	0	0.00152	0	0	0	0	0.007916	0	0	0	0
BX537308.1	0.001692	0.005963	0.000867	0.012048	0.002268	0	0.001479	0.00152	0.011091	0.009542	0	0	0.010554	0.003067	0.003968	0.004386	0
BX537310.1	0.014382	0.061329	0.000867	0.001854	0.001134	0.001401	0.004438	0.022796	0.001848	0.028626	0	0	0	0.018405	0.011905	0.004386	0.021583
BX537313.1	0.000846	0	0	0.001854	0	0	0	0	0	0.001908	0	0	0.002639	0	0	0.017544	0
BX537342.1	0.063452	0.031516	0.001733	0.072289	0.038549	0.02521	0.014793	0.112462	0.02403	0.112595	0.002079	0.013986	0.029024	0.06135	0.031746	0.122807	0.043165
BX537358.1	0.002538	0	0.000867	0.018536	0.00907	0	0	0	0.014787	0	0	0	0.005277	0.003067	0	0	0
BX539307.1	0	0.002555	0	0.004634	0.004535	0	0.001479	0.004559	0.001848	0	0.002079	0	0.002639	0	0.003968	0	0.014388
BX539307.2	0	0	0	0.000927	0.002268	0	0	0	0	0	0	0	0	0	0.003968	0.013158	0.007194
BX539307.3	0	0	0	0	0	0	0	0	0	0	0	0	0	0.003067	0	0	0
BX539313.1	0	0	0	0	0	0	0	0	0	0.003817	0	0	0	0	0	0	0
BX539313.3	0.005922	0.005963	0	0.006487	0.003401	0.002801	0.007396	0.015198	0.003697	0.003817	0	0	0.005277	0.015337	0	0.004386	0
BX539321.2	0	0	0	0.000927	0	0	0	0	0	0	0	0	0	0	0	0	0
BX539325.1	0	0	0	0	0	0	0	0	0	0	0	0	0.01847	0	0	0	0
BX539336.1	0.085448	0.078365	0.001733	0.000927	0	0.016807	0.023669	0.039514	0	0.005725	0	0	0.002639	0.046012	0	0.017544	0.021583
BX544876.1	0.000846	0.000852	0	0.001854	0	0	0	0.00304	0	0	0	0	0	0.003067	0.007937	0	0
BX544876.2	0	0.000852	0	0.000927	0	0	0	0	0	0	0	0	0	0.003067	0	0	0
BX544877.1	0.124365	0.113288	0.008666	0.152919	0.060091	0.015406	0.048817	0.094225	0.051756	0.194656	0.014553	0.009324	0.05277	0.110429	0.06746	0.162281	0.086331
BX545856.1	0	0	0	0.000927	0.001134	0	0	0	0	0	0	0	0	0	0	0	0
BX545856.2	0.00423	0.005963	0	0.00278	0.002268	0.002801	0.002959	0.006079	0.003697	0.001908	0	0	0.007916	0.01227	0	0.008772	0
BX546459.1	0.003384	0.003407	0	0.000927	0	0.001401	0	0.00304	0.001848	0.001908	0	0	0.007916	0	0	0.008772	0
BX546499.1	0	0.001704	0	0	0	0	0	0.00152	0	0	0	0	0.007916	0	0.003968	0.004386	0
BX546499.2	0.001692	0	0	0	0	0	0.001479	0	0	0	0	0	0	0	0	0	0
BX546500.1	0	0	0.000867	0.008341	0.00907	0.001401	0.001479	0.00152	0.012939	0.001908	0	0	0.002639	0	0	0	0
BX546503.1	0.020305	0.013629	0	0.006487	0	0	0.007396	0.015198	0.003697	0.020992	0	0	0.005277	0.006135	0	0	0
BX547928.1	0.000846	0.001704	0	0	0	0.001401	0	0.004559	0	0.003817	0	0	0	0.006135	0.003968	0	0
BX547930.2	0	0	0	0	0	0	0.001479	0	0	0	0	0	0	0	0	0	0
BX547930.3	0	0	0	0	0	0	0	0	0	0	0	0	0	0	0	0	0.007194
BX547930.4	0.033841	0.045997	0.004333	0.015755	0.013605	0.001401	0.065089	0.021277	0.003697	0.055344	0.004158	0	0.01847	0.018405	0.015873	0.04386	0.035971
BX547934.1	0.000846	0	0	0	0	0	0	0.00152	0	0	0	0	0	0	0	0	0
BX547934.2	0.010998	0.017036	0.000867	0.006487	0.001134	0.005602	0.016272	0.004559	0.005545	0.005725	0	0	0.010554	0.003067	0.003968	0.008772	0.028777
BX547992.1	0.005076	0.000852	0	0.012975	0.005669	0.001401	0.002959	0.00304	0.001848	0.013359	0	0	0	0	0.003968	0.004386	0
BX547992.2	0	0	0	0	0	0	0	0	0	0.001908	0	0	0	0	0	0	0
BX547993.2	0.01269	0.008518	0.000867	0.001854	0.002268	0.005602	0.011834	0.013678	0.001848	0.003817	0	0	0.007916	0.021472	0.011905	0.004386	0.021583
BX548000.1	0.010152	0.010221	0	0.006487	0.003401	0.004202	0.008876	0.00304	0.007394	0	0.004158	0	0.002639	0.009202	0.003968	0.013158	0.007194
BX548011.2	0.055838	0.054514	0.001733	0.064875	0.053288	0.009804	0.034024	0.036474	0.062847	0.024809	0.024948	0.004662	0.063325	0.039877	0.003968	0.057018	0.071942
BX548011.3	0	0.002555	0	0.000927	0	0	0	0	0	0	0	0	0	0	0	0	0
BX548015.2	0.247885	0.280239	0.013865	0.267841	0.104308	0.033613	0.226331	0.24924	0.107209	0.242366	0.016632	0.011655	0.126649	0.340491	0.190476	0.179825	0.28777
BX548024.1	0.121827	0.022998	0	0.003707	0.002268	0.009804	0.048817	0.086626	0	0.005725	0.002079	0	0	0.104294	0.126984	0.004386	0
BX548024.2	0	0.000852	0	0	0	0	0	0.00152	0	0	0	0.002331	0	0.003067	0	0	0
BX548028.1	0.978003	1.33731	0.060659	1.22706	0.371882	0.042017	0.952663	0.738602	0.499076	0.580153	0.051975	0.020979	0.654354	0.834356	0.670635	0.881579	0.964029
BX548032.1	0	0	0	0.000927	0	0	0.001479	0	0	0	0	0	0	0	0.003968	0	0
BX548032.3	0	0.013629	0.000867	0.000927	0	0.007003	0.088757	0.00152	0	0	0	0	0.005277	0.015337	0	0	0
BX548044.1	0	0	0	0.000927	0	0	0	0	0	0	0	0	0	0	0	0	0
BX548044.3	0.000846	0	0	0.000927	0	0	0	0	0	0	0	0	0	0	0	0	0
BX548044.5	0.001692	0.001704	0	0.000927	0	0.002801	0.002959	0.00152	0	0.005725	0	0	0	0.003067	0	0	0
BX548044.6	0.000846	0	0	0	0	0	0	0	0	0	0	0	0	0	0	0	0
BX548044.7	0	0	0	0	0.001134	0	0	0	0	0	0	0	0.002639	0	0	0	0
BX548045.1	0.000846	0	0	0	0	0	0	0	0.003697	0	0	0	0	0	0	0	0
BX548046.1	0.000846	0	0	0.001854	0.004535	0	0	0	0	0.001908	0	0	0.005277	0	0.003968	0	0
BX548046.2	0	0	0	0.004634	0.001134	0	0.001479	0.00152	0	0.007634	0.002079	0	0.097625	0	0.095238	0.048246	0
BX548047.1	0	0.000852	0	0	0	0	0	0.00152	0	0.001908	0	0	0	0	0	0.004386	0
BX548060.1	0	0.000852	0	0	0	0	0	0	0	0	0	0	0	0	0	0	0
BX548061.1	0.00423	0.001704	0	0	0	0	0.002959	0.00152	0	0.001908	0	0	0	0	0	0	0
BX548062.1	0.00423	0.002555	0	0	0	0	0	0	0	0.001908	0	0	0	0	0	0.004386	0
BX548067.1	0	0.000852	0	0	0.001134	0	0	0	0	0	0	0	0	0	0	0	0
BX548073.1	0	0	0	0.000927	0.004535	0	0	0.00304	0.003697	0	0	0	0	0	0.007937	0	0
BX548073.14	0	0	0	0.000927	0.002268	0	0	0	0	0	0	0	0	0.003067	0.003968	0	0
BX548073.2	0	0	0	0	0	0	0.001479	0	0	0	0	0	0	0	0	0	0
BX548073.3	0.053299	0.049404	0	0.036145	0.035147	0.005602	0.028107	0.048632	0.053604	0.013359	0.002079	0.002331	0.063325	0.033742	0.063492	0.030702	0.007194
BX548073.4	0.001692	0	0	0.000927	0.001134	0	0.001479	0	0.007394	0	0	0	0	0	0.003968	0	0
BX548075.1	0.000846	0.002555	0	0	0	0	0.001479	0	0	0	0	0	0	0.006135	0	0	0
BX548075.2	0	0.000852	0	0	0	0	0	0	0	0	0	0	0	0	0	0	0
BX548075.3	0.000846	0	0	0.001854	0	0	0.001479	0	0.001848	0	0	0	0	0	0	0	0
BX548157.1	0.006768	0.005111	0	0.006487	0.003401	0	0.007396	0	0.001848	0.005725	0	0	0.005277	0.003067	0.007937	0.013158	0.007194
BX548170.1	0.002538	0.001704	0	0.003707	0	0	0.001479	0	0	0.001908	0	0	0.005277	0	0.003968	0.004386	0
BX548173.1	0	0	0.000867	0	0	0	0	0	0	0	0	0	0	0	0	0	0
BX548247.1	0	0	0	0.00278	0.001134	0	0	0	0	0.001908	0	0	0	0	0	0	0
BX548249.1	0	0	0	0	0	0	0	0	0	0.001908	0	0	0	0	0	0	0
BX569783.1	0	0.000852	0	0	0	0	0	0	0	0	0	0	0	0	0	0	0
BX569785.1	0	0	0.001733	0	0	0	0	0	0	0	0	0	0	0	0	0	0.007194
BX569787.1	0.027919	0.737649	0.013865	0.014829	0	0.044818	1.11686	0.232523	0	0.576336	0.006237	0.013986	0.005277	0.128834	0.194444	0.061404	0.158273
BX569788.1	0	0	0	0	0	0	0	0.00152	0	0	0	0	0	0	0	0	0
BX569789.1	0.000846	0	0	0.001854	0	0	0	0	0	0	0	0	0	0	0.055556	0.008772	0
BX569790.1	0	0.001704	0	0.00278	0.003401	0	0	0	0	0	0	0	0	0	0	0	0
BX569790.3	0.000846	0.001704	0.000867	0.001854	0	0	0	0.00152	0.001848	0	0	0	0	0	0	0	0
BX569793.1	0.000846	0.005111	0	0.00278	0.014739	0.001401	0.002959	0.00304	0.011091	0.005725	0	0	0.002639	0	0.003968	0	0.014388
BX569796.1	0.000846	0.002555	0	0.001854	0.002268	0	0.001479	0	0	0	0	0	0	0.003067	0	0.004386	0.007194
BX569798.1	0.000846	0.003407	0	0.000927	0	0	0	0	0	0	0.002079	0	0	0	0	0.004386	0
BX569801.1	0.006768	0.007666	0	0.010195	0.003401	0.001401	0.004438	0.036474	0.011091	0.026718	0	0.006993	0	0.003067	0	0.004386	0.028777
BX569801.2	0.000846	0	0	0	0	0	0	0	0	0.001908	0	0	0	0	0	0	0
BX571664.1	0.036379	0.034072	0.0026	0.043559	0.035147	0	0.053254	0.030395	0.036969	0.024809	0.002079	0	0.031662	0.021472	0.039683	0.02193	0
BX571665.1	0	0.001704	0	0	0	0	0	0	0	0	0	0	0	0	0	0	0
BX571675.1	0	0	0	0	0	0	0	0.00152	0	0	0	0	0	0	0	0	0
BX571680.1	0.023689	0.053663	0	0.107507	0.048753	0.007003	0.035503	0.028875	0.064695	0.038168	0	0.002331	0.050132	0.021472	0.011905	0.083333	0.158273
BX571694.1	0.002538	0.005111	0.0026	0.041705	0.038549	0.001401	0.001479	0.00152	0.040665	0.003817	0.004158	0	0.013193	0.003067	0.007937	0.013158	0
BX571705.1	0.000846	0.000852	0	0.001854	0	0	0	0.012158	0	0.01145	0.002079	0	0	0.003067	0.059524	0.008772	0.100719
BX571712.1	0.00423	0.002555	0	0	0	0	0.005917	0.006079	0	0.001908	0	0	0	0.003067	0	0.013158	0.007194
BX571712.2	0	0	0	0	0	0	0	0	0.001848	0	0	0	0	0	0	0	0
BX571712.3	0.005076	0.007666	0	0.011121	0.006803	0.001401	0.005917	0.00304	0.005545	0.003817	0	0	0	0	0	0.013158	0
BX571715.1	0.089679	0.115843	0.003466	0.018536	0.003401	0.016807	0.121302	0.094225	0.005545	0.022901	0.008316	0.006993	0.031662	0.067485	0.31746	0.285088	0.05036
BX571724.1	0	0.000852	0	0.001854	0.002268	0	0	0.004559	0.001848	0.003817	0	0	0	0	0	0	0.007194
BX571737.1	0	0	0	0	0	0	0	0	0	0	0	0	0	0	0	0	0.014388
BX571757.1	0.019459	0.015332	0.000867	0.066728	0.030612	0.004202	0.054734	0.019757	0.099815	0.019084	0.004158	0	0.015831	0.033742	0.015873	0.035088	0.007194
BX571760.1	0.000846	0	0	0	0	0	0	0	0	0	0	0	0	0	0	0	0
BX571762.1	0	0	0	0	0	0	0	0	0	0	0	0	0	0	0	0	0.014388
BX571762.2	0.000846	0	0	0	0	0	0	0.00152	0	0	0	0	0	0	0	0	0
BX571772.1	0	0	0	0	0	0	0	0.00152	0	0	0	0	0.002639	0	0.015873	0	0
BX571774.1	0	0	0	0	0	0	0	0	0	0	0	0	0	0.003067	0	0	0
BX571786.1	0	0.000852	0	0	0	0	0	0.00152	0	0	0	0	0	0	0.003968	0	0
BX571794.2	0.000846	0.001704	0	0.000927	0.001134	0	0	0	0	0	0	0	0	0	0	0.004386	0
BX571794.3	0.002538	0.000852	0	0.00278	0	0	0.004438	0.00152	0.003697	0.005725	0	0	0	0	0	0.004386	0
BX571796.1	0	0	0	0.000927	0	0	0	0	0	0	0	0	0	0	0	0	0
BX571803.1	0.000846	0	0	0	0	0	0	0	0	0	0	0.002331	0	0	0	0	0
BX571803.2	0.001692	0.004259	0	0.015755	0.006803	0	0.005917	0.007599	0.014787	0	0.002079	0	0	0.003067	0	0.004386	0
BX571809.1	0	0	0	0	0	0	0	0	0	0.001908	0	0	0	0	0	0	0
BX571809.2	0	0	0	0	0	0.001401	0	0	0	0	0	0	0	0	0	0	0
BX571811.1	0.018613	0.018739	0.000867	0.040778	0.021542	0.001401	0.014793	0.015198	0.040665	0.005725	0.002079	0	0.013193	0.006135	0.011905	0.04386	0.007194
BX571811.2	0.08714	0.093697	0.003466	0.056534	0.027211	0.016807	0.063609	0.079027	0.025878	0.082061	0.008316	0.016317	0.044855	0.101227	0.035714	0.092105	0.035971
BX571813.1	0	0	0	0	0	0	0	0	0	0	0	0	0.002639	0.003067	0	0	0
BX571825.2	0.000846	0	0	0	0	0	0	0	0	0	0	0	0	0	0	0	0
BX571827.2	0	0	0	0	0	0	0	0	0	0	0	0	0	0	0	0	0.028777
BX571828.1	0	0	0	0	0	0	0	0	0.001848	0	0	0	0	0	0	0	0
BX571839.1	0	0	0	0.000927	0	0	0	0	0	0	0	0	0	0	0	0	0
BX571843.1	0	0	0	0	0	0	0	0	0	0	0	0	0	0	0.003968	0	0.007194
BX571853.1	0.00423	0.001704	0.000867	0.000927	0	0	0.004438	0	0	0.003817	0	0	0	0	0	0	0
BX571880.1	0.01269	0.021295	0.001733	0.005561	0.005669	0.001401	0.007396	0.016717	0.011091	0.005725	0	0.002331	0.474934	0.021472	0.007937	0.100877	0.007194
BX571942.1	0.000846	0.008518	0.007799	0.003707	0.001134	0	0.001479	0.06383	0.001848	0.171756	0	0.009324	0	0.006135	0.047619	0.061404	0
BX571945.2	0	0.001704	0.000867	0.011121	0.005669	0	0	0.00304	0.003697	0.005725	0	0	0.013193	0	0	0.004386	0
BX571952.1	0.000846	0	0	0.003707	0.001134	0	0	0.00152	0.001848	0.003817	0	0	0	0	0.011905	0	0
BX571954.1	0	0.000852	0	0	0	0	0	0	0	0	0	0	0.002639	0	0	0	0
BX571954.3	0.000846	0.000852	0.000867	0	0	0	0	0	0	0	0	0	0	0	0	0	0
BX571955.1	0	0.001704	0.000867	0.271548	0.035147	0	0	0.006079	0.007394	0.001908	0.095634	0	0.005277	0.006135	0	0.004386	0
BX571955.2	0.000846	0.005963	0	0	0	0	0	0	0	0	0	0	0	0	0	0	0
BX571960.1	0.005922	0.003407	0.000867	0	0.001134	0	0.002959	0.012158	0	0.013359	0	0	0	0.006135	0.019841	0	0.021583
BX572077.1	0.001692	0.000852	0	0.003707	0.001134	0.001401	0.004438	0	0.001848	0	0.002079	0	0.013193	0.006135	0.003968	0.004386	0
BX572077.2	0.002538	0.000852	0	0	0	0.001401	0	0	0	0	0	0	0	0.003067	0	0	0
BX572078.1	0	0.000852	0	0	0	0	0	0.00152	0	0	0	0	0	0	0.003968	0	0
BX572103.1	0.001692	0.006814	0	0.008341	0.003401	0	0.010355	0.006079	0.001848	0.003817	0	0	0.002639	0.006135	0	0	0.014388
BX572619.1	0.48308	0.901193	0.02253	0.540315	0.27551	0.182073	1.24704	0.296353	0.451017	0.200382	0.039501	0.034965	1.00528	0.825153	0.337302	1.1886	0.172662
BX572620.1	0	0	0	0	0	0	0	0.00152	0	0	0	0	0	0	0.003968	0	0
BX572622.1	0	0.001704	0	0	0	0	0	0	0	0	0	0	0	0	0	0	0
BX601644.1	0	0	0	0	0	0	0.001479	0	0	0	0	0	0	0	0	0	0
BX601644.2	0	0	0	0.000927	0	0	0.001479	0	0	0	0	0	0.002639	0	0	0	0
BX601644.4	0	0	0	0	0	0	0.001479	0	0	0	0	0	0	0	0.003968	0	0
BX601648.1	0	0	0	0.000927	0	0	0.001479	0.00152	0	0.003817	0	0	0.002639	0	0	0	0
BX601648.2	0.021997	0.026405	0.000867	0.014829	0	0.004202	0.017751	0.012158	0.005545	0.013359	0	0	0.013193	0.027607	0.003968	0.026316	0.071942
BX629344.1	0.010998	0.011925	0	0.041705	0.022676	0.005602	0.036982	0.022796	0.022181	0.005725	0.004158	0.002331	0.005277	0.018405	0.031746	0.030702	0.129496
BX629346.1	0.001692	0	0	0.001854	0	0	0	0	0	0.003817	0	0	0.002639	0	0.003968	0.004386	0
BX629346.2	0	0	0	0	0	0	0	0	0	0	0	0.002331	0	0	0	0	0
BX640398.1	0.001692	0	0	0	0	0	0	0	0.001848	0	0	0	0	0	0	0	0
BX640453.1	0.01269	0.010221	0	0.007414	0.003401	0	0.025148	0.013678	0	0.003817	0	0	0.002639	0.015337	0.011905	0.008772	0.021583
BX640462.2	0.00423	0.003407	0	0.004634	0	0.001401	0.001479	0.00152	0	0	0	0	0.005277	0.003067	0	0.004386	0.021583
BX640478.1	0.005076	0.005963	0.000867	0.000927	0.001134	0.005602	0.008876	0.022796	0.001848	0.013359	0.002079	0	0.005277	0.009202	0.007937	0.008772	0.007194
BX640481.1	0	0	0	0.003707	0.003401	0	0	0.00152	0	0.001908	0	0	0	0	0.003968	0	0
BX640512.3	0	0	0	0	0	0	0.001479	0	0	0	0	0	0.013193	0	0	0.013158	0
BX640520.3	0	0	0	0	0	0	0	0.00152	0	0	0	0	0	0	0	0	0
BX640537.1	0.00423	0.004259	0	0.006487	0.002268	0	0.002959	0.00304	0.003697	0.003817	0	0	0.005277	0.006135	0.003968	0	0
BX640537.2	0.01692	0.019591	0	0.014829	0.005669	0.007003	0.007396	0.010638	0.009242	0.020992	0.002079	0	0.010554	0.015337	0.019841	0.008772	0
BX640537.3	0.027073	0.03833	0	0.07507	0.022676	0.011204	0.028107	0.034954	0.060998	0.072519	0.002079	0.006993	0.023747	0.03681	0.007937	0.039474	0.014388
BX640547.1	0.001692	0.001704	0	0.001854	0.003401	0	0	0.00152	0.005545	0	0	0	0	0	0	0	0
BX640547.2	0	0	0	0	0	0	0	0	0.001848	0	0	0	0	0	0	0	0
BX640549.1	0.005076	0.007666	0.000867	0.019462	0.018141	0.002801	0.007396	0.015198	0.012939	0.007634	0	0.002331	0.015831	0.018405	0.011905	0.02193	0
BX640576.1	0.000846	0.003407	0	0.004634	0.002268	0	0	0.00152	0	0	0	0	0	0.003067	0	0	0
BX640584.1	0.001692	0.001704	0.000867	0.00278	0	0	0.002959	0.006079	0	0	0	0	0	0	0	0	0
BX649231.1	0	0.000852	0	0.000927	0.001134	0	0	0.00304	0.001848	0	0	0	0	0	0.015873	0	0.028777
BX649242.1	0.003384	0.000852	0	0	0	0	0	0	0	0	0	0	0	0	0	0	0
BX649250.1	0.252115	0.285349	0.006932	0.568119	0.362812	0.060224	0.149408	0.25228	0.393715	0.269084	0.027027	0.037296	0.261214	0.220859	0.103175	0.381579	0.151079
BX649266.1	0	0	0	0.001854	0	0	0	0	0	0.005725	0	0	0	0.003067	0	0	0
BX649266.2	0	0	0	0	0	0	0	0.00304	0	0	0	0	0	0	0	0	0
BX649276.1	0.001692	0	0	0.001854	0.001134	0	0	0	0.001848	0	0	0	0.002639	0	0.003968	0.004386	0
BX649282.3	0	0	0	0	0	0	0.002959	0	0	0.001908	0	0	0	0	0	0	0
BX649294.1	0.000846	0.000852	0.001733	0.007414	0	0	0.004438	0.18997	0.001848	0	0	0.002331	0	0.021472	0	0.013158	1.56115
BX649295.1	0	0	0	0.001854	0.001134	0	0	0	0	0	0	0	0	0	0	0	0
BX649295.2	0	0	0	0	0	0	0	0.00152	0	0	0	0	0	0	0	0	0
BX649300.1	0.003384	0.001704	0.000867	0.001854	0	0	0.005917	0.007599	0	0.024809	0.002079	0.002331	0	0.006135	0.039683	0.026316	0
BX649307.1	0.000846	0	0	0	0	0	0.001479	0	0	0	0	0	0.005277	0	0	0	0
BX649313.1	0.001692	0	0	0	0	0	0	0	0.001848	0.003817	0	0	0	0	0.003968	0	0
BX649324.1	0	0	0	0.000927	0	0	0.001479	0	0	0	0	0	0	0	0	0	0
BX649328.1	0	0	0	0.000927	0	0	0	0	0	0	0	0	0	0	0	0	0
BX649328.3	0	0	0	0	0	0	0	0.00152	0	0	0	0	0	0	0	0	0
BX649337.1	0.000846	0	0	0	0	0	0	0	0	0.001908	0	0	0	0	0.003968	0	0.007194
BX649341.1	0.001692	0	0	0	0	0	0	0	0	0	0	0	0.002639	0	0	0.008772	0
BX649349.1	0	0.000852	0	0	0	0	0	0	0	0	0	0	0	0	0	0	0
BX649350.1	0	0	0	0.000927	0.002268	0	0	0	0	0	0	0	0	0	0.003968	0	0
BX649350.2	0.000846	0.008518	0	0.010195	0.005669	0	0.008876	0	0.005545	0.003817	0.004158	0	0.002639	0	0.011905	0.004386	0
BX649355.1	0.013536	0.004259	0	0.008341	0.007937	0.002801	0.004438	0.015198	0.005545	0.019084	0	0.009324	0	0.018405	0.015873	0.008772	0
BX649356.1	0	0	0	0	0	0	0	0.00152	0	0	0	0	0	0	0	0.004386	0.007194
BX649377.1	0.000846	0.000852	0	0.000927	0	0	0	0	0	0	0	0	0	0	0.003968	0	0
BX649384.2	0.009306	0.007666	0	0.004634	0.002268	0	0	0.021277	0.001848	0.003817	0	0	0.021108	0	0.027778	0.004386	0.014388
BX649384.3	0	0.000852	0.000867	0.005561	0	0	0.002959	0.042553	0	0.001908	0	0	0	0.003067	0.154762	0.008772	0.014388
BX649385.1	0.001692	0	0	0.001854	0	0	0	0	0.001848	0	0	0	0	0	0	0	0
BX649388.1	0.00423	0.002555	0	0.001854	0.001134	0	0.008876	0	0	0.003817	0	0	0	0.006135	0.011905	0	0.007194
BX649388.2	0.00423	0.005111	0	0.000927	0.002268	0	0.002959	0	0	0.003817	0	0	0	0.003067	0.003968	0	0
BX649388.3	0.001692	0.002555	0	0	0.001134	0	0.004438	0.00304	0	0	0	0	0	0.003067	0	0	0
BX649397.1	0	0	0	0.000927	0	0	0	0	0	0	0	0	0	0	0	0	0
BX649398.1	0.000846	0	0	0.000927	0	0	0	0	0	0	0	0	0	0	0	0.004386	0
BX649398.2	0.000846	0.003407	0	0.006487	0.001134	0.005602	0.002959	0.00304	0.003697	0	0	0	0.010554	0	0	0.013158	0.021583
BX649398.3	0	0	0	0.000927	0	0	0	0.00304	0	0.001908	0	0	0	0	0	0	0
BX649399.1	0	0.000852	0	0	0	0	0	0	0	0	0	0	0	0	0	0	0
BX649399.2	0.003384	0.002555	0	0	0	0	0	0.00152	0	0.001908	0	0	0	0	0	0	0
BX649411.1	0.01269	0.021295	0.000867	0.030584	0.02381	0.009804	0.056213	0.009119	0.020333	0.005725	0.016632	0.004662	0.907652	0.009202	0.003968	2.34649	0
BX649411.2	0.00423	0.005111	0.000867	0.02595	0.02381	0.008403	0.016272	0.00304	0.038817	0.003817	0	0.002331	0.126649	0.009202	0.007937	0.473684	0.028777
BX649416.1	0.01269	0.010221	0.0026	0.033364	0.026077	0.002801	0.010355	0.012158	0.020333	0.015267	0	0	0.005277	0.018405	0.02381	0.017544	0
BX649416.2	0.013536	0.013629	0	0.020389	0.007937	0.001401	0.013314	0.015198	0.012939	0.015267	0	0	0.010554	0.006135	0.015873	0.017544	0.007194
BX649416.3	0.001692	0.001704	0	0.004634	0.003401	0	0.005917	0.004559	0.001848	0.001908	0	0	0	0	0.003968	0.008772	0
BX649421.1	0.000846	0.000852	0.000867	0	0	0	0	0.00152	0	0	0	0	0	0	0.003968	0	0
BX649431.1	0.000846	0	0	0	0	0	0	0	0	0	0	0	0	0	0.003968	0	0
BX649431.4	0	0	0	0	0	0	0	0	0	0.001908	0	0	0	0	0	0	0
BX649434.1	0.000846	0	0	0	0	0	0	0.00152	0	0	0	0	0	0	0	0	0
BX649434.2	0	0.001704	0	0.000927	0	0	0.001479	0	0	0.003817	0	0	0	0.003067	0	0	0
BX649434.3	0.023689	0.036627	0.003466	0.014829	0.004535	0	0.016272	0.033435	0.005545	0.04771	0	0	0.005277	0.02454	0.019841	0.039474	0.014388
BX649442.1	0.002538	0.002555	0	0.00278	0.001134	0	0	0.00152	0.003697	0.005725	0	0	0.029024	0	0	0.004386	0
BX649442.2	0.001692	0	0	0.004634	0.001134	0	0.004438	0.00152	0.005545	0.003817	0	0	0	0	0.003968	0	0
BX649448.1	0.000846	0	0	0.000927	0	0	0	0	0	0	0	0	0	0	0	0	0.007194
BX649448.2	0.000846	0	0	0	0	0	0	0	0	0	0	0	0	0	0	0	0.05036
BX649448.3	0.000846	0.000852	0	0	0.001134	0.001401	0.001479	0.00152	0	0	0	0	0	0.003067	0	0	0
BX649453.1	0.014382	0.022998	0.001733	0.007414	0.002268	0.007003	0.016272	0.022796	0.009242	0.022901	0	0.006993	0.021108	0.01227	0.015873	0.008772	0.014388
BX649457.1	0	0	0	0	0	0	0	0.00152	0	0	0	0	0	0	0	0	0
BX649471.1	0.000846	0.003407	0	0	0	0.002801	0.001479	0.00304	0	0.001908	0	0	0	0.006135	0	0	0
BX649471.2	0	0	0	0	0	0	0.002959	0	0	0	0	0	0	0	0.003968	0	0
BX649471.3	0.000846	0	0	0.001854	0	0	0	0	0	0	0	0	0	0	0	0	0
BX649478.1	0.005922	0.001704	0	0.005561	0.001134	0	0.002959	0.009119	0.005545	0.003817	0	0	0	0.003067	0	0.004386	0
BX649481.1	0	0.000852	0	0	0	0	0	0	0	0	0	0	0	0	0	0	0
BX649484.1	0.00846	0.003407	0	0.048193	0.029478	0	0.008876	0.013678	0.029575	0.013359	0	0.002331	0	0.009202	0	0.02193	0
BX649485.1	0.075296	0.026405	0.006932	0.00278	0.001134	0.011204	0.002959	0	0	0	0.006237	0.002331	0.408971	0.006135	0.003968	0.057018	0.007194
BX649485.2	0.000846	0.001704	0.020797	0.020389	0.020408	0.002801	0.004438	0.015198	0.020333	0.017176	0.047817	0.002331	4.98153	0.003067	0.011905	0.105263	0.007194
BX649485.3	0	0.001704	0	0	0	0	0	0	0	0	0	0	0.010554	0	0	0.004386	0
BX649485.4	0	0.002555	0.003466	0.007414	0.004535	0	0	0.00304	0.005545	0.001908	0	0.004662	0.833773	0	0.003968	0.004386	0.007194
BX649490.1	0.006768	0.017036	0	0	0	0.002801	0.023669	0	0	0	0	0	0.002639	0.006135	0	0	0
BX649490.2	0	0.000852	0	0	0	0	0	0	0	0	0	0	0	0	0	0	0
BX649490.3	0.00423	0	0	0.00278	0	0	0.007396	0.006079	0	0.001908	0	0	0	0	0.007937	0.004386	0.007194
BX649490.4	0	0	0	0.001854	0	0	0.001479	0	0	0.003817	0	0	0	0	0	0.004386	0
BX649498.1	0.001692	0.003407	0	0	0	0	0	0	0	0	0	0	0	0	0.003968	0.004386	0
BX649499.1	0.010152	0.00937	0	0.005561	0.001134	0	0.001479	0.007599	0.001848	0.001908	0	0	0.002639	0.006135	0	0.008772	0
BX649502.4	0.000846	0	0	0	0	0	0	0.00152	0	0	0	0	0	0	0	0	0
BX649516.1	0	0.000852	0	0.001854	0.001134	0	0	0.00152	0	0.001908	0	0	0	0.003067	0	0	0.007194
BX649516.2	0.000846	0	0	0.003707	0	0	0.001479	0.00152	0	0.001908	0	0	0	0.003067	0	0	0
BX649516.3	0.000846	0.000852	0	0	0.001134	0.001401	0	0	0	0	0	0.002331	0	0.003067	0	0	0
BX649516.4	0.006768	0.010221	0	0.020389	0.002268	0.004202	0.010355	0.012158	0.005545	0.01145	0	0	0.01847	0.01227	0.007937	0.017544	0.028777
BX649518.1	0	0.000852	0	0	0	0	0	0	0	0	0	0	0	0	0	0	0
BX649522.1	0	0	0.000867	0	0	0	0	0	0.001848	0	0	0	0	0	0.019841	0	0
BX649522.2	0	0	0	0	0	0	0	0	0	0	0.002079	0	0	0	0	0	0
BX649529.1	0.002538	0.002555	0	0.005561	0	0	0.001479	0.007599	0	0.061069	0.004158	0.006993	0	0.006135	0.242063	0	0
BX649530.1	0.003384	0.005111	0.005199	0	0	0	0.002959	0	0	0.03626	0	0	0	0.006135	0	0.004386	0
BX649533.1	0.002538	0	0.000867	0.000927	0	0	0	0	0	0	0	0	0	0	0.007937	0	0
BX649556.2	0.003384	0.001704	0	0	0	0	0.001479	0	0	0	0	0	0.002639	0	0	0.004386	0
BX649559.1	0	0	0	0	0	0	0	0	0	0	0.002079	0	0	0	0	0	0
BX649608.1	0	0	0	0	0	0	0	0	0	0	0	0	0.007916	0	0	0	0
BX649620.1	0.015228	0.019591	0.000867	0.013902	0.004535	0.002801	0.013314	0.013678	0.011091	0.017176	0	0	0.010554	0.006135	0.02381	0.017544	0.014388
BX649622.1	0	0	0	0	0	0	0	0	0	0	0	0	0	0.003067	0	0	0
BX649622.2	0	0	0	0.000927	0	0	0	0	0	0	0	0	0	0	0	0	0
BX649628.1	0.000846	0	0	0.000927	0	0	0.002959	0	0	0	0	0	0	0.006135	0	0.004386	0
BX649639.1	0.000846	0	0	0	0	0	0	0	0	0	0	0	0	0	0	0	0
BX649641.1	0	0.000852	0	0	0	0	0	0	0	0	0	0	0	0	0	0	0
BX649641.3	0.000846	0.000852	0	0	0	0	0	0	0	0	0	0	0	0	0	0	0
BX649641.5	0.005922	0.008518	0	0.014829	0.010204	0	0.004438	0.006079	0.005545	0.003817	0	0.002331	0.005277	0.003067	0	0.004386	0
BX663503.1	0.005922	0.005963	0	0.030584	0.037415	0.001401	0.004438	0.006079	0.014787	0.043893	0	0	0.005277	0.009202	0	0.026316	0.007194
BX663503.2	0.001692	0.001704	0.000867	0.001854	0	0	0.001479	0.009119	0	0.001908	0	0	0	0.003067	0	0	0.007194
BX663503.3	0.006768	0.016184	0	0.035218	0.013605	0.004202	0.019231	0.094225	0.016636	0.118321	0.006237	0.004662	0.002639	0.052147	0.019841	0.017544	0.007194
BX663515.1	0	0	0	0	0	0	0	0	0	0.003817	0	0	0	0	0.015873	0	0
BX663516.2	0	0	0	0	0	0	0	0.009119	0	0.001908	0	0	0	0	0	0	0
BX663519.1	0	0.000852	0	0	0	0	0	0	0	0	0	0	0	0	0	0	0
BX663520.1	0	0	0.000867	0.001854	0	0	0	0	0	0.009542	0	0	0	0	0.003968	0	0
BX663525.1	0	0	0	0	0	0	0	0	0	0.001908	0	0	0	0	0	0	0
BX663525.2	0.001692	0.000852	0	0.001854	0.001134	0	0	0	0	0	0	0	0.007916	0	0	0	0
BX663528.1	0.000846	0	0	0	0	0	0	0	0	0	0	0	0	0	0	0	0
BX663533.1	0.003384	0.005111	0.000867	0.010195	0.011338	0	0.002959	0.00304	0.003697	0.005725	0	0	0.005277	0	0	0.017544	0
BX663605.1	0	0.000852	0.000867	0	0	0.001401	0.001479	0	0	0	0	0	0	0	0	0	0
BX663606.1	0	0	0	0	0	0	0	0	0	0.001908	0	0	0	0	0.003968	0	0
BX663611.1	0.007614	0.006814	0.000867	0.000927	0.001134	0.001401	0.004438	0.00304	0	0	0	0	0	0	0	0.004386	0
BX663612.1	0	0.000852	0	0	0	0	0	0.00152	0	0	0	0	0	0	0	0	0
BX663613.1	0	0.002555	0.000867	0.00278	0	0	0.008876	0.00152	0	0.003817	0	0	0.005277	0	0.003968	0	0
BX664605.1	0	0.001704	0	0	0	0	0	0	0.001848	0	0	0	0	0	0	0	0
BX664610.1	0	0.000852	0	0	0	0	0	0	0	0.020992	0	0	0	0	0	0	0
BX664614.1	0.00423	0.001704	0	0.005561	0	0.001401	0.004438	0.006079	0.001848	0.003817	0	0	0.002639	0	0.003968	0	0.05036
BX664618.1	0.007614	0.006814	0.000867	0.000927	0.001134	0	0.010355	0.010638	0	0.005725	0	0	0.050132	0.01227	0.011905	0.02193	0
BX664622.1	0.285956	0.289608	0.007799	0.006487	0	0.028011	0.279586	0	0	0.003817	0	0	0.205805	0.193252	0.011905	0.337719	0.007194
BX664625.1	0.002538	0.002555	0	0.014829	0.005669	0	0.004438	0.006079	0.007394	0.005725	0.002079	0	0.005277	0.003067	0.007937	0.013158	0.021583
BX664625.2	0.001692	0.001704	0	0.000927	0	0	0.001479	0	0	0.003817	0	0	0.002639	0	0.011905	0	0.014388
BX664625.3	0.000846	0.000852	0	0	0	0	0	0	0	0.001908	0	0	0	0	0.007937	0	0
BX664625.4	0.00423	0.010221	0	0.005561	0	0.001401	0.008876	0.004559	0.003697	0	0	0	0	0.006135	0.007937	0.017544	0
BX664625.5	0	0.00937	0	0.000927	0	0.005602	0.010355	0.00152	0	0.005725	0	0	0	0.003067	0	0.004386	0
BX664705.1	0	0.000852	0	0	0	0	0	0	0	0	0	0	0	0	0	0	0
BX664716.1	0.006768	0.005963	0	0.025023	0.010204	0.002801	0.010355	0.006079	0.022181	0.007634	0	0	0.013193	0.021472	0.003968	0.026316	0
BX664721.2	0	0	0	0	0	0	0	0.00152	0	0	0	0	0	0	0	0	0
BX664721.3	0	0.000852	0.001733	0.000927	0.001134	0.004202	0	0.004559	0	0.005725	0	0	0.013193	0.003067	0	0.008772	0.007194
BX664738.1	0.000846	0.001704	0	0.00278	0.001134	0	0.001479	0.00304	0	0	0	0	0.002639	0	0	0.004386	0
BX664750.1	0.000846	0.004259	0	0	0	0.001401	0.001479	0	0	0	0	0	0	0.006135	0	0	0
BX664750.2	0	0.000852	0	0	0	0	0	0	0	0	0	0	0	0	0	0	0
BX666064.1	0.000846	0	0	0.000927	0	0	0.001479	0	0	0	0	0	0.05277	0	0	0.004386	0
BX666065.2	0.001692	0.003407	0	0.001854	0	0	0.004438	0.00304	0	0.005725	0	0	0.005277	0	0	0	0
BX677667.2	0	0	0	0	0	0	0	0.00152	0	0	0	0.002331	0	0	0	0	0
BX677668.1	0.002538	0	0	0.000927	0	0	0.001479	0.00152	0.001848	0.001908	0	0	0	0	0.003968	0	0
BX677668.2	0	0.000852	0	0.001854	0	0	0	0.00152	0.003697	0	0	0	0	0	0	0	0
BX681416.1	0.000846	0	0	0	0	0	0.004438	0	0	0	0	0	0	0.003067	0	0	0
BX681417.2	0.002538	0.000852	0	0	0	0	0.002959	0	0	0	0	0	0	0.006135	0	0.008772	0
BX682234.1	0.000846	0.002555	0.005199	0.006487	0.003401	0	0.001479	0.00304	0	0.007634	0.018711	0	1.0343	0	0.007937	0.026316	0
BX682548.1	0.000846	0.001704	0	0.02317	0.019274	0	0.001479	0.00304	0.009242	0.001908	0.002079	0	0.007916	0	0	0.008772	0
BX682550.1	0.00423	0.011073	0	0.015755	0.011338	0.001401	0.010355	0.013678	0.005545	0.017176	0	0.002331	0.013193	0.009202	0.003968	0.013158	0
BX682556.1	0.014382	0.025554	0.000867	0.13253	0.072562	0.004202	0.010355	0.044073	0.044362	0.045802	0.006237	0.006993	0.042216	0.01227	0.043651	0.070175	0.158273
BX682557.1	0	0	0	0	0	0	0	0	0	0	0	0	0.002639	0	0	0	0
BX682558.1	0.322335	0.361158	0.013865	1.1316	0.485261	0.086835	0.038462	0.241641	1.15157	0.339695	0.035343	0.034965	0.424802	0.076687	0.071429	0.473684	0.05036
BX769173.1	0.005922	0.001704	0	0.00278	0.001134	0	0.008876	0.013678	0	0	0	0.002331	0.042216	0	0	0	0
BX769173.2	0	0	0	0	0	0	0	0	0	0.001908	0	0	0	0	0	0	0
BX784023.2	0.000846	0	0.000867	0.000927	0	0	0	0.00304	0	0.013359	0.002079	0	0	0	0.003968	0	0
BX784026.1	0.003384	0.000852	0	0.000927	0.002268	0	0	0.00304	0.001848	0	0	0	0	0	0	0.008772	0
BX784029.2	0.000846	0.000852	0	0	0	0	0	0	0	0	0	0	0	0	0	0	0
BX842669.1	0	0	0	0	0.001134	0	0	0	0	0	0	0	0	0	0	0	0
BX842692.1	0.000846	0.001704	0	0	0.001134	0	0	0	0	0.001908	0	0	0.005277	0	0	0	0
BX842699.1	0	0	0	0.000927	0	0	0	0	0.001848	0	0	0	0	0	0	0	0
BX842700.1	0.000846	0.004259	0	0	0	0.001401	0	0.00152	0	0	0	0	0	0.003067	0	0	0
BX842702.1	0	0	0	0.000927	0	0	0	0.00152	0	0	0	0	0	0	0	0	0
BX855614.1	0.142132	0.126917	0.007799	0.128823	0.052154	0.037815	0.099112	0.135258	0.072089	0.150763	0.008316	0.009324	0.087071	0.095092	0.031746	0.140351	0.057554
BX855614.2	0.007614	0.007666	0.000867	0.004634	0.005669	0	0.002959	0.00304	0.003697	0.013359	0	0	0	0.006135	0	0.004386	0.007194
BX855614.3	0.022843	0.031516	0	0.027804	0.018141	0.004202	0.029586	0.024316	0.02403	0.020992	0.004158	0.004662	0.015831	0.021472	0.011905	0.013158	0.014388
BX855614.4	0.040609	0.040034	0	0.036145	0.02381	0.005602	0.04142	0.042553	0.03512	0.078244	0	0.006993	0.029024	0.055215	0.019841	0.035088	0
BX855618.1	0	0.000852	0	0	0	0	0.001479	0	0	0	0	0	0.002639	0	0	0.008772	0
BX890539.1	0.001692	0.006814	0	0.009268	0.004535	0	0.011834	0.004559	0.003697	0.009542	0	0	0.007916	0.003067	0	0	0
BX890543.1	0.000846	0.005111	0.001733	0.000927	0	0	0.005917	0	0	0.003817	0	0	0	0.006135	0.003968	0	0
BX890548.1	0.100677	0.106474	0.003466	0.133457	0.043084	0.011204	0.071006	0.155015	0.062847	0.21374	0.012474	0.009324	0.010554	0.279141	0.111111	0.122807	0.035971
BX890551.1	0	0	0	0	0	0	0	0	0	0	0	0	0	0	0	0.004386	0
BX890558.1	0.01269	0.019591	0.000867	0.0519	0.058957	0.009804	0.014793	0.024316	0.062847	0.030534	0.006237	0.002331	0.01847	0.015337	0.011905	0.083333	0
BX890559.1	0	0	0	0	0	0	0	0	0	0.001908	0	0	0	0	0	0.008772	0
BX890559.2	0	0	0	0	0	0	0	0.00152	0	0	0	0	0	0	0	0	0
BX890562.2	0.000846	0	0	0.000927	0	0	0	0	0	0	0	0	0	0.003067	0	0.004386	0
BX890572.1	0	0	0	0	0	0	0	0.00304	0	0	0	0	0	0	0	0	0
BX890576.1	0.021997	0.006814	0.000867	0.062095	0.045351	0.002801	0.017751	0.028875	0.031423	0.013359	0	0.006993	0.005277	0.018405	0.011905	0.008772	0.007194
BX890590.1	0	0	0.000867	0	0	0	0	0.00152	0	0	0	0	0	0	0	0	0
BX890591.1	0.001692	0.005111	0	0	0	0.001401	0.004438	0.00152	0	0.001908	0	0	0.007916	0	0	0.004386	0
BX890600.1	0.001692	0	0	0.001854	0	0	0	0	0	0	0	0	0	0	0.003968	0	0
BX890602.1	0	0	0	0.001854	0	0	0.001479	0	0	0	0	0	0	0	0	0.004386	0
BX890608.1	0	0	0	0	0	0	0	0	0	0	0.002079	0	0.010554	0	0	0.008772	0
BX890624.2	0.000846	0	0	0	0	0	0	0	0	0	0	0	0	0	0	0	0
BX890629.1	0	0	0	0.000927	0.001134	0	0	0.00152	0	0	0	0	0.002639	0	0	0.004386	0
BX897662.1	0.000846	0	0	0	0	0	0.001479	0	0	0	0	0	0	0.003067	0	0	0
BX897670.1	0	0	0	0	0	0	0.001479	0	0	0	0	0	0	0	0	0	0
BX897682.1	0.009306	0.000852	0.000867	0.052827	0.002268	0	0	0.009119	0.003697	0.001908	0.018711	0	0.002639	0	0.003968	0.004386	0.014388
BX897691.1	0.000846	0	0	0	0.001134	0	0	0	0.001848	0	0	0	0.158311	0	0.003968	0.030702	0
BX897692.1	0.010998	0.013629	0	0.005561	0.003401	0.002801	0.007396	0.018237	0.005545	0.003817	0.002079	0	0.002639	0.006135	0.015873	0.004386	0.014388
BX897720.1	0.003384	0.004259	0	0.003707	0.006803	0	0	0	0.005545	0.007634	0	0	0.002639	0	0.007937	0	0
BX899181.1	0	0.000852	0	0	0	0	0	0.00152	0	0	0	0	0	0	0	0	0.007194
BX901881.1	0.001692	0.002555	0	0	0	0.001401	0.004438	0.004559	0	0.003817	0	0	0	0.006135	0	0.008772	0
BX901883.1	0.000846	0.000852	0	0.000927	0.001134	0	0.002959	0.00152	0	0.003817	0	0	0.007916	0	0	0.004386	0
BX901883.2	0	0	0	0	0	0	0	0	0	0	0	0	0.002639	0	0	0.008772	0
BX901883.3	0	0	0	0.001854	0.001134	0	0	0.00304	0	0.001908	0	0	0.010554	0	0	0	0.007194
BX901889.1	0.001692	0	0	0	0	0	0	0	0	0	0	0	0	0	0	0	0
BX901889.2	0	0	0	0	0	0	0.004438	0	0	0	0	0	0	0.003067	0	0	0
BX901889.3	0.000846	0.000852	0	0	0	0	0.001479	0	0	0	0	0	0	0	0	0	0
BX901898.1	0.023689	0.036627	0.000867	0.009268	0.001134	0.002801	0.026627	0.027356	0.001848	0.022901	0.002079	0.002331	0.002639	0.033742	0.011905	0.008772	0.007194
BX901898.2	0.003384	0.004259	0	0.000927	0	0	0.002959	0.006079	0.001848	0	0	0	0	0	0.003968	0	0
BX901907.2	0.000846	0	0	0.001854	0.002268	0	0	0	0.001848	0	0	0	0.007916	0	0	0	0
BX901907.4	0.001692	0.000852	0	0.019462	0.005669	0	0	0.00152	0.009242	0.015267	0	0.002331	0	0.003067	0	0.02193	0.007194
BX901918.1	0.024535	0.02385	0.001733	0.033364	0.00907	0.002801	0.016272	0.022796	0.022181	0.013359	0.002079	0	0.031662	0.033742	0.007937	0.04386	0.014388
BX901918.2	0.001692	0.004259	0.000867	0.004634	0.001134	0	0.002959	0.004559	0	0.001908	0.002079	0	0.010554	0	0	0	0.007194
BX901920.1	0.055838	0.043441	0.0026	0.008341	0.004535	0.002801	0.044379	0.010638	0.007394	0.013359	0	0	0.097625	0.01227	0.003968	0.04386	0.007194
BX901922.1	0	0	0	0.00278	0.002268	0	0.001479	0.00304	0	0	0	0	0	0	0	0.013158	0
BX901923.1	0	0	0	0.000927	0	0	0	0.00152	0	0	0	0	0	0	0	0	0
BX901923.2	0	0	0	0	0	0	0	0	0	0	0	0	0	0	0.003968	0	0
BX901942.1	0	0.000852	0	0.000927	0	0	0.001479	0	0	0	0	0	0	0	0	0.004386	0
BX901957.1	0	0	0.0026	0	0	0	0	0	0	0.001908	0	0	0.002639	0	0.115079	0	0
BX901962.1	0.000846	0.000852	0.000867	0.005561	0.007937	0	0	0	0.001848	0.001908	0	0	0.005277	0.003067	0.015873	0.008772	0.021583
BX901962.2	0.001692	0.001704	0	0.00278	0	0	0.005917	0.00152	0.001848	0	0	0	0	0.003067	0	0	0.021583
BX901962.3	0	0.002555	0	0	0.001134	0	0.001479	0	0	0.003817	0	0.002331	0	0	0.003968	0.008772	0.014388
BX901968.1	0	0.000852	0	0	0	0	0	0	0	0	0	0	0	0.003067	0	0	0
BX901974.1	0.024535	0.015332	0.000867	0.015755	0.010204	0.002801	0.023669	0.025836	0.009242	0.013359	0.002079	0.002331	0.026385	0.021472	0.027778	0.030702	0.014388
BX908385.1	0	0.002555	0	0	0	0	0.002959	0	0	0	0	0	0	0	0	0	0
BX908386.1	0.027073	0.020443	0.000867	0.096386	0.056689	0.005602	0.013314	0.033435	0.027726	0.03626	0.008316	0.004662	0.026385	0.052147	0.043651	0.065789	0.035971
BX908386.2	0	0	0	0.000927	0.003401	0	0	0.004559	0.001848	0	0	0	0	0	0.003968	0.004386	0
BX908386.3	0.005922	0.01448	0.000867	0.000927	0.002268	0.002801	0.008876	0.009119	0.001848	0.015267	0	0.002331	0.002639	0.01227	0.003968	0.004386	0.007194
BX908395.1	0.001692	0.000852	0	0.00278	0.001134	0	0	0	0	0	0	0	0.16095	0	0	0.013158	0.007194
BX908401.1	0.007614	0.012777	0	0.040778	0.007937	0.001401	0.008876	0.021277	0.02403	0.013359	0	0	0.007916	0.003067	0.031746	0.017544	0.035971
BX908401.2	0.00846	0.002555	0	0.001854	0.003401	0	0.002959	0.00152	0	0.005725	0	0	0.005277	0.003067	0.007937	0.008772	0
BX908726.1	0.001692	0	0.000867	0.004634	0.004535	0	0.001479	0.00304	0.005545	0.001908	0	0	0.002639	0	0	0.004386	0
BX908731.1	0.159898	0.240204	0.008666	0.088971	0.063492	0.001401	0.065089	0.094225	0.085028	0.074427	0.008316	0	0.166227	0.08589	0.031746	0.070175	0.021583
BX908740.1	0.002538	0.005963	0.000867	0.00278	0.002268	0	0.002959	0.00152	0.003697	0.003817	0	0	0.002639	0.003067	0.003968	0.008772	0
BX908744.1	0	0.000852	0.000867	0	0	0	0.002959	0	0.001848	0	0.002079	0	0.039578	0.003067	0	0.048246	0
BX908744.2	0	0.000852	0	0.003707	0	0	0	0	0	0	0	0	0.036939	0.003067	0	0.04386	0
BX908750.1	0.01269	0.01448	0	0	0.001134	0	0.010355	0.00304	0	0.001908	0.002079	0.002331	0.094987	0	0	0.008772	0
BX908750.2	0.000846	0	0	0	0	0	0	0.00152	0	0.001908	0	0	0	0	0	0.004386	0
BX908753.1	0	0.002555	0	0	0	0	0	0	0	0.001908	0	0	0.002639	0	0	0	0
BX908756.1	0	0	0	0	0	0	0	0.00152	0	0	0	0	0	0	0	0	0
BX908756.2	0.000846	0	0	0	0	0	0	0	0	0	0	0	0.002639	0	0	0	0
BX908763.1	0.001692	0.000852	0	0	0	0	0	0	0	0.001908	0	0	0.002639	0.003067	0	0	0
BX908776.1	0	0	0	0	0	0	0	0	0.001848	0	0	0	0	0	0	0	0
BX908780.2	0.000846	0.000852	0	0	0	0	0	0.00152	0	0.001908	0	0	0	0	0	0	0
BX908780.4	0	0.000852	0	0	0	0	0.001479	0	0	0	0	0	0	0	0.003968	0	0
BX908780.5	0	0.003407	0	0.003707	0.001134	0	0	0	0.005545	0.003817	0	0	0.002639	0.006135	0	0	0
BX908782.2	0	0	0	0	0	0	0	0.00304	0	0	0	0	0	0	0	0.035088	0
BX908782.3	0	0	0	0	0	0	0.001479	0	0	0	0	0	0.002639	0	0	0	0.007194
BX908792.1	0.000846	0	0	0.000927	0	0	0	0	0.001848	0.001908	0	0	0	0	0	0.004386	0
BX908796.1	0	0	0	0	0	0	0	0	0	0.003817	0	0	0	0	0	0	0
BX908796.5	0	0.001704	0	0.009268	0	0.001401	0	0.006079	0.003697	0.003817	0	0	0	0.003067	0	0.004386	0.028777
BX908803.2	0	0	0	0.000927	0	0	0	0	0	0	0	0	0	0	0	0	0
BX908804.1	0	0	0	0	0	0	0	0.012158	0	0	0	0	0	0	0	0	0
BX908804.2	0	0.001704	0	0.000927	0	0	0	0	0	0.001908	0	0	0	0	0	0	0
BX914197.1	0	0.001704	0	0.00278	0.001134	0	0	0	0	0	0	0	0	0	0	0	0
BX914200.1	0	0	0	0	0	0	0	0.00304	0	0.001908	0	0	0	0	0	0	0
BX914205.1	0.001692	0.001704	0	0	0	0	0	0	0	0	0.002079	0	0	0	0	0	0
BX914205.2	0	0.000852	0	0.000927	0	0	0.001479	0	0	0.001908	0	0	0	0.003067	0	0.004386	0
BX914205.3	0.005922	0.000852	0	0.012048	0.002268	0	0.008876	0.00304	0.005545	0.007634	0	0	0.007916	0.003067	0	0.004386	0
BX914211.1	0.00846	0.015332	0.000867	0.008341	0.003401	0	0.008876	0.016717	0.007394	0.015267	0.002079	0	0.002639	0.01227	0.007937	0.008772	0.007194
BX914214.1	0.00423	0.015332	0	0.003707	0.004535	0.004202	0.011834	0.00304	0	0.009542	0	0.002331	0.01847	0.003067	0.003968	0.008772	0.021583
BX914220.1	0.014382	0.013629	0.000867	0.000927	0.001134	0.005602	0.02071	0	0	0.003817	0.002079	0	0.002639	0.03681	0	0	0
BX927078.1	0	0	0	0.00278	0	0	0	0	0.001848	0	0	0	0	0	0	0	0
BX927081.1	0.036379	0.041738	0.006066	0.152919	0.080499	0.009804	0.034024	0.054711	0.101664	0.066794	0.010395	0.006993	0.055409	0.052147	0.035714	0.074561	0.064748
BX927081.4	0.023689	0.017888	0.001733	0.126969	0.120181	0.004202	0.007396	0.036474	0.064695	0.061069	0.010395	0.018648	0.026385	0.03681	0.02381	0.057018	0.093525
BX927082.1	0	0	0	0	0	0	0.001479	0	0	0	0	0	0	0	0	0.004386	0
BX927101.1	0.001692	0.000852	0	0	0.003401	0	0	0	0.001848	0	0	0	0	0.003067	0	0.008772	0.007194
BX927121.1	0.001692	0.001704	0.001733	0	0	0	0	0.00152	0	0	0	0	0	0	0	0	0
BX927122.1	0	0.000852	0	0.000927	0	0	0	0	0	0	0	0	0.002639	0	0	0	0
BX927122.2	0.000846	0	0	0	0	0	0	0.004559	0	0	0	0	0	0	0	0	0
BX927130.1	0	0	0	0	0	0	0	0	0	0	0	0	0	0	0.003968	0	0
BX927130.3	0	0	0	0.000927	0	0	0	0	0	0	0	0.002331	0	0	0	0	0
BX927130.4	0.01692	0.011925	0.000867	0.018536	0.002268	0.007003	0.022189	0.018237	0.001848	0.007634	0	0.006993	0.005277	0.027607	0.015873	0.008772	0.043165
BX927181.2	0.001692	0.002555	0	0.005561	0.003401	0	0.005917	0.00152	0	0.003817	0	0	0	0.003067	0	0	0.021583
BX927181.3	0	0.001704	0	0	0	0	0.007396	0	0	0	0	0	0	0	0	0	0.007194
BX927184.1	0.015228	0.005111	0.001733	0.001854	0	0.002801	0.002959	0.030395	0	0.024809	0	0.002331	0	0	0.015873	0	0
BX927193.2	0.003384	0.005111	0	0	0.001134	0	0.008876	0.00304	0	0.003817	0	0.002331	0	0.006135	0.003968	0	0
BX927204.1	0.358714	0.411414	0.02773	0.484708	0.229025	0.089636	0.254438	0.513678	0.273567	0.557252	0.031185	0.055944	0.261214	0.337423	0.257937	0.614035	0.42446
BX927210.1	0	0	0	0.000927	0	0	0	0	0	0	0	0	0	0	0	0	0
BX927212.1	0.006768	0.005111	0	0.000927	0	0	0.008876	0.004559	0.003697	0.003817	0.002079	0	0	0.003067	0.007937	0.013158	0.021583
BX927219.1	0	0.000852	0.000867	0.000927	0	0	0	0.009119	0	0	0	0	0.007916	0.003067	0	0.013158	0
BX927234.1	0.01269	0.007666	0.000867	0.027804	0.012472	0.002801	0.001479	0.006079	0.005545	0.005725	0.002079	0.002331	0.002639	0.009202	0.015873	0.035088	0.035971
BX927234.2	0	0	0	0.003707	0.001134	0	0	0	0	0.001908	0	0	0	0	0	0	0
BX927243.1	0.000846	0	0	0	0	0	0	0	0	0	0	0	0	0	0	0	0
BX927244.1	0.08291	0.042589	0.003466	0.154773	0.104308	0.016807	0.065089	0.051672	0.138632	0.032443	0.012474	0.006993	0.200528	0.107362	0.134921	0.144737	0.043165
BX927244.2	0.000846	0	0	0	0	0	0	0	0	0	0	0	0	0	0	0	0
BX927253.1	0.005076	0.002555	0	0.003707	0.001134	0	0	0	0	0	0.002079	0	0.010554	0	0	0.004386	0
BX927253.2	0.010998	0.008518	0.001733	0.007414	0.002268	0	0.008876	0.004559	0.001848	0.013359	0	0	0.021108	0.015337	0.007937	0.004386	0.007194
BX927253.3	0.009306	0.005111	0	0.00278	0	0	0.002959	0.007599	0.001848	0.003817	0	0	0.007916	0.003067	0.003968	0.013158	0
BX927257.1	0.003384	0.007666	0	0.00278	0.001134	0	0.005917	0.006079	0.001848	0.003817	0	0.002331	0.007916	0.01227	0	0.013158	0
BX927258.1	0.049069	0.034923	0.000867	0.037998	0.007937	0.007003	0.026627	0.047112	0.009242	0.194656	0	0.013986	0.005277	0.042945	0.444444	0.035088	0.129496
BX927261.1	0	0	0	0	0	0	0.001479	0	0	0	0	0	0	0	0	0	0
BX927275.1	0.001692	0.002555	0.004333	0.000927	0	0	0.004438	0	0	0.005725	0	0	0.065963	0.003067	0.003968	0.04386	0
BX927275.2	0.003384	0.001704	0.005199	0.005561	0	0	0.007396	0	0	0.015267	0	0	0.258575	0.009202	0.003968	0.065789	0
BX927282.1	0.023689	0.017888	0.000867	0.009268	0.002268	0.004202	0.005917	0.031915	0.003697	0.009542	0	0	0.013193	0.003067	0	0.013158	0.035971
BX927282.2	0.000846	0	0	0.00278	0	0	0	0.00152	0	0.001908	0	0	0.002639	0	0	0	0
BX927282.3	0	0	0	0.000927	0	0	0	0	0	0	0	0	0	0	0	0	0
BX927287.1	0.001692	0.000852	0	0.001854	0	0	0	0.00152	0.001848	0	0	0	0	0	0	0	0
BX927298.1	0	0.000852	0	0	0	0	0.001479	0	0	0	0	0	0	0	0.003968	0	0
BX927300.1	0.063452	0.06644	0.003466	0.101019	0.063492	0.032213	0.068047	0.06079	0.048059	0.043893	0.004158	0.011655	0.05277	0.092025	0.051587	0.048246	0.071942
BX927308.1	2.0313	2.05963	0.065858	4.57275	2.19955	0.864146	1.09468	2.49544	1.68022	1.95229	0.222453	0.41958	0.94723	2.31595	1.53571	3.76754	2.57554
BX927308.2	0.007614	0.011925	0.000867	0.000927	0.001134	0.001401	0.008876	0.053191	0	0.003817	0	0	0	0.009202	0.019841	0.017544	0
BX927317.3	0.003384	0.003407	0	0.000927	0.001134	0	0	0.006079	0	0.001908	0	0	0.002639	0	0	0	0
BX927323.1	0	0	0	0	0	0	0.001479	0	0	0	0	0	0	0	0	0	0
BX927327.1	0.000846	0.000852	0	0.000927	0	0	0.001479	0.00304	0	0.001908	0	0	0	0.009202	0	0.004386	0
BX927329.1	0	0.001704	0	0.000927	0	0	0.001479	0.00152	0	0.001908	0	0	0	0	0	0	0
BX927329.2	0.005076	0.010221	0	0.001854	0	0.001401	0.005917	0	0	0	0	0	0	0	0.003968	0	0
BX927333.1	0.001692	0.017888	0.0026	0.003707	0.002268	0.002801	0.02071	0.117021	0	0.024809	0.002079	0.004662	0	0.07362	0.035714	0	0.028777
BX927335.1	0	0	0	0	0	0	0	0	0	0	0.002079	0	0	0	0	0.004386	0
BX927335.2	0.003384	0.004259	0.000867	0.02317	0.011338	0.001401	0.005917	0.006079	0.016636	0	0.002079	0	0.010554	0.018405	0.003968	0.008772	0.007194
BX927336.1	0.037225	0.074106	0.004333	0.100093	0.036281	0.018207	0.038462	0.06079	0.075786	0.020992	0.014553	0.009324	0.092348	0.042945	0.039683	0.096491	0.007194
BX927336.2	0.001692	0	0	0	0	0	0.004438	0	0	0.001908	0	0	0.002639	0	0	0	0
BX927336.3	0.010998	0.017888	0	0.027804	0.019274	0.008403	0.044379	0.019757	0.018484	0.01145	0.006237	0.002331	0.010554	0.015337	0.007937	0.02193	0.021583
BX927341.6	0	0	0	0	0	0	0.001479	0	0	0	0	0	0	0	0	0	0
BX927349.1	0	0	0	0	0	0	0	0	0	0	0	0	0	0	0	0.004386	0
BX927351.1	0	0.000852	0	0	0	0	0	0.00152	0	0	0	0	0.005277	0	0	0	0
BX927361.1	0	0	0	0	0	0	0	0	0	0.001908	0	0	0	0.003067	0	0	0
BX927362.1	0	0	0	0.000927	0.001134	0	0	0	0	0	0	0	0	0	0	0	0
BX927362.2	0.002538	0.007666	0.001733	0.011121	0.004535	0.002801	0.005917	0.006079	0.007394	0.003817	0	0	0.005277	0.006135	0.02381	0.017544	0.035971
BX927369.1	0.000846	0	0	0.000927	0	0	0	0	0	0	0	0	0	0	0	0	0
BX927374.1	0.001692	0	0	0	0.001134	0	0	0	0	0	0	0	0	0	0	0	0
BX927374.2	0	0.000852	0	0.000927	0	0	0	0	0.001848	0	0	0	0	0	0	0	0
BX927376.1	0	0	0	0.012048	0.00907	0	0.001479	0	0.016636	0.003817	0	0	0	0	0.007937	0	0
BX927377.1	0	0	0	0.000927	0	0	0.001479	0	0	0	0	0	0.002639	0	0	0.004386	0
BX927385.1	0	0	0	0	0.001134	0	0	0	0	0	0	0	0	0	0	0	0
BX927385.2	0	0.000852	0	0.000927	0.001134	0	0	0	0	0	0	0	0	0	0	0	0
BX927388.1	0	0	0	0.00278	0.002268	0	0	0	0.011091	0.001908	0	0	0	0.003067	0	0	0
BX927394.1	0.000846	0	0.000867	0.001854	0	0	0	0.00152	0	0.001908	0	0	0	0	0	0	0
BX927394.2	0	0	0	0.000927	0	0	0	0	0	0	0	0	0.002639	0	0	0	0
BX927394.3	0.002538	0.000852	0	0	0.001134	0	0	0.00152	0.001848	0	0	0	0	0	0.003968	0	0
BX927395.1	0.010152	0.011925	0	0.001854	0.001134	0.001401	0.036982	0.024316	0	0.015267	0	0	0	0.058282	0	0.004386	0
BX927404.1	0.01692	0.017036	0.001733	0.016682	0.004535	0.002801	0.014793	0.019757	0.012939	0.007634	0	0	0.005277	0.021472	0.019841	0.030702	0.014388
BX927407.1	0	0	0	0.000927	0	0	0	0	0	0.001908	0	0	0	0	0	0	0
BX927413.1	0	0	0	0	0	0	0	0	0	0	0.002079	0	0.058047	0	0	0.004386	0
BX928743.1	0.000846	0.001704	0	0	0	0	0	0	0	0	0	0	0	0	0	0	0
BX928755.1	0	0	0	0.007414	0.004535	0	0	0.00152	0	0.003817	0	0	0	0	0.003968	0	0.014388
BX936284.1	0	0.000852	0	0.000927	0.001134	0	0.002959	0.00152	0	0	0	0	0	0	0	0.004386	0
BX936298.1	0	0	0	0	0.001134	0	0	0	0	0.001908	0	0	0	0	0	0	0
BX936298.2	0.009306	0.016184	0.0026	0.022243	0.015873	0	0.013314	0.007599	0.011091	0.020992	0	0	0.005277	0.003067	0.007937	0.026316	0
BX936303.1	0	0.001704	0.000867	0.000927	0	0	0	0.00152	0	0.001908	0	0	0	0	0	0.004386	0
BX936303.2	0.000846	0	0	0.00278	0	0	0	0	0.001848	0	0	0	0	0	0	0.004386	0
BX936305.1	0.001692	0	0	0.000927	0.001134	0	0.001479	0.00152	0	0	0	0	0	0.003067	0	0.004386	0
BX936305.2	0	0.000852	0	0.000927	0.001134	0	0	0	0.003697	0.001908	0	0	0	0.003067	0	0.004386	0
BX936308.1	0.001692	0	0	0.000927	0	0	0.001479	0	0	0.009542	0	0	0	0	0.003968	0	0
BX936308.2	0	0	0	0.000927	0	0	0	0	0	0	0	0	0	0	0.003968	0	0
BX936317.1	0.028765	0.00937	0	0	0	0	0.007396	0.00152	0	0.001908	0	0	0	0.030675	0.003968	0	0
BX936318.1	0	0	0	0	0.001134	0	0	0	0	0	0	0	0	0	0	0	0
BX936320.1	0.010152	0.01448	0.000867	0.006487	0.002268	0.002801	0.013314	0.00152	0.005545	0.005725	0	0.002331	0.005277	0.003067	0.015873	0.013158	0.007194
BX936323.1	0	0	0	0	0	0	0.001479	0	0	0	0	0	0	0	0	0.004386	0
BX936337.1	1.78088	1.86201	0.073657	0.641335	0.524943	0.831933	2.01036	0.793313	0.669131	0.328244	0.130977	0.079254	5.90765	1.65644	2.67857	6.37719	1.69784
BX936342.1	0.000846	0.000852	0	0	0.002268	0	0.001479	0	0	0	0	0	0	0	0	0	0
BX936342.2	0.015228	0.010221	0	0.000927	0	0.004202	0.002959	0.004559	0	0.005725	0	0	0	0.009202	0	0.004386	0
BX936364.1	0	0.000852	0	0.013902	0.013605	0.001401	0.001479	0	0.018484	0.001908	0.002079	0	0	0	0.003968	0	0
BX936382.1	0.027919	0.027257	0.003466	0.012048	0	0.015406	0.02071	0.022796	0.007394	0.028626	0.002079	0.006993	0.015831	0.018405	0.019841	0.008772	0.007194
BX936386.1	0.021151	0.02385	0	0.086191	0.046485	0.015406	0.014793	0.037994	0.038817	0.01145	0.014553	0.002331	0.007916	0.039877	0	0.039474	0.043165
BX936391.1	0.002538	0.00937	0.000867	0.034291	0.030612	0	0.002959	0.018237	0.016636	0.017176	0	0.002331	0.005277	0.003067	0.007937	0.030702	0.007194
BX936393.1	0.000846	0	0	0	0.001134	0	0	0	0	0	0	0	0	0	0	0	0
BX936393.2	0.000846	0	0	0	0	0	0	0	0	0	0	0	0	0	0	0	0
BX936397.1	0	0	0	0.000927	0	0	0	0	0.001848	0	0	0	0	0	0	0	0
BX936397.2	0.043993	0.031516	0.001733	0.018536	0.012472	0.001401	0.022189	0.015198	0.011091	0.003817	0.002079	0	0.007916	0.033742	0.011905	0.004386	0
BX936406.2	0.005076	0.002555	0.000867	0.026877	0.007937	0.001401	0.008876	0.00304	0.001848	0.003817	0	0	0.005277	0.003067	0.015873	0.008772	0
BX936420.1	0.000846	0	0	0.000927	0	0	0	0	0	0	0	0	0	0	0	0	0
BX936421.1	0	0	0	0	0	0	0	0	0.001848	0	0	0	0	0	0	0	0
BX936431.1	0	0	0	0.000927	0.001134	0	0	0.004559	0	0.003817	0	0	0	0	0	0	0
BX936433.1	0.003384	0.001704	0	0.00278	0.002268	0	0.002959	0.00152	0.003697	0.005725	0	0	0.002639	0.003067	0.003968	0.004386	0
BX936433.2	0	0	0	0.005561	0.003401	0.001401	0.001479	0	0.005545	0	0	0	0	0	0	0	0
BX936439.1	0.036379	0.07155	0.006066	0.02317	0.024943	0.015406	0.115385	0.015198	0.014787	0.028626	0.002079	0.004662	0.189974	0.042945	0.063492	0.083333	0.007194
BX936447.1	0	0	0	0	0	0	0	0	0	0	0	0	0.002639	0	0	0	0
BX936456.1	0.002538	0.000852	0	0.000927	0.001134	0	0.001479	0	0	0.001908	0	0	0.002639	0.003067	0	0	0
BX936461.1	0.032149	0.030664	0.0026	0.040778	0.015873	0.011204	0.023669	0.039514	0.001848	0.022901	0.006237	0.004662	0.034301	0.018405	0.015873	0.074561	0.05036
BX942815.1	0.000846	0	0	0.001854	0	0	0	0.00152	0.001848	0	0	0	0	0	0	0.008772	0
BX942819.1	0	0	0	0	0	0	0.001479	0	0	0	0	0	0	0	0	0	0
BX942819.3	0.005076	0.001704	0.000867	0.001854	0.002268	0	0.001479	0.00152	0.001848	0.019084	0	0	0	0.003067	0.007937	0.004386	0.007194
BX942821.1	0.001692	0	0.000867	0.003707	0.003401	0	0	0	0	0.005725	0	0	0	0	0.015873	0	0
BX942846.1	0.017766	0.011925	0	0.005561	0.005669	0.002801	0.008876	0.007599	0.005545	0.001908	0	0	0	0.018405	0.011905	0.017544	0
BX950184.1	0	0	0	0	0	0	0	0	0	0	0	0	0.005277	0	0	0	0
BX950187.1	0.002538	0.005963	0	0.001854	0.004535	0	0.013314	0.00152	0	0.005725	0	0.004662	0.002639	0.009202	0.02381	0.008772	0.007194
BX950188.1	0.005076	0.003407	0.011265	0.92493	0.566893	0.002801	0.001479	0.016717	0.896488	0.009542	0.031185	0.002331	0.029024	0.003067	0.043651	0.065789	0.007194
BX950188.2	0	0	0	0	0	0	0	0	0	0.001908	0	0	0	0	0	0	0.007194
BX950205.2	0	0	0	0.000927	0	0	0	0.00152	0	0.001908	0	0	0	0	0	0	0
BX950217.1	0.000846	0.001704	0	0.000927	0	0	0	0	0	0	0	0	0	0	0	0	0
BX950220.1	0	0.000852	0	0	0	0	0	0	0	0	0	0	0	0	0	0	0
BX950224.1	0.001692	0.001704	0	0.000927	0.001134	0.001401	0.002959	0	0.001848	0	0	0	0	0.003067	0	0	0
BX950855.1	0.003384	0.005963	0.000867	0.000927	0.001134	0	0.004438	0.00152	0.001848	0.001908	0	0	0	0.003067	0	0.004386	0
BX950868.1	0	0.000852	0	0	0	0	0	0	0	0	0	0	0	0	0	0	0
BX950868.2	0.001692	0.000852	0	0.000927	0	0	0	0.004559	0.001848	0	0	0.002331	0	0	0	0	0.014388
BX957236.1	0.001692	0	0	0	0	0	0	0	0	0	0	0	0.002639	0.003067	0.003968	0	0
BX957252.1	0.001692	0.000852	0	0.011121	0.002268	0	0.002959	0	0.003697	0.01145	0	0	0	0	0.003968	0.004386	0
BX957252.3	0	0.001704	0.000867	0.001854	0.002268	0.001401	0.001479	0	0.001848	0.001908	0	0	0.002639	0	0.003968	0.008772	0
BX957257.1	0	0	0	0	0	0	0	0	0	0	0	0	0	0	0.003968	0	0
BX957257.2	0.002538	0.001704	0.000867	0.001854	0	0	0	0	0	0	0	0	0	0	0	0	0
BX957258.1	0.000846	0	0	0	0	0	0	0	0	0	0	0	0	0	0.003968	0	0
BX957260.1	0.000846	0	0	0	0	0	0	0	0	0	0	0	0	0	0	0	0
BX957270.1	0	0.000852	0	0.000927	0	0	0	0.00152	0	0.001908	0	0	0	0.003067	0	0	0.007194
BX957274.1	0.033841	0.022147	0	0.001854	0.001134	0	0.023669	0.004559	0.007394	0.032443	0	0	0.005277	0.01227	0.007937	0	0.028777
BX957276.1	0	0.000852	0	0.000927	0	0.001401	0	0	0	0	0	0	0	0.009202	0	0	0
BX957278.1	0	0	0	0	0	0	0	0.00152	0	0.001908	0	0	0	0	0.007937	0	0
BX957286.1	0	0	0	0	0	0	0	0.00152	0	0	0	0	0	0	0	0	0
BX957292.1	0.00846	0.011073	0	0.001854	0	0.002801	0.011834	0.006079	0	0.01145	0	0	0	0.003067	0.007937	0	0.007194
BX957297.1	0.013536	0.011073	0	0.009268	0.001134	0	0.005917	0.00152	0.005545	0.01145	0.002079	0	0.010554	0.003067	0.003968	0.02193	0
BX957297.2	0.027073	0.026405	0.000867	0.013902	0.006803	0	0.017751	0.010638	0.007394	0.005725	0	0.002331	0.034301	0.01227	0.027778	0.087719	0
BX957297.3	0.011844	0.010221	0	0.003707	0.002268	0	0.013314	0.009119	0	0.015267	0	0	0.007916	0.01227	0.011905	0.026316	0.021583
BX957306.1	0.001692	0.000852	0	0.006487	0.001134	0	0.001479	0	0	0.003817	0	0	0	0	0	0.004386	0
BX957308.1	0	0.000852	0	0	0	0	0	0	0	0	0	0	0	0	0	0	0
BX957317.1	0.020305	0.028109	0	0.007414	0	0.002801	0.017751	0.00152	0	0.001908	0	0	0	0.02454	0.011905	0.008772	0
BX957317.2	0.046531	0.028109	0.0026	0.004634	0.002268	0.002801	0.025148	0.028875	0	0.062977	0.002079	0	0.005277	0.03681	0	0.04386	0.043165
BX957317.3	0.002538	0.004259	0	0	0	0	0.010355	0.00152	0	0	0	0	0	0.006135	0	0.004386	0
BX957318.1	0	0	0	0	0	0	0	0.004559	0.001848	0	0	0	0	0	0	0	0.007194
BX957322.1	0	0	0.000867	0	0	0	0	0	0	0.003817	0	0	0	0	0	0	0
BX957322.2	0.023689	0.024702	0.001733	0.042632	0.012472	0.011204	0.014793	0.012158	0.014787	0.024809	0.004158	0.009324	0.023747	0.01227	0.011905	0.087719	0.028777
BX957325.1	0.000846	0.002555	0	0.008341	0.001134	0	0.004438	0.006079	0	0.007634	0.002079	0	0.021108	0	0.003968	0.013158	0.05036
BX957326.1	0	0.000852	0	0.001854	0.002268	0.001401	0.004438	0	0	0.001908	0	0	0	0.003067	0	0.008772	0
BX957326.2	0.003384	0.004259	0.000867	0.003707	0	0.002801	0.011834	0.00304	0	0	0	0	0.002639	0	0.003968	0	0.007194
BX957326.3	0.00846	0.011925	0	0.009268	0.004535	0	0.004438	0	0.003697	0.005725	0	0	0	0.006135	0	0.004386	0
BX957328.1	0.00423	0.000852	0	0.001854	0	0.001401	0.001479	0	0	0.001908	0	0	0	0.003067	0	0	0
BX957333.1	0.000846	0.000852	0	0	0	0	0	0.00152	0	0	0	0	0.002639	0	0	0	0
BX957333.2	0.000846	0	0	0.000927	0	0	0	0	0	0	0	0	0	0	0	0.004386	0
BX957344.1	0	0.000852	0	0	0	0	0	0	0	0	0	0	0	0	0	0	0
BX957345.1	0	0	0.000867	0	0	0	0	0	0	0.001908	0	0	0	0	0	0	0
BX957346.1	0.376481	0.210392	0.008666	0.00278	0.001134	0.058824	0.168639	0.18693	0.001848	0.167939	0.002079	0.02331	0.002639	0.165644	0.06746	0.061404	0
BX957346.3	0	0	0	0	0	0	0	0	0	0	0	0	0	0	0.003968	0	0
BX957347.1	0.00423	0.002555	0.000867	0.00278	0	0	0	0.004559	0.001848	0.003817	0	0	0.002639	0.003067	0	0	0
BX957361.1	0.050761	0.052811	0.004333	0.012975	0.002268	0.002801	0.025148	0.056231	0.011091	0.074427	0	0	0.026385	0.042945	0.011905	0.017544	0.014388
BX957361.2	0.002538	0.007666	0	0.00278	0.001134	0	0.008876	0	0	0.001908	0	0	0.002639	0	0	0.004386	0
BX957362.1	0.084602	0.113288	0.008666	0.874884	0.760771	0.02381	0.047337	0.130699	0.310536	0.209924	0.08316	0.027972	0.295515	0.110429	0.075397	0.434211	0.496403
BX957362.2	0	0	0	0	0	0.001401	0	0	0	0	0	0	0	0	0	0	0
BX957362.3	0.001692	0	0	0.001854	0	0	0	0	0	0	0	0	0	0	0	0	0
BX957362.4	0.006768	0.001704	0	0.003707	0.003401	0.001401	0.002959	0.00152	0.003697	0	0	0	0.007916	0	0.003968	0.004386	0.007194
C1GALT1 (1 of many)	0.000423	0	0	0	0	0	0	0.00076	0	0	0	0	0.001319	0	0.031746	0.002193	0
C2orf88	0.049915	0.002555	0.000867	0.00278	0.001134	0.008403	0.011834	0.021277	0.001848	0.009542	0	0	0.002639	0.018405	0.003968	0.013158	0
C4B	0.000846	0.001704	0	0.000927	0	0	0.001479	0.004559	0	0.05916	0	0	0	0	0	0	0.043165
C12orf75	0	0	0	0	0	0	0	0	0	0	0	0	0	0	0	0.02193	0
C14orf28	0	0.000852	0	0.000927	0	0	0.001479	0.00152	0	0	0	0	0	0	0	0	0
C14orf132	0.001692	0.000852	0	0.000927	0	0	0	0	0	0	0	0	0	0.006135	0	0	0
CABZ01000634.1	0	0	0	0	0	0	0	0	0	0	0	0	0	0.003067	0	0	0
CABZ01001434.1	0.005076	0.010221	0.053726	0.043559	0.046485	0.002801	0.059172	0.024316	0.040665	0.019084	0.08316	0.006993	9.96306	0.021472	0.031746	4.02632	0.028777
CABZ01001434.2	0	0.001704	0	0.001854	0.001134	0	0	0	0	0	0.002079	0	0.007916	0	0.003968	0.004386	0
CABZ01002188.1	0	0.000852	0	0	0	0	0	0	0	0	0	0	0	0	0	0	0
CABZ01002349.1	0.00423	0.002555	0	0.00278	0	0	0.001479	0	0	0.001908	0	0	0.002639	0.003067	0	0.004386	0
CABZ01002690.1	0.006768	0.005111	0	0.004634	0	0.001401	0.005917	0.00304	0	0.003817	0	0	0.005277	0	0	0.008772	0
CABZ01002702.1	0	0	0	0.000927	0	0	0	0	0.003697	0	0	0	0	0	0	0	0
CABZ01002768.1	0.044839	0.049404	0.000867	0.069509	0.026077	0.016807	0.048817	0.042553	0.033272	0.057252	0.006237	0.009324	0.023747	0.052147	0.003968	0.039474	0.05036
CABZ01003056.1	0	0	0	0	0	0	0	0	0	0	0	0	0	0	0	0	0.021583
CABZ01003344.1	0.000846	0	0	0	0	0	0.001479	0.00304	0	0	0	0	0	0	0	0	0
CABZ01004876.1	0	0.000852	0.000867	0	0	0.001401	0.005917	0.00152	0	0.001908	0	0	0.026385	0	0	0	0
CABZ01005379.1	1.51861	2.51107	0.116984	3.75533	4.2449	0.571429	0.434911	1.98024	2.50277	2.80725	0.195426	0.361305	1.62533	1.73006	0.416667	2.30263	0.323741
CABZ01005857.2	0.002538	0.001704	0	0.00278	0.002268	0	0	0	0	0	0	0	0.002639	0	0	0.004386	0
CABZ01005876.1	0.34264	0.386712	0.042461	0.195551	0.086168	0.029412	0.352071	0.208207	0.107209	0.166031	0.024948	0.013986	1.219	0.309816	0.174603	1.25	0.136691
CABZ01007222.1	0.016074	0.00937	0	0	0	0.007003	0.010355	0.007599	0	0.01145	0	0	0	0.006135	0	0.008772	0.014388
CABZ01007816.1	0	0.001704	0	0	0	0	0	0	0	0	0	0	0	0.003067	0	0	0
CABZ01007829.1	0	0.001704	0	0	0	0	0	0	0	0	0	0	0	0	0	0	0
CABZ01008730.1	0	0.002555	0.001733	0.004634	0	0.001401	0	0.00152	0.001848	0.001908	0	0	0.076517	0	0	0	0
CABZ01008739.1	0.000846	0	0	0	0	0	0	0	0	0.001908	0	0	0	0	0	0	0
CABZ01009248.1	0	0	0	0	0	0	0.001479	0	0	0.001908	0	0	0	0	0	0	0
CABZ01009511.1	0	0.001704	0	0	0	0	0.004438	0.00152	0	0	0	0	0.002639	0.003067	0	0	0
CABZ01009512.1	0	0.000852	0	0	0	0	0	0.00152	0.001848	0	0	0	0.002639	0	0	0	0
CABZ01009512.2	0.000846	0.000852	0	0.00278	0.001134	0	0.001479	0.00152	0.001848	0	0	0	0	0	0	0	0.007194
CABZ01010098.1	0.018613	0.028961	0	0.046339	0.024943	0.002801	0.028107	0.010638	0.03512	0.017176	0	0	0.021108	0.02454	0.02381	0.02193	0.115108
CABZ01010830.1	0	0.000852	0	0.000927	0.001134	0	0	0	0	0	0	0	0	0	0	0	0
CABZ01011209.1	0.003384	0.005963	0	0.007414	0.003401	0.001401	0.004438	0.004559	0.005545	0	0	0	0.002639	0.006135	0	0.004386	0
CABZ01011673.1	0.001692	0.01448	0.000867	0.034291	0.029478	0.002801	0.028107	0.004559	0.036969	0.01145	0	0	0.060686	0.006135	0	0.026316	0
CABZ01012885.1	0.00846	0.000852	0.001733	0	0	0	0.001479	0	0	0	0	0	0	0.003067	0	0.008772	0
CABZ01013771.1	0	0	0	0	0	0	0	0	0	0.001908	0	0	0	0	0	0	0
CABZ01015475.1	0	0	0	0	0	0	0	0.00152	0	0.005725	0	0	0.005277	0	0	0	0
CABZ01015525.1	0.019459	0.026405	0.0026	0	0.001134	0.001401	0.025148	0.00152	0	0	0.002079	0	0.010554	0.003067	0.06746	0.008772	0
CABZ01015815.1	0.063452	0.083475	0.000867	0.067655	0.039683	0.004202	0.059172	0.071429	0.042514	0.091603	0.004158	0.006993	0.021108	0.039877	0.043651	0.070175	0.057554
CABZ01015815.2	0.013536	0.029813	0.001733	0.016682	0.011338	0.002801	0.011834	0.019757	0.014787	0.026718	0.004158	0.004662	0.007916	0.02454	0.011905	0.004386	0.007194
CABZ01015815.3	0.005076	0.005111	0	0.003707	0.003401	0.002801	0	0.004559	0.001848	0.001908	0	0.002331	0.005277	0.006135	0.011905	0.004386	0
CABZ01015815.4	0.016074	0.010221	0.001733	0.032437	0.012472	0.001401	0.014793	0.010638	0.014787	0.015267	0	0.002331	0.036939	0.015337	0.007937	0.030702	0
CABZ01015815.5	0.027919	0.030664	0.0026	0.058387	0.020408	0.002801	0.025148	0.030395	0.016636	0.040076	0	0	0.023747	0.018405	0.02381	0.030702	0.014388
CABZ01016118.1	0	0	0	0.000927	0.001134	0	0	0	0	0	0	0	0	0	0	0	0.007194
CABZ01016692.1	0.022843	0.019591	0	0.016682	0.003401	0.007003	0.019231	0.009119	0.003697	0	0	0	0	0.006135	0.007937	0.013158	0
CABZ01017717.1	0	0.000852	0	0	0	0	0	0	0	0.001908	0	0	0	0	0	0	0
CABZ01018269.1	0.2978	0.207836	0.000867	0.015755	0.002268	0.040616	0.238166	0.039514	0.001848	0.030534	0.006237	0.002331	0.007916	0.588957	0	0.004386	0
CABZ01018874.1	0	0.000852	0	0	0	0	0	0	0	0	0	0	0	0	0	0	0
CABZ01018956.1	0	0.002555	0	0	0	0	0	0.00152	0	0	0	0	0.002639	0	0	0	0
CABZ01019904.1	0.000846	0	0	0	0.001134	0	0	0	0	0	0	0	0.010554	0	0	0	0
CABZ01020835.1	0.020305	0.035775	0	0.000927	0	0.007003	0.034024	0.00304	0	0.003817	0	0	0	0.027607	0	0.057018	0.007194
CABZ01020840.1	0.115905	0.302385	0.005199	0.047266	0.017007	0.092437	0.528107	0.034954	0.025878	0.005725	0.018711	0.004662	0.562005	0.101227	0.063492	0.219298	0.043165
CABZ01021433.1	0.2022	0.228279	0.012998	0.254866	0.115646	0.037815	0.161243	0.211246	0.184843	0.307252	0.022869	0.011655	0.139842	0.184049	0.123016	0.192982	0.151079
CABZ01021435.1	0	0	0	0.000927	0.001134	0	0.001479	0	0.001848	0	0	0	0	0	0	0	0
CABZ01021592.1	0.015228	0.012777	0.025997	0.022243	0.007937	0.002801	0.013314	0.18693	0.009242	0.01145	0.461538	0.18648	0.002639	0.003067	0.015873	36.9868	0.007194
CABZ01021599.1	0	0.001704	0	0	0	0	0.002959	0.00152	0	0	0	0	0.039578	0	0.003968	0.004386	0
CABZ01023255.1	0.001692	0.000852	0	0	0	0	0.002959	0.00152	0	0.007634	0.002079	0.002331	0.002639	0.003067	0.186508	0.004386	0.043165
CABZ01024499.1	0.109137	0.076661	0.006066	0.017609	0.004535	0.022409	0.350592	0.085106	0.009242	0.10687	0	0.004662	0.005277	0.174847	0.571429	0.057018	0.179856
CABZ01024659.1	0.000846	0.000852	0	0	0	0	0.002959	0.00152	0	0.003817	0	0	0.002639	0.003067	0	0.004386	0
CABZ01024844.1	0.001692	0	0	0.005561	0	0.001401	0.002959	0.00152	0.001848	0	0	0	0	0.003067	0	0	0.007194
CABZ01024848.1	0.000846	0	0	0.000927	0	0	0	0	0	0	0	0	0.002639	0	0	0	0
CABZ01025162.1	0	0.000852	0	0	0	0	0	0	0	0	0	0	0	0	0	0	0
CABZ01025780.1	0	0	0	0.005561	0.004535	0	0.001479	0.00152	0.001848	0.005725	0	0	0.021108	0	0	0.02193	0
CABZ01026153.1	0.111675	0.146508	0.005199	0.007414	0.007937	0.015406	0.110947	0.015198	0.005545	0.038168	0	0.004662	0.013193	0.030675	0.003968	0.061404	0.007194
CABZ01026681.1	0.587986	0.600511	0.015598	0.227989	0.088435	0.219888	0.826923	0.191489	0.146026	0.055344	0.043659	0.020979	0.960422	0.791411	0.551587	1.22807	0.136691
CABZ01027551.1	0.001692	0.000852	0	0.00278	0.003401	0	0.001479	0	0	0	0	0	0.005277	0	0	0	0
CABZ01028771.1	0.027073	0.035775	0.003466	0.019462	0.018141	0.021008	0.019231	0.018237	0.020333	0.020992	0.006237	0.004662	0.015831	0.030675	0.027778	0.026316	0.028777
CABZ01029422.1	0.06599	0.17632	0.001733	0.009268	0	0.032213	0.085799	0.089666	0	0.028626	0	0.002331	0	0.052147	0.003968	0.008772	0
CABZ01029822.1	0.002538	0.006814	0	0	0	0.002801	0.002959	0.004559	0	0	0	0	0	0.003067	0	0.004386	0
CABZ01029938.1	0.001692	0.013629	0.000867	0.004634	0.006803	0.007003	0.002959	0.00152	0.003697	0.005725	0	0	0.002639	0	0.007937	0.004386	0
CABZ01030006.1	0.002538	0.000852	0	0.012048	0.006803	0.001401	0.007396	0	0.003697	0.007634	0	0	0.002639	0.003067	0.007937	0	0
CABZ01030017.1	0.035533	0.029813	0.0026	0.027804	0.018141	0.004202	0.036982	0.037994	0.014787	0.03626	0.002079	0	0.034301	0.018405	0.055556	0.048246	0.079137
CABZ01030017.2	0.000846	0.001704	0	0.004634	0.001134	0	0.001479	0.004559	0.005545	0.001908	0	0	0.005277	0	0	0.026316	0.007194
CABZ01030033.1	0	0	0	0	0	0	0	0	0	0.001908	0.002079	0	0	0	0	0.004386	0
CABZ01030107.1	4.00338	0.276831	0.014731	0.104727	0.079365	0.540616	0.08284	0.004559	0.127542	0.007634	0.002079	0.004662	0.005277	0.07362	0.011905	0.20614	0.007194
CABZ01030278.1	0	0	0	0	0	0	0	0	0	0	0	0	0.005277	0	0	0	0
CABZ01030862.1	0.116751	0.126917	0.001733	0.004634	0	0.032213	0.153846	0.047112	0	0.053435	0.002079	0.004662	0	0.02454	0.047619	0.008772	0.007194
CABZ01031290.1	0.01692	0.036627	0	0.014829	0.004535	0.009804	0.042899	0.171733	0	0.087786	0.002079	0.002331	0	0.088957	1.43651	0.04386	0.035971
CABZ01031868.1	0.027919	0.030664	0	0.004634	0	0.007003	0.013314	0.075988	0	0.034351	0.002079	0.002331	0.005277	0.02454	0.059524	0.008772	0.107914
CABZ01031870.1	0.010152	0.015332	0.000867	0.001854	0	0.004202	0.007396	0.022796	0.001848	0.017176	0	0	0.005277	0.01227	0.031746	0.008772	0.05036
CABZ01032351.1	0.020305	0.015332	0.000867	0.017609	0.006803	0	0.007396	0.012158	0.011091	0.01145	0	0.002331	0	0.01227	0	0.008772	0
CABZ01032476.1	0.037225	0.041738	0.006932	0.1557	0.090703	0.012605	0.038462	0.034954	0.107209	0.099237	0.006237	0.016317	0.168865	0.033742	0.051587	0.175439	0.115108
CABZ01032488.1	0.102369	0.172061	0.012132	0.973123	0.828798	0.056022	0.213018	0.173252	0.728281	0.167939	0.037422	0.020979	0.82058	0.150307	0.468254	0.894737	0.136691
CABZ01032906.1	0	0	0	0	0	0	0.001479	0	0	0	0	0	0	0	0	0	0
CABZ01033000.1	0.001692	0	0	0	0	0	0	0	0	0.001908	0	0	0	0.006135	0.003968	0	0
CABZ01033178.1	0.018613	0.024702	0.000867	0.02873	0.00907	0.004202	0.026627	0.030395	0.011091	0.030534	0.004158	0	0.015831	0.027607	0	0.030702	0.007194
CABZ01033180.1	0.005076	0.006814	0.000867	0.009268	0.006803	0.001401	0.008876	0.012158	0.014787	0.01145	0	0	0.005277	0.018405	0.007937	0.030702	0
CABZ01033205.1	0	0	0	0	0	0	0	0	0	0	0	0	0	0	0.003968	0	0
CABZ01033309.1	0	0.000852	0	0.000927	0	0.001401	0.004438	0.00152	0	0.003817	0	0	0.002639	0.006135	0.003968	0.008772	0
CABZ01033394.1	0.05753	0.051107	0.004333	0.059314	0.039683	0.002801	0.02071	0.06231	0.033272	0.074427	0.008316	0	0.058047	0.027607	0.059524	0.078947	0.021583
CABZ01033540.1	0.016074	0.007666	0	0.006487	0	0	0.005917	0.010638	0.005545	0.019084	0	0	0.002639	0.006135	0.003968	0.02193	0.007194
CABZ01034082.1	0.030457	0.044293	0.000867	0.003707	0.004535	0.008403	0.051775	0.013678	0.007394	0.020992	0.002079	0.004662	0.007916	0.021472	0.007937	0.017544	0.007194
CABZ01034089.1	0.001692	0.004259	0	0.001854	0.001134	0.001401	0.001479	0.009119	0	0	0	0	0	0.003067	0	0	0.007194
CABZ01034596.1	0	0	0	0	0	0	0	0	0	0.001908	0	0	0	0	0.019841	0	0
CABZ01034691.1	0.001692	0	0	0	0.001134	0	0.001479	0	0.001848	0	0	0	0	0	0.003968	0	0
CABZ01034698.1	0	0.003407	0	0.013902	0.002268	0	0.002959	0.00304	0.012939	0.005725	0.002079	0	0.005277	0	0.003968	0.013158	0.007194
CABZ01034698.2	0.01692	0.011925	0	0.008341	0.005669	0	0.010355	0.007599	0.007394	0.009542	0	0.002331	0.015831	0.003067	0.003968	0.008772	0
CABZ01034851.1	0.022843	0.022147	0	0.011121	0.003401	0.004202	0.016272	0.010638	0	0.01145	0	0	0.013193	0.006135	0	0.013158	0.021583
CABZ01035356.1	0.047377	0.0477	0.001733	0.141798	0.06576	0.026611	0.031065	0.06535	0.055453	0.057252	0.002079	0.011655	0.108179	0.079755	0.043651	0.122807	0.258993
CABZ01037174.1	0	0	0	0	0	0	0	0.00304	0	0	0	0	0	0	0	0	0
CABZ01037298.1	0.06599	0.015332	0.006066	0.015755	0.001134	0.004202	0.001479	0.121581	0.005545	0.522901	0.002079	0.034965	0	0.02454	0.039683	0.008772	0.028777
CABZ01038376.1	0.00423	0.000852	0	0.00278	0	0	0.002959	0.004559	0.001848	0.005725	0	0	0	0.003067	0	0	0.007194
CABZ01038493.1	0.01692	0.012777	0	0.012048	0.002268	0.004202	0.017751	0.016717	0.001848	0.005725	0	0	0	0.006135	0.019841	0.008772	0.035971
CABZ01038494.1	0.013536	0.011073	0	0.009268	0.004535	0.007003	0.011834	0.009119	0.003697	0.009542	0	0	0.002639	0.009202	0	0.004386	0.007194
CABZ01038521.1	0.014382	0.01448	0.000867	0.005561	0.004535	0.002801	0.026627	0.016717	0.009242	0.009542	0.004158	0	0.015831	0.009202	0.02381	0.008772	0
CABZ01038524.1	0.007614	0.010221	0	0.001854	0.003401	0.001401	0.014793	0.004559	0.001848	0.009542	0	0	0.007916	0.006135	0.003968	0.004386	0.007194
CABZ01038697.1	0	0.002555	0	0.001854	0	0.001401	0.005917	0	0	0.001908	0	0	0.002639	0.003067	0	0	0
CABZ01038699.1	0.005922	0.017888	0.001733	0.029657	0.035147	0.002801	0.004438	0.019757	0.005545	0.024809	0.002079	0	0.021108	0.009202	0.003968	0.074561	0.014388
CABZ01039096.1	0	0	0	0	0	0	0	0.071429	0	0	0	0.002331	0	0.006135	0	0	0.021583
CABZ01039304.1	0.001692	0.005963	0.000867	0	0.001134	0.001401	0.001479	0.030395	0	0.003817	0	0.002331	0.005277	0	0.003968	0	0
CABZ01039859.1	0	0.000852	0	0.001854	0.001134	0	0	0	0	0.015267	0	0	0	0	0.039683	0	0
CABZ01039863.1	0	0	0	0	0	0	0	0	0	0.007634	0.002079	0	0	0	0.031746	0	0
CABZ01040021.1	0	0	0	0.000927	0	0	0	0	0	0.005725	0	0	0.002639	0	0.047619	0	0
CABZ01040054.1	0.001692	0.000852	0	0.000927	0	0	0.002959	0.00152	0	0.003817	0	0	0	0	0.003968	0	0.007194
CABZ01040998.1	0	0.000852	0	0	0	0	0	0	0	0	0	0	0	0	0.039683	0	0
CABZ01040999.1	0.000846	0	0	0	0	0	0	0.00152	0	0.001908	0	0	0	0	0	0	0.007194
CABZ01041494.1	0.000846	0.002555	0.019064	0.006487	0.003401	0.001401	0.004438	0.00304	0.005545	0.003817	0.037422	0.002331	2.70185	0	0.011905	1.39035	0
CABZ01041610.1	0.018613	0.044293	0.001733	0.003707	0	0.007003	0.04142	0	0	0.028626	0	0	0.002639	0.027607	0.003968	0	0
CABZ01041913.1	0.106599	0.091141	0.007799	0.085264	0.012472	0.029412	0.118343	0.12462	0.016636	0.009542	0.014553	0.006993	0.593668	0.042945	0.119048	0.54386	0.129496
CABZ01041962.1	0.30203	0.326235	0.009532	0.385542	0.311791	0.098039	0.260355	0.255319	0.286506	0.248092	0.014553	0.034965	0.226913	0.297546	0.178571	0.385965	0.158273
CABZ01042417.1	0.000846	0.000852	0.000867	0	0	0	0	0	0	0	0	0	0	0	0	0	0
CABZ01043166.1	0.001692	0.001704	0	0	0	0	0.001479	0	0	0	0	0	0	0.003067	0	0	0
CABZ01043503.1	0.041455	0.036627	0	0.005561	0.002268	0.002801	0.023669	0.00304	0.005545	0.001908	0	0	0	0.018405	0	0.008772	0
CABZ01043506.1	0.00423	0.002555	0	0.000927	0.001134	0	0.001479	0.00152	0.001848	0	0	0	0	0	0	0	0
CABZ01043506.2	0.006768	0.001704	0	0.00278	0.001134	0	0.004438	0.00152	0	0	0	0	0.002639	0.006135	0.003968	0	0
CABZ01043826.1	0.000846	0.000852	0	0.000927	0	0	0.001479	0	0	0	0	0	0.002639	0.003067	0	0	0
CABZ01043952.1	0.056684	0.030664	0.001733	0	0.001134	0.005602	0.017751	0.012158	0.001848	0.005725	0	0	0	0.009202	0	0	0.021583
CABZ01043953.1	0.088832	0.11414	0.001733	0.001854	0	0.014006	0.039941	0.045593	0.001848	0.013359	0	0.002331	0	0.01227	0	0.017544	0.028777
CABZ01044022.1	0	0	0	0.000927	0	0	0.001479	0	0	0	0	0	0	0	0.015873	0	0
CABZ01044023.1	0	0	0	0.000927	0	0	0	0	0	0	0	0	0	0	0.011905	0	0
CABZ01044053.1	0.902707	1.06559	0.035529	1.75626	0.918367	0.329132	0.597633	1.08511	0.820702	1.48855	0.087318	0.230769	1.14248	1.11963	0.5	1.37719	0.877698
CABZ01044099.1	0.046531	0.060477	0.001733	0.00278	0	0.004202	0.078402	0.00304	0	0.005725	0.002079	0	0	0.042945	0	0.004386	0.021583
CABZ01044108.1	0.001692	0	0	0.000927	0	0	0	0	0	0	0	0	0	0.006135	0	0	0
CABZ01044154.1	0	0	0	0	0	0	0	0	0	0	0	0	0	0	0.02381	0	0
CABZ01044156.1	0	0	0	0.000927	0	0	0	0	0	0	0.004158	0	0.168865	0	0	0.02193	0
CABZ01044235.1	0.030457	0.034072	0.001733	0.009268	0.005669	0.002801	0.047337	0.009119	0.003697	0.007634	0.002079	0.004662	0.031662	0.03681	0.02381	0.026316	0.014388
CABZ01044277.1	0.054146	0.037479	0.000867	0	0	0.012605	0.023669	0.004559	0	0.019084	0	0	0	0.015337	0.055556	0.004386	0.071942
CABZ01044281.1	0.116751	0.080068	0.000867	0.00278	0	0.012605	0.042899	0.027356	0.001848	0.040076	0	0.002331	0.002639	0.021472	0.269841	0.017544	0.071942
CABZ01044731.1	0	0	0	0.000927	0	0	0.001479	0.00152	0	0.003817	0	0	0	0	0	0	0
CABZ01044746.1	0.120981	0.223169	0.007799	0.097312	0.026077	0.04902	0.278107	0.221884	0.040665	0.200382	0.008316	0.025641	0.015831	0.337423	0.257937	0.096491	0.043165
CABZ01044764.1	0.07868	0.073254	0.004333	0.048193	0.029478	0.032213	0.059172	0.039514	0.03512	0.026718	0.006237	0	0.07124	0.055215	0.071429	0.109649	0.028777
CABZ01044764.2	0	0.000852	0	0	0	0	0	0.00152	0.001848	0	0	0	0	0	0	0	0
CABZ01044765.1	0	0.001704	0	0	0	0	0.001479	0	0.001848	0.001908	0	0	0	0.003067	0.003968	0	0
CABZ01045212.1	0.003384	0.001704	0	0	0	0	0.002959	0.00304	0.001848	0.001908	0	0	0	0.003067	0.015873	0	0.007194
CABZ01045617.1	0.191201	0.087734	0.015598	0.503244	0.111111	0.009804	0.06213	0.094225	0.085028	0.04771	0.336798	0	0.131926	0.046012	0.02381	0.179825	0.100719
CABZ01046087.1	0.000846	0	0	0.000927	0	0	0.001479	0	0	0	0	0	0.007916	0	0	0	0
CABZ01046088.1	0	0.007666	0	0.000927	0	0	0.017751	0	0.001848	0.001908	0	0	0.031662	0	0	0.026316	0.028777
CABZ01046093.1	0.01692	0.027257	0	0.033364	0.011338	0.004202	0.025148	0.036474	0.016636	0.049618	0.002079	0.004662	0.023747	0.03681	0.02381	0.065789	0.043165
CABZ01046425.1	0	0	0	0	0.001134	0	0	0	0	0	0	0	0	0	0	0	0
CABZ01046427.2	0	0	0	0.005561	0.002268	0.002801	0	0	0	0	0	0	0	0	0	0	0
CABZ01046949.1	0.005922	0.004259	0	0.006487	0.006803	0.001401	0.004438	0.004559	0.005545	0.003817	0	0	0.005277	0.003067	0	0.017544	0
CABZ01046954.1	0.001692	0.000852	0	0.000927	0	0	0.004438	0.00152	0	0.001908	0	0	0.002639	0.003067	0.103175	0	0.007194
CABZ01046980.1	0.092217	0.286201	0.006066	0.005561	0	0.077031	0.427515	0.071429	0	0.066794	0	0.006993	0.023747	0.052147	0.011905	0.013158	0.014388
CABZ01046996.1	0	0	0	0.000927	0	0	0.002959	0	0	0	0	0	0	0	0	0	0
CABZ01046997.1	0.006768	0.003407	0.000867	0.00278	0.002268	0	0.001479	0.004559	0.005545	0.003817	0.002079	0	0	0.003067	0.007937	0.004386	0
CABZ01047589.1	0	0	0	0	0	0	0	0.00304	0	0	0	0	0	0.003067	0	0	0
CABZ01048053.1	0.032149	0.09029	0.000867	0.00278	0	0.008403	0.066568	0.042553	0	0.005725	0	0	0.010554	0.006135	0.011905	0.074561	0.230216
CABZ01048392.1	0.076988	0.097956	0.001733	0.186284	0.089569	0.028011	0.059172	0.086626	0.110906	0.099237	0.012474	0.02331	0.076517	0.09816	0.043651	0.162281	0.057554
CABZ01048402.1	0.059222	0.058773	0.001733	0.114921	0.062358	0.018207	0.085799	0.054711	0.123845	0.051527	0.004158	0.006993	0.065963	0.04908	0.035714	0.144737	0.035971
CABZ01048402.2	0.013536	0.017888	0.001733	0.012975	0.005669	0.001401	0.028107	0.007599	0.014787	0.01145	0.002079	0.006993	0.007916	0.009202	0.007937	0.140351	0
CABZ01048453.1	0.024535	0.037479	0.003466	0.047266	0.011338	0.014006	0.014793	0.031915	0.033272	0.051527	0.002079	0.006993	0.026385	0.039877	0.027778	0.04386	0.035971
CABZ01048666.1	0.097293	0.113288	0.003466	0.00278	0	0.019608	0.102071	0.025836	0	0.074427	0	0.004662	0	0.113497	0.051587	0.017544	0.007194
CABZ01048956.1	0	0	0	0	0	0	0	0	0	0	0	0	0	0	0.007937	0	0
CABZ01049361.1	0	0	0	0	0	0	0	0	0	0	0	0	0	0	0.011905	0	0
CABZ01049607.1	0.005922	0.006814	0	0.013902	0.007937	0.002801	0.008876	0.00304	0.011091	0.001908	0	0	0.026385	0	0.003968	0.008772	0
CABZ01049625.1	0	0.000852	0	0	0	0	0	0	0	0	0	0	0	0	0.011905	0	0
CABZ01049847.1	0.010152	0.018739	0.001733	0.00278	0.004535	0.002801	0.008876	0.018237	0.005545	0.005725	0	0	0.044855	0.015337	0.015873	0	0
CABZ01050062.1	0.000846	0.000852	0	0	0	0.001401	0.001479	0.00152	0	0.001908	0	0	0.007916	0	0	0.004386	0
CABZ01050105.2	0	0.000852	0	0	0	0	0.001479	0.00152	0	0	0	0	0.002639	0	0	0	0
CABZ01050249.1	0.026227	0.058773	0.000867	0.035218	0.018141	0.005602	0.078402	0.044073	0.03512	0.043893	0.006237	0.002331	0.05277	0.058282	0.059524	0.035088	0.035971
CABZ01050280.1	0.01269	0.018739	0.000867	0.001854	0	0	0.017751	0.00152	0.003697	0.020992	0	0	0.002639	0.03681	0	0	0
CABZ01051600.1	0.001692	0.001704	0	0	0	0	0	0	0	0.001908	0	0	0	0	0	0	0
CABZ01051877.1	0	0	0	0.004634	0.001134	0	0	0.00304	0.003697	0	0	0	0	0	0.003968	0	0.007194
CABZ01051901.1	0.001692	0.004259	0	0.00278	0.001134	0.001401	0	0	0	0.001908	0.002079	0	0.010554	0.003067	0	0.052632	0
CABZ01051977.1	0.002538	0.000852	0	0	0.001134	0	0	0	0	0	0	0	0	0	0	0	0
CABZ01052527.1	0.005076	0.003407	0	0	0	0	0.007396	0	0	0	0	0	0.005277	0	0	0	0
CABZ01052570.1	0.005076	0.006814	0	0.003707	0	0.001401	0.007396	0.00304	0.001848	0.003817	0	0	0	0.003067	0.003968	0.004386	0
CABZ01052573.1	0.000846	0	0	0.000927	0	0	0	0	0	0	0	0	0	0	0	0	0
CABZ01052576.1	0.108291	0.186542	0.008666	0.227062	0.10771	0.02381	0.131657	0.092705	0.166359	0.137405	0.010395	0.02331	0.110818	0.125767	0.087302	0.135965	0.179856
CABZ01052756.1	0	0.002555	0.000867	0	0	0	0.001479	0	0	0	0	0	0	0	0	0	0
CABZ01053221.1	0	0	0.000867	0.000927	0	0	0	0	0	0	0	0	0.079156	0	0	0	0
CABZ01053323.1	0.001692	0	0	0	0	0	0	0	0	0	0	0	0	0	0	0.004386	0
CABZ01053592.1	0.001692	0.000852	0	0.000927	0	0	0	0	0	0.001908	0	0	0.002639	0	0	0	0.014388
CABZ01053619.1	0	0	0	0.000927	0	0	0	0	0	0	0	0	0	0	0	0	0
CABZ01053976.1	0.07022	0.051107	0.000867	0.006487	0	0.005602	0.032544	0.004559	0	0.024809	0.002079	0	0	0.02454	0.063492	0.008772	0.057554
CABZ01054391.1	0.000846	0.002555	0	0.005561	0.002268	0	0	0	0	0.003817	0	0.002331	0	0.006135	0.011905	0.008772	0
CABZ01054394.1	0.00423	0.007666	0.000867	0.020389	0.010204	0.001401	0.004438	0.00304	0.003697	0.009542	0	0	0.005277	0.006135	0	0.02193	0.014388
CABZ01054509.1	0.000846	0	0	0	0	0	0	0	0	0	0	0	0	0	0	0	0
CABZ01054965.1	0.042301	0.09029	0.009532	0.040778	0.013605	0.014006	0.094675	0.013678	0.011091	0.009542	0.008316	0.002331	0.269129	0.042945	0.083333	0.153509	0.021583
CABZ01055306.1	0.111675	0.142249	0.007799	0.13253	0.034014	0.028011	0.159763	0.162614	0.029575	0.160305	0.018711	0.016317	0.084433	0.134969	0.369048	0.267544	0.143885
CABZ01055347.1	0.045685	0.053663	0.001733	0.119555	0.07483	0.007003	0.035503	0.028875	0.096118	0.041985	0	0	0.058047	0.02454	0.039683	0.057018	0
CABZ01055489.1	0	0.000852	0	0	0	0	0	0	0	0	0	0	0	0	0	0	0
CABZ01055522.1	0.006768	0.013629	0.001733	0.000927	0.001134	0	0.014793	0.006079	0	0.017176	0	0.002331	0	0.006135	0	0	0
CABZ01055707.1	0	0	0	0.000927	0	0	0	0	0	0	0	0	0	0	0	0	0
CABZ01056054.1	0	0.003407	0.013865	0.001854	0.001134	0	0.02071	0	0.001848	0	0.014553	0	0.675462	0	0.003968	0.451754	0
CABZ01056275.1	0.000846	0.000852	0	0.009268	0.001134	0	0	0.00152	0.001848	0	0	0	0.002639	0	0	0	0.021583
CABZ01056279.1	0.011844	0.028109	0.005199	0.045412	0.019274	0.001401	0.008876	0.805471	0.018484	0.038168	0.006237	0.025641	0.026385	0.018405	1.34524	0.017544	0.014388
CABZ01056321.1	0.006768	0.000852	0	0	0	0.002801	0	0	0	0	0	0	0	0	0	0	0
CABZ01056629.1	0.00423	0.005963	0.000867	0.008341	0.002268	0	0	0.00304	0.005545	0.001908	0	0	0.005277	0.003067	0	0	0
CABZ01056637.1	0.00423	0.000852	0	0.00278	0.001134	0	0.002959	0.00152	0.001848	0.003817	0	0	0	0	0	0	0
CABZ01056826.1	0.011844	0.006814	0.001733	0.014829	0.00907	0	0.007396	0.036474	0.007394	0.026718	0	0.002331	0	0.006135	0.02381	0	0.057554
CABZ01056843.1	0.052453	0.053663	0.0026	0.07507	0.018141	0.001401	0.039941	0.088146	0.033272	0.040076	0.004158	0	0.010554	0.027607	0.083333	0.004386	0.151079
CABZ01057159.1	0	0	0	0.000927	0	0	0	0	0	0	0	0	0	0	0	0	0
CABZ01057364.1	0.060068	0.027257	0	0.010195	0.005669	0.004202	0.014793	0.009119	0.003697	0.03626	0.002079	0	0.021108	0.039877	0.011905	0.008772	0.014388
CABZ01057364.2	0.014382	0.003407	0.001733	0.001854	0.002268	0.001401	0.001479	0.00152	0	0.003817	0	0	0.002639	0.009202	0	0.004386	0
CABZ01057381.1	0.000846	0.002555	0	0.005561	0	0	0	0.004559	0	0.005725	0	0	0.029024	0	0	0.008772	0
CABZ01057496.1	0.002538	0.000852	0	0	0.001134	0	0	0	0.001848	0	0	0	0	0	0	0	0
CABZ01057891.1	0.00423	0.000852	0.000867	0	0	0	0.005917	0.00152	0	0	0	0.002331	0	0	0	0	0
CABZ01057928.1	0.104061	0.144804	0.0026	0.086191	0.02381	0.04902	0.122781	0.06535	0.038817	0.066794	0.002079	0.006993	0.203166	0.202454	0.09127	0.276316	0.014388
CABZ01058045.1	0.088832	0.12862	0.001733	0.095459	0.054422	0.011204	0.130178	0.06383	0.085028	0.116412	0.012474	0.009324	0.05277	0.082822	0.051587	0.078947	0.035971
CABZ01058046.1	0.031303	0.043441	0.001733	0.017609	0.00907	0.009804	0.032544	0.018237	0.012939	0.03626	0.002079	0.002331	0.050132	0.03681	0.015873	0.02193	0.007194
CABZ01058107.1	0	0	0	0.000927	0	0	0	0	0	0	0	0	0	0	0	0	0
CABZ01058261.1	2.93147	5.18143	0.085789	4.96478	1.28685	0.997199	0.775148	2.05471	5.5342	2.97519	0.180873	0.454545	2.57256	1.44785	0.698413	3.56579	0.223022
CABZ01058277.1	0.001692	0	0	0	0	0	0.001479	0	0	0	0	0	0	0	0	0.004386	0
CABZ01058333.1	0.007614	0.006814	0	0.000927	0.001134	0.001401	0.004438	0.00304	0	0.003817	0	0	0.002639	0.003067	0.003968	0.008772	0
CABZ01058362.1	0.005922	0.013629	0	0.000927	0	0.001401	0.011834	0.012158	0	0.007634	0	0	0.015831	0.003067	0.007937	0.004386	0
CABZ01058452.1	0.005922	0.005963	0	0.001854	0.001134	0	0.001479	0.006079	0.003697	0.001908	0	0	0.002639	0.006135	0	0	0
CABZ01058647.1	0.013536	0.017036	0.02253	0.037071	0.022676	0.016807	0.008876	0.012158	0.029575	0.009542	0.064449	0.009324	2.74406	0.006135	0.019841	18.3114	0.057554
CABZ01058650.1	0.439086	0.635434	0.017331	0.389249	0.148526	0.204482	0.852071	0.803951	0.186691	0.276718	0.049896	0.034965	0.788918	0.711656	1.05556	1.54825	0.388489
CABZ01058721.1	0.736041	0.600511	0.018198	0.229842	0.088435	0.180672	0.485207	0.43617	0.110906	0.10687	0.029106	0.009324	0.121372	0.699387	0.313492	0.320175	0.338129
CABZ01058723.1	0.232657	0.099659	0	0.024096	0.010204	0.022409	0.059172	0.06231	0.016636	0.005725	0	0.002331	0.015831	0.220859	0	0.004386	0
CABZ01059099.1	0	0	0	0	0	0	0.001479	0.004559	0	0.001908	0	0.002331	0	0	0.003968	0	0.007194
CABZ01059119.1	0.002538	0.003407	0	0.000927	0.001134	0.002801	0.002959	0.010638	0	0.001908	0	0	0	0.006135	0.007937	0	0
CABZ01059120.1	0.030457	0.037479	0.003466	0.109361	0.064626	0.007003	0.028107	0.054711	0.151571	0.082061	0.004158	0.006993	0.026385	0.018405	0.035714	0.04386	0.043165
CABZ01059392.1	0.006768	0.002555	0	0.00278	0.003401	0	0.002959	0	0.003697	0	0	0	0.002639	0.003067	0.003968	0	0
CABZ01059403.1	0.00423	0	0	0	0	0.001401	0	0	0.001848	0	0	0	0	0	0.138889	0	0
CABZ01059406.1	0	0	0	0.000927	0	0	0	0	0	0	0	0	0	0.003067	0	0	0
CABZ01059408.1	0	0	0	0	0	0	0	0.00152	0	0	0	0	0	0	0.007937	0	0
CABZ01059559.1	0.00423	0.001704	0	0.006487	0.001134	0.001401	0.002959	0.006079	0.001848	0	0.002079	0	0	0	0.003968	0.004386	0
CABZ01059623.1	0	0	0	0	0	0	0	0	0	0	0.002079	0	0	0	0	0.004386	0
CABZ01059627.1	0.001692	0.001704	0	0.005561	0.001134	0	0.001479	0.004559	0.005545	0.001908	0.002079	0	0	0	0	0.004386	0
CABZ01059627.2	0.015228	0.019591	0	0.020389	0.004535	0.001401	0.013314	0.006079	0.011091	0.01145	0	0	0.005277	0.003067	0.007937	0.026316	0.007194
CABZ01059627.3	0.003384	0.005963	0	0.000927	0	0	0.002959	0.00304	0.003697	0.001908	0	0	0	0	0.003968	0.008772	0
CABZ01059915.1	0.299492	0.381601	0.012132	0.887859	0.547619	0.114846	0.241124	0.270517	0.534196	0.39313	0.024948	0.048951	0.290237	0.331288	0.138889	0.535088	0.366906
CABZ01060030.1	0.002538	0.001704	0	0	0	0.001401	0.001479	0.00152	0	0.01145	0	0	0	0	0.007937	0	0
CABZ01060373.1	0.016074	0.03833	0.000867	0.001854	0.001134	0	0.039941	0.007599	0	0	0	0	0	0.003067	0.007937	0.008772	0
CABZ01060453.1	0.043993	0.07155	0.004333	0.003707	0	0.011204	0.12574	0.034954	0	0.093511	0	0.009324	0.010554	0.064417	0.003968	0.02193	0.035971
CABZ01060490.1	0.000846	0.000852	0	0	0.001134	0	0.001479	0	0	0	0	0	0	0.003067	0	0	0
CABZ01060492.1	0	0	0	0.000927	0	0	0	0	0	0	0	0	0	0	0	0.004386	0
CABZ01060891.1	0	0	0	0	0	0	0.001479	0	0	0.001908	0	0	0	0.003067	0	0	0
CABZ01060936.1	0	0	0	0	0	0	0.001479	0	0	0.001908	0	0	0	0	0	0	0
CABZ01061495.1	0.277496	0.267462	0.003466	0.040778	0.020408	0.068627	0.201183	0.085106	0.027726	0.049618	0.002079	0.006993	0.079156	0.125767	0.02381	0.100877	0.136691
CABZ01061498.1	0.006768	0.00937	0	0.005561	0.003401	0	0.007396	0.015198	0.001848	0.005725	0	0	0	0.015337	0.003968	0.017544	0.05036
CABZ01061501.1	0	0.001704	0	0	0	0	0	0	0	0	0	0	0.005277	0	0	0	0
CABZ01061508.1	0.006768	0.002555	0	0.000927	0	0	0.010355	0.00152	0	0	0	0	0	0.003067	0.003968	0	0.028777
CABZ01061524.1	0	0.001704	0	0.001854	0	0	0.001479	0	0	0	0	0	0	0	0	0	0.064748
CABZ01061591.1	0.573604	0.44293	0.005199	0.005561	0.006803	0.086835	0.158284	0.150456	0.001848	0.051527	0.002079	0.009324	0.313984	0.187117	0.031746	0.236842	0
CABZ01061741.1	0.027073	0.017036	0.000867	0	0	0.002801	0.001479	0.013678	0	0.049618	0.002079	0	0	0.018405	0.079365	0.013158	0
CABZ01061894.1	0.492386	0.620954	0.006066	0.616311	0.310658	0.102241	0.534024	0.399696	0.334566	0.303435	0.02079	0.018648	0.424802	0.592025	0.392857	0.605263	0.733813
CABZ01062422.1	0.000846	0.002555	0	0.000927	0	0	0	0	0	0.001908	0	0.002331	0	0	0	0	0
CABZ01062796.1	0.058376	0.092845	0.009532	0.128823	0.063492	0.011204	0.014793	0.06079	0.09427	0.087786	0.004158	0.006993	0.050132	0.055215	0.043651	0.057018	0.007194
CABZ01062797.1	0.029611	0.051107	0.003466	0.063948	0.026077	0.011204	0.007396	0.047112	0.051756	0.05916	0	0.006993	0.026385	0.033742	0.015873	0.026316	0.007194
CABZ01063170.1	0.000846	0.000852	0	0.001854	0	0	0	0	0	0.005725	0	0	0	0	0.02381	0.004386	0.014388
CABZ01063298.1	0	0.002555	0	0.000927	0	0	0.001479	0.00152	0.001848	0	0	0	0	0	0	0	0
CABZ01063556.1	0.193739	0.215503	0.010399	0.785913	0.613379	0.086835	0.192308	0.300912	0.689464	0.293893	0.074844	0.062937	0.327177	0.282209	0.154762	0.486842	0.345324
CABZ01063602.1	0.027919	0.087734	0.001733	0.069509	0.018141	0.022409	0.189349	0.009119	0.012939	0.001908	0.012474	0	0.007916	0.122699	0.027778	0.048246	0
CABZ01063971.1	0.001692	0	0	0	0	0	0	0.00152	0	0	0	0	0.002639	0	0	0.004386	0.007194
CABZ01064248.1	0	0	0.000867	0	0	0	0	0	0	0	0	0	0.005277	0	0	0.008772	0
CABZ01064670.1	0.058376	0.052811	0.0026	0.016682	0.004535	0.018207	0.081361	0.037994	0.003697	0.017176	0.004158	0.002331	0.039578	0.082822	0.027778	0.039474	0.064748
CABZ01064671.1	0	0.000852	0	0	0	0	0	0	0	0.001908	0	0	0	0	0	0	0
CABZ01064771.1	0.000846	0	0	0.000927	0	0	0	0	0	0	0	0	0	0	0	0	0.05036
CABZ01064859.1	0.023689	0.042589	0	0.079703	0.039683	0.008403	0.031065	0.039514	0.07024	0.034351	0.010395	0.002331	0.044855	0.046012	0.035714	0.070175	0.035971
CABZ01064859.2	0.024535	0.028961	0.000867	0.052827	0.028345	0.008403	0.039941	0.025836	0.044362	0.026718	0.004158	0.004662	0.026385	0.033742	0.015873	0.030702	0.064748
CABZ01064941.1	0.009306	0.001704	0	0.000927	0	0	0.001479	0.027356	0	0.005725	0	0	0.002639	0.003067	0.051587	0	0.007194
CABZ01064968.1	0.002538	0.001704	0	0.001854	0.003401	0	0	0.00152	0.003697	0	0	0	0	0	0	0.008772	0
CABZ01064972.1	0	0.000852	0	0	0	0	0.001479	0.00304	0	0	0	0	0.002639	0.006135	0	0	0
CABZ01065076.1	0.082064	0.081772	0.004333	0.518072	0.30839	0.029412	0.22929	0.142857	0.264325	0.137405	0.014553	0.02331	0.081794	0.162577	0.063492	0.263158	0.359712
CABZ01065131.1	0.022843	0.034072	0.0026	0.038925	0.03288	0.004202	0.031065	0.025836	0.014787	0.024809	0.004158	0	0.015831	0.030675	0.007937	0.017544	0.007194
CABZ01065328.1	0	0	0.000867	0.055607	0.030612	0	0	0	0.042514	0	0	0	0.010554	0.003067	0	0.004386	0
CABZ01065328.2	0	0	0	0.003707	0.003401	0	0.004438	0.00152	0.001848	0	0.002079	0	0.005277	0	0	0.013158	0
CABZ01065423.1	0.006768	0.015332	0.000867	0.000927	0.001134	0	0.001479	0.036474	0	0	0	0	0	0.015337	0	0.004386	0
CABZ01065679.1	0.00423	0.002555	0.001733	0.005561	0.001134	0	0.001479	0.00152	0	0	0	0.004662	0.005277	0	0	0	0.021583
CABZ01065684.1	0.000846	0.003407	0	0	0.001134	0.001401	0	0.083587	0	0.001908	0	0	0	0.070552	0.015873	0.004386	0.05036
CABZ01066224.1	0.001692	0.000852	0	0.000927	0	0	0	0.00152	0	0.001908	0	0	0	0.003067	0	0	0
CABZ01066312.1	0.019459	0.096252	0.001733	0.019462	0.007937	0.007003	0.076923	0.006079	0.014787	0.085878	0	0.013986	0.002639	0.04908	0.007937	0.026316	0.064748
CABZ01066320.1	0.003384	0.011925	0	0	0.001134	0.002801	0.004438	0.009119	0	0.007634	0	0	0	0.006135	0.007937	0	0
CABZ01066320.2	0.002538	0.006814	0	0	0	0	0.004438	0.00152	0	0.003817	0.002079	0	0	0.006135	0	0	0
CABZ01066384.1	0.001692	0.001704	0	0.001854	0	0	0.001479	0	0	0	0	0	0	0.006135	0	0	0.007194
CABZ01066578.1	0	0.005111	0.0026	0.001854	0.002268	0	0.001479	0	0	0.01145	0.002079	0	0.319261	0.006135	0	0.074561	0
CABZ01066611.1	0.000846	0.007666	0	0.001854	0.003401	0	0	0.004559	0.001848	0.001908	0	0	0	0	0	0	0
CABZ01066694.1	0.132826	0.560477	0.009532	0.126043	0.035147	0.151261	0.692308	0.009119	0.03512	0.013359	0.018711	0.004662	0.593668	0.592025	0.003968	0.662281	0
CABZ01066719.1	0.005922	0.012777	0.000867	0.012975	0.010204	0.004202	0.008876	0.039514	0.012939	0.028626	0	0	0.007916	0.018405	0.007937	0.026316	0.021583
CABZ01066720.1	0.022843	0.034072	0.001733	0.040778	0.019274	0.008403	0.023669	0.054711	0.014787	0.051527	0	0.011655	0.005277	0.027607	0.019841	0.035088	0.043165
CABZ01066725.1	0.038917	0.040886	0.0026	0.032437	0.00907	0.009804	0.029586	0.018237	0.022181	0.026718	0	0	0.039578	0.039877	0.043651	0.061404	0.021583
CABZ01066727.1	0.00846	0.011925	0.000867	0.012975	0.004535	0.001401	0.008876	0.00152	0.009242	0.003817	0	0	0.002639	0.009202	0.011905	0.017544	0
CABZ01066813.1	0.003384	0.007666	0.000867	0.003707	0	0	0.004438	0.004559	0.001848	0.005725	0	0	0.002639	0.006135	0	0.004386	0
CABZ01066921.1	0.002538	0.002555	0.000867	0	0	0.001401	0.007396	0.006079	0	0.005725	0.002079	0	0.002639	0.006135	0.019841	0.004386	0
CABZ01066926.1	0.000846	0.004259	0	0.020389	0.018141	0.001401	0	0.00304	0.011091	0.013359	0	0	0.013193	0	0.003968	0.008772	0
CABZ01067080.1	0	0.000852	0	0	0.001134	0	0.001479	0	0	0	0	0	0.002639	0.003067	0	0.004386	0
CABZ01067150.1	0.005076	0.010221	0.000867	0.007414	0	0.001401	0.014793	0	0.007394	0.003817	0	0	0.005277	0.003067	0.007937	0.004386	0.014388
CABZ01067151.1	0.020305	0.005963	0	0	0	0.002801	0.005917	0	0	0	0	0	0.002639	0	0	0	0
CABZ01067151.2	0.06599	0.025554	0	0.000927	0	0.009804	0.02071	0.00304	0	0	0	0	0	0.006135	0	0.013158	0
CABZ01067169.1	0.001692	0.000852	0	0	0	0	0	0	0	0	0	0	0.005277	0	0.003968	0.004386	0
CABZ01067348.1	0.006768	0.008518	0	0.003707	0	0	0.004438	0.006079	0.001848	0.017176	0.004158	0	0.007916	0.003067	0.063492	0	0
CABZ01067558.1	0	0.000852	0	0	0	0	0	0	0	0	0	0	0	0	0.003968	0	0
CABZ01067657.1	0.005922	0.005963	0	0.006487	0.003401	0	0.004438	0.00152	0	0.003817	0	0	0.005277	0	0.087302	0.017544	0
CABZ01067754.1	0	0	0.000867	0.000927	0	0	0.001479	0	0	0	0	0	0	0	0	0	0
CABZ01067973.1	0	0.002555	0	0.000927	0	0	0	0	0.001848	0.007634	0	0	0	0	0	0	0
CABZ01067979.1	0.154822	0.181431	0.0026	0.001854	0	0.009804	0.139053	0.013678	0.003697	0.082061	0	0.002331	0	0.033742	0	0.004386	0
CABZ01067980.1	0.145516	0.16184	0.004333	0.000927	0	0.030812	0.10503	0.004559	0.001848	0.068702	0.002079	0.002331	0	0.04908	0.003968	0.008772	0
CABZ01068050.1	0.000846	0	0	0	0	0	0	0	0	0.001908	0	0	0	0	0.003968	0.008772	0.007194
CABZ01068122.1	0.056684	0.058773	0.0026	0.005561	0.002268	0.008403	0.025148	0.082067	0	0.032443	0.004158	0.004662	0.203166	0.03681	0.075397	0.074561	0
CABZ01068177.1	0.010152	0.013629	0.000867	0.090825	0.053288	0.008403	0.010355	0.039514	0.033272	0.03626	0.016632	0.011655	0.034301	0.009202	0.503968	0.061404	0.035971
CABZ01068208.1	0	0	0	0	0	0	0.001479	0.00152	0	0	0.002079	0	0.145119	0	0	0.013158	0
CABZ01068209.1	0.000846	0	0	0	0	0.001401	0	0	0	0	0	0	0.01847	0	0	0.004386	0
CABZ01068244.1	0	0	0	0	0	0	0	0	0	0	0	0	0	0.003067	0	0	0
CABZ01068246.1	0.001692	0	0	0	0.001134	0	0	0.00304	0	0	0	0	0.013193	0.003067	0	0	0
CABZ01068251.1	0.199662	0.350937	0.025997	1.2734	0.820862	0.144258	0.258876	0.305471	0.689464	0.417939	0.079002	0.083916	0.443272	0.453988	0.15873	0.675439	0.604317
CABZ01068273.1	0.011844	0.013629	0.001733	0.003707	0.001134	0.002801	0.019231	0.007599	0	0.015267	0.002079	0.002331	0.034301	0.018405	0.019841	0.030702	0
CABZ01068352.1	0	0.001704	0	0	0	0	0	0	0	0	0	0	0	0	0	0	0
CABZ01068356.1	0.000846	0	0	0.000927	0	0	0	0	0	0	0	0	0	0	0.003968	0	0
CABZ01068358.1	0.312183	0.118399	0.006066	0.015755	0.003401	0.032213	0.113905	0.165653	0.009242	0.009542	0.010395	0.004662	0.493404	0.055215	0.115079	0.083333	0.107914
CABZ01068359.1	0	0	0	0	0	0	0	0	0	0	0	0	0	0.003067	0	0	0
CABZ01068362.1	0.002538	0	0	0	0	0	0	0	0	0	0	0	0	0	0.003968	0	0
CABZ01068366.1	0.007614	0.004259	0	0.000927	0	0.001401	0.001479	0.006079	0	0	0	0	0	0	0.019841	0	0.021583
CABZ01068367.1	0.00846	0.000852	0	0	0	0.001401	0	0.019757	0	0.001908	0	0	0	0	0	0.004386	0
CABZ01068469.1	0.054992	0.0477	0.000867	0.085264	0.054422	0.009804	0.045858	0.047112	0.042514	0.024809	0.002079	0.006993	0.029024	0.055215	0.027778	0.04386	0.086331
CABZ01068499.1	0	0.000852	0	0	0	0	0	0	0	0	0	0	0.005277	0	0	0	0
CABZ01068600.1	0.022843	0.017888	0	0	0	0.011204	0.025148	0.019757	0	0.005725	0	0	0	0.015337	0.007937	0	0
CABZ01068842.1	0.000846	0.000852	0	0	0	0	0	0	0	0	0	0	0	0	0	0	0
CABZ01069020.1	0.023689	0.022147	0.000867	0.018536	0.011338	0.002801	0.04142	0.009119	0.018484	0.030534	0	0.002331	0.021108	0.02454	0	0.026316	0.043165
CABZ01069022.1	0.005922	0.002555	0	0.031511	0.017007	0	0.008876	0.010638	0.025878	0.015267	0.004158	0	0.007916	0.006135	0.011905	0.013158	0
CABZ01069022.2	0	0	0	0.00278	0	0	0	0	0.001848	0.001908	0.002079	0	0	0	0	0	0.007194
CABZ01069040.1	0.000846	0.005963	0.006066	0.152919	0.122449	0.001401	0	0.018237	0.212569	0.015267	0.012474	0	0.007916	0.006135	0.011905	0.026316	0.014388
CABZ01069162.1	0.01269	0.01448	0	0.010195	0.00907	0.002801	0.019231	0.004559	0.001848	0.007634	0	0.002331	0.01847	0.02454	0.003968	0.017544	0.014388
CABZ01069184.1	0	0.000852	0	0	0	0	0	0	0	0	0	0	0	0	0	0	0
CABZ01069324.1	0.000846	0	0	0	0	0	0	0	0	0	0	0	0	0	0	0	0
CABZ01069338.1	0	0	0	0	0	0	0.002959	0.006079	0	0.028626	0	0.004662	0.002639	0.021472	0.031746	0.004386	0
CABZ01069436.1	0	0	0	0	0	0	0.001479	0	0	0	0	0	0	0	0	0	0
CABZ01069998.1	0.006768	0.013629	0.001733	0.007414	0	0.002801	0.016272	0.013678	0.005545	0.101145	0.002079	0.002331	0	0.018405	0.003968	0.008772	0.007194
CABZ01070258.1	0.009306	0.00937	0.004333	0.060241	0.038549	0	0.008876	0.00152	0.053604	0	0.004158	0	0.023747	0.006135	0	0.030702	0.007194
CABZ01070469.1	0	0.001704	0	0	0	0	0	0.00152	0	0.001908	0	0	0	0	0	0	0
CABZ01070527.1	0.015228	0.013629	0.000867	0.011121	0.003401	0	0.011834	0.006079	0.001848	0.005725	0	0.002331	0.005277	0.009202	0.011905	0.008772	0
CABZ01070579.1	0.001692	0.003407	0	0.005561	0	0	0.002959	0.004559	0.001848	0.001908	0	0	0	0.003067	0.003968	0	0.007194
CABZ01070631.1	0.267343	0.324532	0.008666	0.092678	0.037415	0.072829	0.257396	0.159574	0.062847	0.114504	0.008316	0.025641	0.150396	0.236196	0.186508	0.140351	0.115108
CABZ01070747.1	0	0	0	0.000927	0	0	0	0	0	0	0	0	0.002639	0	0	0	0.05036
CABZ01070852.1	0.015228	0.004259	0	0.003707	0	0.002801	0.013314	0.00304	0	0	0	0	0.015831	0.015337	0.051587	0.04386	0.007194
CABZ01070852.2	0.002538	0	0	0	0.001134	0	0	0.00152	0	0	0	0	0	0	0	0	0
CABZ01071020.1	0.043993	0.030664	0	0.021316	0.001134	0.001401	0.007396	0.009119	0.007394	0.001908	0.004158	0.004662	0.005277	0.01227	0.019841	0.026316	0
CABZ01071056.1	0.113367	0.127768	0.0026	0.076923	0.04195	0.018207	0.171598	0.086626	0.053604	0.089695	0.002079	0.006993	0.044855	0.09816	0.095238	0.092105	0.064748
CABZ01071061.1	0.000846	0	0	0.000927	0	0	0	0	0	0	0	0	0	0	0	0	0
CABZ01071171.1	0.009306	0.010221	0.000867	0.001854	0.001134	0.002801	0.005917	0.015198	0.001848	0.026718	0	0	0	0.009202	0.007937	0.004386	0.107914
CABZ01071326.1	0.005076	0.006814	0	0.000927	0.003401	0.001401	0.010355	0.007599	0	0.009542	0	0	0.005277	0.009202	0.003968	0	0
CABZ01071845.1	0.010152	0.005963	0.000867	0.005561	0.005669	0	0.002959	0.007599	0.005545	0.005725	0.002079	0	0.002639	0	0.019841	0	0.007194
CABZ01071848.1	0.196277	0.214651	0.004333	0.206673	0.106576	0.042017	0.136095	0.167173	0.114603	0.125954	0.008316	0.013986	0.084433	0.190184	0.055556	0.149123	0.129496
CABZ01071874.1	0.00423	0.001704	0	0	0	0	0.004438	0	0	0.003817	0	0	0	0	0	0	0
CABZ01071903.1	0.000846	0	0.000867	0	0	0	0.001479	0.024316	0	0.001908	0	0	0	0	0.138889	0.004386	0.007194
CABZ01071909.1	0.010152	0.01448	0	0.021316	0.010204	0	0.011834	0.009119	0.007394	0.013359	0.006237	0	0	0.015337	0.003968	0	0
CABZ01071939.1	0	0	0	0	0	0	0	0.00304	0	0	0	0	0	0	0.019841	0	0.079137
CABZ01071972.1	0.000846	0	0.000867	0	0	0	0	0	0	0	0	0	0	0	0	0	0.007194
CABZ01072077.1	0.006768	0.00937	0.000867	0.151066	0.14059	0.001401	0.004438	0.057751	0.16451	0.15458	0.016632	0.004662	0.002639	0.009202	0	0.004386	0.007194
CABZ01072083.2	0.025381	0.017036	0.000867	0.046339	0.04195	0.005602	0.023669	0.019757	0.025878	0.034351	0	0.006993	0.015831	0.006135	0.003968	0.030702	0
CABZ01072084.1	0.001692	0.000852	0	0.000927	0	0	0	0	0.003697	0	0	0	0	0	0	0	0
CABZ01072096.1	0.009306	0.010221	0	0.00278	0	0.002801	0.014793	0.00304	0.003697	0.005725	0	0	0.005277	0.006135	0.003968	0.004386	0
CABZ01072242.1	0	0	0	0	0	0	0	0	0	0	0	0	0	0	0	0	0.007194
CABZ01072245.1	0.003384	0.001704	0	0.000927	0	0.001401	0	0.004559	0.003697	0.064885	0	0.011655	0	0.003067	0	0.004386	0.561151
CABZ01072254.1	0.002538	0.000852	0	0.004634	0.004535	0	0	0	0.005545	0	0	0	0.005277	0	0.007937	0	0
CABZ01072309.1	0.013536	0.034072	0.005199	0.034291	0.028345	0.001401	0.028107	0.139818	0.014787	0.015267	0.002079	0.027972	0.023747	0.02454	0.190476	0.026316	15.6619
CABZ01072309.2	0.003384	0.036627	0.005199	0.02595	0.027211	0.004202	0.02071	0.194529	0.009242	0.005725	0.002079	0.027972	0.01847	0.04908	0.234127	0.04386	18.482
CABZ01072406.1	0	0.000852	0	0	0	0	0	0.00152	0	0	0	0	0	0	0	0	0
CABZ01072487.1	0.005922	0.006814	0	0.001854	0.001134	0	0.004438	0.00152	0.003697	0.003817	0	0	0.026385	0.006135	0.003968	0.008772	0
CABZ01072487.2	0.005076	0.00937	0	0.001854	0.001134	0.002801	0.010355	0.004559	0	0.001908	0	0	0	0.006135	0.003968	0	0.007194
CABZ01072523.1	0	0	0.000867	0	0	0	0.001479	0	0	0.007634	0	0	0.002639	0	0	0.02193	0
CABZ01072548.1	0.199662	0.223169	0.012998	0.228916	0.142857	0.029412	0.158284	0.135258	0.201479	0.181298	0.004158	0.011655	0.176781	0.190184	0.063492	0.258772	0.115108
CABZ01072563.1	0.001692	0.000852	0	0.005561	0.003401	0.001401	0.002959	0.00152	0	0	0	0	0.002639	0	0	0	0
CABZ01072607.1	0.069374	0.045145	0.001733	0.034291	0.010204	0.005602	0.023669	0.06535	0.005545	0.156489	0.002079	0.013986	0.029024	0.058282	0.134921	0.061404	0.007194
CABZ01072810.1	0.020305	0.040886	0.001733	0.067655	0.02381	0.007003	0.045858	0.015198	0.051756	0.013359	0.002079	0	0.07124	0.030675	0.007937	0.048246	0.028777
CABZ01072815.1	0	0.001704	0	0.000927	0.001134	0	0.001479	0	0.003697	0	0	0	0.002639	0.003067	0	0	0.007194
CABZ01072848.1	0.249577	0.474446	0.014731	0.663577	0.603175	0.107843	0.06213	0.319149	0.419593	0.477099	0.012474	0.055944	0.30343	0.368098	0.079365	0.394737	0.043165
CABZ01072885.1	0	0	0	0.000927	0	0	0	0.00152	0.001848	0.003817	0	0	0	0	0.003968	0	0
CABZ01072952.1	0.009306	0.004259	0.000867	0.012975	0.004535	0.005602	0.010355	0.006079	0.009242	0.013359	0	0.002331	0.005277	0.009202	0.015873	0.008772	0.007194
CABZ01073083.1	0.001692	0.004259	0	0	0.001134	0	0.002959	0	0.001848	0	0	0	0	0	0	0.004386	0.007194
CABZ01073097.1	0.001692	0.000852	0	0.003707	0	0.001401	0.001479	0	0	0	0	0	0	0.006135	0	0	0
CABZ01073197.1	0.046531	0.045145	0	0.041705	0.012472	0.005602	0.038462	0.085106	0.014787	0.087786	0.004158	0.016317	0.029024	0.092025	0.095238	0.070175	0.122302
CABZ01073265.1	0.011844	0.035775	0.0026	0.003707	0.002268	0.005602	0	0.162614	0.001848	0.003817	0.002079	0.004662	0.002639	0	0	0.008772	0.165468
CABZ01073424.1	0.001692	0.001704	0	0.004634	0.002268	0	0.004438	0	0.007394	0.001908	0	0.002331	0.005277	0	0	0	0
CABZ01073424.2	0	0.002555	0.000867	0.015755	0.013605	0	0.001479	0	0.016636	0	0.002079	0	0.007916	0.003067	0.003968	0	0
CABZ01073736.1	0.006768	0.000852	0	0.000927	0	0	0	0.006079	0	0.003817	0	0	0	0	0	0.004386	0.007194
CABZ01073795.1	0.00423	0.000852	0	0.001854	0.001134	0	0.002959	0	0.003697	0	0	0	0	0	0.003968	0.004386	0.007194
CABZ01073834.1	0.005922	0.00937	0.026863	0.008341	0.00907	0.001401	0.022189	0.009119	0.001848	0.003817	0.04158	0.004662	3.50923	0.009202	0.019841	4.65789	0
CABZ01073963.1	0.005922	0.001704	0.000867	0	0	0.001401	0	0.00304	0	0.034351	0	0	0	0	0	0.026316	0
CABZ01074130.1	0.099831	0.051107	0.0026	0.013902	0.005669	0.009804	0.004438	1.62614	0.009242	0	0.022869	0	0.007916	1.26074	0.22619	0.013158	0.014388
CABZ01074203.1	0	0	0.000867	0.001854	0	0	0	0.042553	0	0.013359	0	0	0.007916	0	0.075397	0	0.014388
CABZ01074298.1	0	0.000852	0	0.000927	0	0	0	0.00152	0	0.001908	0	0	0	0	0	0	0
CABZ01074304.1	0.003384	0.005111	0	0.006487	0.003401	0	0.005917	0	0	0.001908	0	0	0.002639	0	0.003968	0	0.007194
CABZ01074307.1	0.009306	0.011925	0	0.011121	0.003401	0.001401	0.002959	0.013678	0.007394	0.005725	0	0	0.01847	0.015337	0	0.004386	0.007194
CABZ01074307.2	0.089679	0.094549	0.000867	0.189991	0.087302	0.022409	0.10503	0.050152	0.114603	0.051527	0.008316	0.006993	0.129288	0.08589	0.06746	0.157895	0.251799
CABZ01074363.1	0	0.000852	0.000867	0	0	0	0	0.013678	0.001848	0.015267	0	0	0	0	0.031746	0	0
CABZ01074397.1	0.023689	0.024702	0.000867	0.010195	0.004535	0.002801	0.025148	0.031915	0.009242	0.013359	0	0	0.050132	0.01227	0.007937	0.061404	0.007194
CABZ01074453.1	0.01269	0.016184	0	0.042632	0.029478	0.004202	0.004438	0.021277	0.018484	0.022901	0.004158	0.002331	0.002639	0.006135	0.003968	0.035088	0.007194
CABZ01074470.1	0.000846	0	0	0	0	0	0	0	0	0	0	0	0	0	0	0.004386	0
CABZ01074708.1	0.020305	0.037479	0.003466	0.019462	0.007937	0.002801	0.031065	0.010638	0.025878	0.01145	0.004158	0	0.031662	0.027607	0.015873	0.039474	0.014388
CABZ01074745.1	0.002538	0.004259	0	0.010195	0.003401	0	0	0.007599	0.005545	0.01145	0	0	0.002639	0.01227	0	0.004386	0
CABZ01074888.1	0	0.000852	0	0	0	0	0	0	0	0	0	0	0	0	0	0	0
CABZ01074913.1	0.060914	0.06644	0.0026	0.094532	0.044218	0.021008	0.057692	0.054711	0.064695	0.062977	0.002079	0.006993	0.058047	0.110429	0.055556	0.114035	0.035971
CABZ01075068.1	0.122673	0.121806	0.012132	0.031511	0.001134	0.012605	0.071006	0.366261	0.009242	1.12023	0.002079	0.032634	0.007916	0.027607	0.261905	0.008772	0.366906
CABZ01075078.1	0.001692	0	0	0	0.001134	0.001401	0.001479	0	0	0	0	0	0	0	0	0	0
CABZ01075114.1	0	0	0	0	0	0	0	0.00152	0	0.001908	0	0	0	0	0	0.004386	0
CABZ01075125.1	0.780034	2.33646	0.02253	0.037998	0.003401	0.571429	1.64053	0.013678	0.007394	0.038168	0	0.011655	0.094987	1.17791	0.222222	0.135965	0.079137
CABZ01075242.1	0.142978	0.174617	0.001733	0.046339	0.005669	0.029412	0.079882	0.18845	0.020333	0.068702	0.002079	0.002331	0.155673	0.119632	0.384921	0.333333	0.057554
CABZ01075274.1	0	0.000852	0	0	0.001134	0	0	0	0	0	0	0	0.005277	0	0	0.004386	0
CABZ01075509.1	0.029611	0.027257	0	0.031511	0.013605	0.008403	0.035503	0.033435	0.02403	0.024809	0.006237	0.004662	0.036939	0.033742	0.015873	0.048246	0
CABZ01075521.1	0	0.000852	0	0	0.001134	0	0.001479	0.00304	0.001848	0	0.002079	0	0.007916	0.003067	0	0.013158	0
CABZ01075572.1	0	0	0.000867	0	0	0	0	0	0	0	0	0	0	0	0.007937	0	0
CABZ01075618.1	0.001692	0.005963	0	0.007414	0.00907	0	0.001479	0.006079	0.003697	0	0	0	0	0.003067	0.011905	0	0
CABZ01075628.1	0.01692	0.020443	0.001733	0.001854	0	0.004202	0.007396	0.016717	0.001848	0.005725	0	0	0.010554	0.006135	0.011905	0.008772	0
CABZ01076275.1	0.193739	0.121806	0.003466	0.006487	0.002268	0.029412	0.010355	0.072948	0	0.125954	0.002079	0.011655	0.010554	0.018405	0.019841	0.078947	0.143885
CABZ01076669.1	0.001692	0.006814	0	0.000927	0	0	0.005917	0.00152	0	0.001908	0	0	0.005277	0	0.003968	0.008772	0
CABZ01076737.1	0	0.000852	0	0	0	0.001401	0	0.00152	0.001848	0.001908	0	0	0.002639	0	0	0.013158	0.007194
CABZ01076744.1	0	0	0	0.000927	0	0	0	0	0	0	0	0	0	0	0	0	0
CABZ01076758.1	0.00423	0.008518	0	0.001854	0	0.001401	0.004438	0	0.001848	0.003817	0	0	0.023747	0.006135	0.003968	0.013158	0
CABZ01076968.1	0	0	0	0	0	0	0.001479	0	0	0.001908	0	0	0	0	0	0	0
CABZ01077121.1	0.00423	0.002555	0.001733	0.113068	0.077098	0.001401	0.02071	0.004559	0.160813	0.003817	0.008316	0	0.005277	0.006135	0.015873	0.008772	0.007194
CABZ01077124.1	0.37225	0.517888	0.006066	0.014829	0.00907	0.035014	0.531065	0.843465	0.007394	0.053435	0.002079	0.02331	0.042216	0.659509	0.06746	0.263158	0.330935
CABZ01077176.1	0	0.000852	0	0	0	0	0	0	0	0	0	0	0	0	0	0	0
CABZ01077217.1	0.134518	0.193356	0.005199	0.119555	0.052154	0.072829	0.10503	0.120061	0.083179	0.078244	0.008316	0.020979	0.361478	0.134969	0.051587	1.58772	0.043165
CABZ01077217.2	0.000846	0	0	0.003707	0	0	0.002959	0.00152	0.001848	0.001908	0.002079	0	0.005277	0.006135	0	0.035088	0
CABZ01077218.1	0.002538	0.006814	0.000867	0.016682	0.006803	0.002801	0.008876	0.027356	0.012939	0.022901	0	0.004662	0.015831	0.018405	0.031746	0.004386	0.007194
CABZ01077220.1	0.005922	0.005111	0	0.045412	0.058957	0.004202	0	0.00304	0.055453	0.009542	0	0	0	0	0.003968	0.017544	0
CABZ01077220.2	0.020305	0.026405	0.000867	0.008341	0.004535	0.002801	0.011834	0.016717	0.011091	0.019084	0	0	0.010554	0.015337	0.007937	0.008772	0.129496
CABZ01077956.1	0	0	0	0.000927	0	0	0	0.006079	0	0.001908	0	0	0	0	0.015873	0	0
CABZ01078055.1	0.233503	0.270017	0.004333	0.306766	0.238095	0.057423	0.233728	0.293313	0.12939	0.362595	0.014553	0.037296	0.139842	0.453988	0.345238	0.385965	0.115108
CABZ01078080.1	0.002538	0.003407	0	0.005561	0.003401	0	0.001479	0	0.003697	0.005725	0	0	0.005277	0.006135	0.015873	0.004386	0
CABZ01078244.2	0.00423	0.008518	0.000867	0.008341	0.011338	0	0.002959	0.009119	0.005545	0.015267	0.004158	0	0	0.003067	0.003968	0.008772	0
CABZ01078261.1	0.013536	0.020443	0	0.02317	0.010204	0.007003	0.036982	0.021277	0.009242	0.024809	0.002079	0	0.010554	0.018405	0.039683	0.008772	0
CABZ01078320.1	0	0	0	0	0	0	0	0	0	0	0	0.002331	0	0	0	0	0
CABZ01078350.1	0.092217	0.084327	0.0026	0.001854	0.001134	0.001401	0.059172	0.107903	0	0.15458	0	0.002331	0	0.01227	0.083333	0	0.043165
CABZ01078449.1	0.034687	0.053663	0	0.059314	0.011338	0.018207	0.036982	0.018237	0.048059	0.022901	0.002079	0	0.026385	0.052147	0.019841	0.057018	0.028777
CABZ01078594.1	0.084602	0.106474	0.007799	0.012048	0.003401	0.004202	0.113905	0.161094	0.005545	0.01145	0.012474	0	0.010554	0.07362	0.059524	0.030702	11.5324
CABZ01078600.1	0.00846	0.010221	0.000867	0.009268	0.003401	0.005602	0.007396	0.015198	0.007394	0.03626	0.002079	0.006993	0.005277	0.01227	0.007937	0.02193	0.007194
CABZ01078606.1	0.000846	0.001704	0	0.001854	0.001134	0	0.002959	0	0	0.001908	0	0	0.010554	0	0	0	0
CABZ01078607.1	0.028765	0.051959	0.005199	0.13531	0.073696	0.012605	0.017751	0.211246	0.109057	0.211832	0.008316	0.02331	0.034301	0.082822	0.142857	0.065789	0.093525
CABZ01078733.1	0	0	0	0.001854	0	0	0	0	0	0.001908	0	0	0	0	0	0	0
CABZ01078734.1	0.007614	0.005963	0	0.006487	0.002268	0.002801	0.002959	0.004559	0.005545	0.009542	0	0	0.010554	0	0	0	0.014388
CABZ01078737.1	0.037225	0.031516	0.009532	0.010195	0.007937	0.004202	0.039941	0.021277	0.009242	0.026718	0.024948	0.004662	2.47493	0.02454	0.019841	0.267544	0.007194
CABZ01078767.1	0.00423	0.00937	0	0.009268	0.001134	0	0.002959	0.00304	0.007394	0.013359	0.002079	0	0	0.009202	0	0.004386	0
CABZ01078858.1	0.000846	0.000852	0	0	0	0	0.004438	0.00152	0	0.001908	0	0	0	0.003067	0	0	0
CABZ01078989.1	0	0	0	0	0	0	0	0	0	0.003817	0	0	0	0	0.003968	0	0
CABZ01079080.1	0.000846	0.01448	0	0.001854	0	0.001401	0.008876	0	0	0	0	0	0	0	0	0.008772	0.021583
CABZ01079081.1	0.006768	0.024702	0	0.001854	0	0.001401	0.019231	0	0	0.007634	0	0	0	0	0.003968	0.004386	0
CABZ01079179.1	0	0	0	0.001854	0.002268	0	0	0.00152	0.003697	0	0	0	0	0	0	0	0.007194
CABZ01079192.1	0.002538	0.000852	0	0	0	0	0	0.004559	0	0	0	0	0	0.003067	0.007937	0	0.014388
CABZ01079241.1	0.130288	0.158433	0.007799	0.147359	0.095238	0.016807	0.096154	0.092705	0.099815	0.146947	0.004158	0.006993	0.100264	0.141104	0.079365	0.153509	0.079137
CABZ01079251.1	0.001692	0.002555	0.000867	0.001854	0	0	0.001479	0.004559	0	0.013359	0	0	0.002639	0	0	0.008772	0
CABZ01079276.1	1.92047	2.546	0.011265	1.44022	0.861678	0.285714	2.28846	1.21125	1.43993	1.22137	0.035343	0.034965	1.37731	1.58589	1.40476	1.86842	1.69784
CABZ01079280.1	0.78934	1.06388	0.006932	0.582947	0.361678	0.127451	1.11243	0.5	0.54159	0.438931	0.016632	0.018648	0.490765	0.763804	0.690476	0.763158	0.553957
CABZ01079281.1	0.129442	0.367973	0.009532	0.209453	0.122449	0.141457	0.705621	0.542553	0.10536	0.20229	0.051975	0.034965	0.026385	0.51227	0.210317	0.320175	0.683453
CABZ01079302.1	0.006768	0.00937	0.000867	0.022243	0.015873	0.001401	0.007396	0.007599	0.011091	0.005725	0	0	0.015831	0.01227	0.015873	0.039474	0.014388
CABZ01079480.1	0.043147	0.068995	0.0026	0.011121	0.001134	0.018207	0.056213	0.051672	0.003697	0.030534	0.004158	0.009324	0.034301	0.064417	0.079365	0.030702	0.021583
CABZ01079550.1	0	0	0	0	0	0	0	0	0	0.001908	0	0	0	0	0	0	0
CABZ01079663.1	0.002538	0.005963	0.0026	0	0	0	0.002959	0.007599	0	0.076336	0.002079	0.009324	0.076517	0	0	0.04386	0
CABZ01079748.1	0.002538	0	0	0.00278	0.003401	0.001401	0.001479	0	0	0.005725	0	0	0	0	0	0.004386	0
CABZ01079804.1	0	0	0	0.001854	0.001134	0	0.001479	0	0	0.001908	0	0	0	0.003067	0	0	0
CABZ01079818.1	0.001692	0.004259	0	0.00278	0.001134	0	0.005917	0.00152	0.001848	0.001908	0	0	0.005277	0	0	0	0
CABZ01079837.1	0	0.000852	0	0.000927	0	0	0	0.004559	0	0.017176	0	0.009324	0.005277	0	0.003968	0	0
CABZ01079853.1	0	0	0	0	0	0	0	0	0	0.003817	0	0	0	0	0	0	0
CABZ01079870.1	0	0	0	0	0	0	0	0	0	0	0	0	0	0	0	0	0.007194
CABZ01079872.1	0	0.000852	0	0.00278	0	0	0.001479	0	0	0	0	0	0	0.006135	0	0.004386	0
CABZ01079873.1	0	0	0	0	0	0	0	0	0	0	0	0	0	0.003067	0.011905	0	0
CABZ01080042.1	0.00423	0.020443	0.049393	0.039852	0.03288	0.004202	0.017751	0.015198	0.036969	0.026718	0.074844	0.011655	9.76781	0.009202	0.043651	4.48684	0
CABZ01080056.1	0.003384	0.005111	0	0.00278	0	0.001401	0.001479	0.00152	0	0.003817	0	0	0.002639	0.006135	0.011905	0.008772	0
CABZ01080074.1	0.001692	0.011925	0.000867	0.00278	0	0.001401	0.005917	0.00304	0	0.005725	0.002079	0	0.015831	0.003067	0.007937	0.026316	0
CABZ01080098.1	0.001692	0	0	0	0	0	0	0	0	0.001908	0	0	0.002639	0	0	0	0
CABZ01080371.1	0.126058	0.173765	0.006066	0.326228	0.227891	0.046218	0.140533	0.148936	0.181146	0.23855	0.014553	0.032634	0.129288	0.165644	0.111111	0.219298	0.107914
CABZ01080371.2	0.000846	0.000852	0.000867	0.056534	0.043084	0	0.001479	0	0.036969	0.005725	0.006237	0	0	0	0.011905	0.004386	0
CABZ01080375.1	0.054992	0.0477	0.0026	0.017609	0.018141	0.012605	0.149408	0.019757	0.02403	0.038168	0	0.004662	0.042216	0.033742	0.019841	0.087719	0.014388
CABZ01080550.1	0	0	0	0.000927	0	0	0.002959	0	0	0	0	0	0	0	0	0	0
CABZ01080568.1	0.032995	0.042589	0.003466	0.28823	0.184807	0.011204	0.048817	0.075988	0.131238	0.049618	0.037422	0.004662	0.021108	0.076687	0.027778	0.109649	1.41007
CABZ01080587.1	0	0	0	0	0	0.001401	0	0.00152	0	0	0	0	0	0	0.003968	0	0.014388
CABZ01080599.1	0.002538	0.004259	0	0.00278	0	0	0.004438	0.004559	0.003697	0.003817	0	0	0	0	0	0	0
CABZ01080702.1	1.70474	2.02385	0.045061	0.111214	0.018141	0.427171	0.863905	3.05927	0.02403	2.13168	0.064449	0.200466	0.189974	1.76994	2.65873	0.657895	0.683453
CABZ01081294.1	0.001692	0.005111	0	0.009268	0.001134	0	0.004438	0.010638	0.007394	0.01145	0.002079	0	0.002639	0.01227	0	0.013158	0.035971
CABZ01081385.1	0.021151	0.02385	0	0.035218	0.012472	0	0.036982	0.009119	0.027726	0.015267	0	0	0.05277	0.018405	0.027778	0.052632	0
CABZ01081535.1	0.002538	0.005111	0.000867	0	0	0	0.004438	0.004559	0.003697	0	0	0.002331	0.002639	0.006135	0.007937	0	0.007194
CABZ01081730.1	0.003384	0.01448	0.0026	0	0	0.001401	0.022189	0.051672	0.001848	0.003817	0.008316	0.002331	0.007916	0.018405	0.027778	0.004386	0
CABZ01081747.1	0.034687	0.050256	0.000867	0.061168	0.03288	0.009804	0.036982	0.028875	0.044362	0.034351	0	0.004662	0.01847	0.06135	0.02381	0.039474	0.071942
CABZ01081748.1	0.003384	0.004259	0.001733	0.013902	0.004535	0	0.011834	0.00304	0.018484	0.013359	0	0.002331	0.013193	0.003067	0.011905	0.017544	0.043165
CABZ01081752.1	0.172589	0.139693	0.005199	0.324374	0.180272	0.035014	0.127219	0.170213	0.158965	0.265267	0.008316	0.027972	0.131926	0.199387	0.134921	0.245614	0.230216
CABZ01081752.2	0.06599	0.054514	0.000867	0.037998	0.021542	0.019608	0.060651	0.030395	0.014787	0.04771	0.004158	0.006993	0.050132	0.055215	0.031746	0.096491	0.057554
CABZ01081752.3	0.050761	0.063032	0.0026	0.05468	0.039683	0.022409	0.057692	0.071429	0.036969	0.09542	0.002079	0.009324	0.058047	0.06135	0.063492	0.078947	0.05036
CABZ01081777.1	0.007614	0.002555	0	0.012048	0.002268	0.001401	0.002959	0.006079	0.014787	0.001908	0	0	0.015831	0	0.031746	0.017544	0.266187
CABZ01081780.1	0	0	0	0	0	0.001401	0.001479	0.00304	0	0.005725	0	0	0	0	0	0	0
CABZ01081830.2	0	0	0	0.000927	0	0	0.001479	0	0	0	0	0	0	0	0	0	0
CABZ01081897.1	0	0.001704	0	0.000927	0.002268	0	0	0	0	0	0	0	0	0	0	0	0
CABZ01081909.1	0.041455	0.051959	0.003466	0.045412	0.007937	0.014006	0.048817	0.039514	0.027726	0.020992	0.006237	0.011655	0.021108	0.067485	0.035714	0.030702	0.014388
CABZ01083166.1	0.025381	0.056218	0.004333	0.099166	0.035147	0.016807	0.048817	0.042553	0.049908	0.041985	0.004158	0.006993	0.021108	0.079755	0.027778	0.048246	0.021583
CABZ01083442.1	0.018613	0.015332	0	0.02317	0.015873	0	0.011834	0.006079	0.009242	0.003817	0	0.002331	0.002639	0.009202	0.015873	0.017544	0
CABZ01083448.1	0.005922	0.001704	0	0.012048	0.006803	0.005602	0.005917	0	0.011091	0.007634	0.002079	0	0.013193	0.006135	0.007937	0.004386	0.007194
CABZ01083778.1	0	0	0	0	0	0	0.001479	0	0	0	0	0	0	0	0.003968	0	0
CABZ01083862.1	0.021151	0.020443	0	0.012048	0.006803	0.002801	0.016272	0.022796	0.005545	0.032443	0.006237	0.004662	0.005277	0.027607	0	0.02193	0.007194
CABZ01083937.1	0.000846	0	0	0	0	0	0	0	0	0	0.002079	0	0	0	0	0	0
CABZ01083943.1	0.077834	0.11925	0	0.000927	0	0.02521	0.14497	0.031915	0	0.024809	0.004158	0.002331	0.005277	0.088957	0.119048	0.013158	0.071942
CABZ01083944.1	0.034687	0.034072	0.001733	0	0	0.007003	0.066568	0.019757	0	0.01145	0.002079	0	0	0.015337	0.075397	0.004386	0.035971
CABZ01083945.1	0.000846	0.000852	0	0.001854	0	0.001401	0	0	0.003697	0	0	0	0	0	0.003968	0	0
CABZ01084081.1	0.010998	0.018739	0.000867	0.025023	0.002268	0.002801	0.02071	0.004559	0.016636	0	0.002079	0	0.023747	0.015337	0.007937	0.017544	0
CABZ01084131.1	0.030457	0.028961	0.000867	0.000927	0	0.004202	0.034024	0.00152	0	0	0	0	0	0.01227	0	0.008772	0
CABZ01084225.1	0.011844	0.011925	0.000867	0.016682	0.005669	0.004202	0.013314	0.021277	0.005545	0.007634	0.004158	0.004662	0.005277	0	0.003968	0.008772	0.007194
CABZ01084230.1	0	0.000852	0	0.003707	0.003401	0	0	0.00152	0.001848	0	0	0	0	0	0	0.004386	0
CABZ01084323.1	0.038917	0.022147	0.000867	0.006487	0.001134	0	0.014793	0.018237	0.001848	0.015267	0	0	0.015831	0.015337	0.095238	0.004386	0
CABZ01084382.1	0.045685	0.03322	0	0.013902	0.002268	0.008403	0.026627	0.021277	0.005545	0.026718	0	0.004662	0.023747	0.015337	0.035714	0.04386	0.043165
CABZ01084391.1	0.162437	0.166951	0.007799	0.1557	0.054422	0.043417	0.142012	0.168693	0.066543	0.173664	0.004158	0.027972	0.25066	0.174847	0.170635	0.285088	0.841727
CABZ01084501.2	0.068528	0.131175	0.007799	0.214087	0.147392	0.029412	0.195266	0.024316	0.168207	0.019084	0.012474	0.002331	0.073879	0.122699	0.027778	0.026316	0.021583
CABZ01084501.3	0	0	0.000867	0.071362	0.081633	0.002801	0	0.00304	0.19963	0.003817	0.002079	0.002331	0	0	0	0.013158	0
CABZ01084564.1	0.001692	0.000852	0	0	0	0	0	0	0	0.001908	0	0	0	0.006135	0	0	0
CABZ01084575.1	0.005076	0.003407	0	0.003707	0.002268	0	0.002959	0.00304	0.003697	0.003817	0	0	0.036939	0	0	0.004386	0
CABZ01084603.1	0.009306	0.00937	0.000867	0.010195	0.00907	0.001401	0.004438	0.004559	0.011091	0.013359	0.002079	0	0.007916	0.01227	0.003968	0.017544	0.007194
CABZ01084942.1	0.00846	0.006814	0.000867	0.012048	0.006803	0.004202	0.008876	0.004559	0.003697	0	0.002079	0	0.002639	0.009202	0.007937	0.030702	0.007194
CABZ01084961.1	0.083756	0.101363	0.006932	0.084337	0.028345	0.004202	0.094675	0.086626	0.051756	0.083969	0.006237	0	0.065963	0.067485	0.031746	0.20614	0.482014
CABZ01084963.1	0.077834	0.109029	0.0026	0.086191	0.049887	0.02381	0.097633	0.044073	0.040665	0.030534	0	0.006993	0.116095	0.052147	0.027778	0.092105	0.136691
CABZ01085052.1	0.296954	0.38075	0.004333	0.378128	0.1678	0.068627	0.272189	0.272036	0.195933	0.177481	0.012474	0.011655	0.269129	0.325153	0.305556	0.390351	0.395683
CABZ01085061.1	0.071066	0.075809	0.003466	0.066728	0.030612	0.012605	0.078402	0.031915	0.055453	0.057252	0.008316	0.002331	0.063325	0.039877	0.031746	0.061404	0.086331
CABZ01085139.1	0.000846	0.001704	0.000867	0.008341	0.003401	0.001401	0	0.170213	0.003697	0.005725	0.004158	0	0.002639	0	1.32936	0	0.007194
CABZ01085140.1	0.000846	0.002555	0.000867	0.000927	0	0	0	0.007599	0.003697	0.026718	0	0	0	0.003067	0.003968	0	0
CABZ01085177.1	0.018613	0.039182	0.000867	0.031511	0.031746	0.005602	0.026627	0.019757	0.040665	0.024809	0.002079	0.002331	0.01847	0.033742	0.011905	0.026316	0
CABZ01085195.1	0	0.000852	0	0	0	0	0	0	0	0	0	0	0	0	0	0	0
CABZ01085201.1	0.01269	0.019591	0	0.02317	0.011338	0.002801	0.025148	0.006079	0.022181	0.007634	0	0	0.013193	0.006135	0.007937	0.030702	0.014388
CABZ01085275.1	0	0.000852	0	0.000927	0	0	0	0	0	0	0	0	0	0	0	0.013158	0
CABZ01085365.1	0.024535	0.02385	0.0026	0.057461	0.030612	0.004202	0.007396	0.048632	0.020333	0.03626	0	0.002331	0.029024	0.030675	0.007937	0.035088	0.043165
CABZ01085594.1	0.002538	0.001704	0.000867	0	0	0	0.004438	0.00152	0	0.005725	0	0	0	0.006135	0	0.008772	0
CABZ01085626.1	0	0	0	0.003707	0	0	0.002959	0	0	0.001908	0	0	0.002639	0	0.003968	0.008772	0.007194
CABZ01085658.1	0.003384	0.003407	0	0	0.002268	0.001401	0.002959	0.00152	0	0.005725	0	0	0.005277	0.006135	0	0.004386	0
CABZ01085662.1	0.001692	0.000852	0	0	0	0.001401	0.001479	0.00304	0	0.001908	0	0	0	0	0	0	0.086331
CABZ01085700.1	0	0	0	0	0	0	0	0	0	0.01145	0	0	0.002639	0	0.007937	0.004386	0
CABZ01085710.1	0.027073	0.018739	0	0.000927	0	0.004202	0.007396	0.006079	0	0.003817	0	0	0	0.009202	0.003968	0	0.007194
CABZ01085887.1	0	0	0	0	0	0	0	0	0	0.001908	0	0	0	0	0	0	0
CABZ01086029.1	0.024535	0.01448	0.0026	0.024096	0.005669	0.004202	0.034024	0.015198	0.020333	0.053435	0.012474	0	0.110818	0.009202	0.837302	0.008772	0.007194
CABZ01086127.1	0.043147	0.012777	0.000867	0	0	0	0	0.007599	0	0.003817	0	0	0.002639	0.003067	0.019841	0.008772	0
CABZ01086139.1	0.000846	0	0	0	0	0	0	0.00152	0	0	0	0	0	0	0	0	0
CABZ01086293.1	0.023689	0.034072	0	0.02595	0.007937	0.005602	0.010355	0.037994	0.031423	0.070611	0	0	0.015831	0.003067	0.027778	0.061404	0.071942
CABZ01086611.1	0	0.001704	0.000867	0	0	0	0	0	0	0.030534	0.002079	0	0	0	0	0	0
[truncated: 23,614 more rows]
