# Supplementary material for: Single-cell transcriptomic analysis of vascular endothelial cells in zebrafish embryos
Source: Sci Rep. 2022 Jul 29;12:13065. doi: 10.1038/s41598-022-17127-w (PMC9338088; doi:10.1038/s41598-022-17127-w)
Supplement: Supplementary file 4 — Supplementary Table S3. [file 41598_2022_17127_MOESM4_ESM.xlsx]

## Sheet: GO processes_Arterial
Supplementary Table 3: Results of biological process analysis.
GO biological process	Fold Enrichment	P-value	FDR
dorsal aorta morphogenesis (GO:0035912)	9.12	0.00155	0.0341
aorta morphogenesis (GO:0035909)	9.12	0.00155	0.034
dorsal aorta development (GO:0035907)	7.29	3.56e-06	0.000174
regulation of retinoic acid receptor signaling pathway (GO:0048385)	6.08	0.000381	0.0102
endothelial tube morphogenesis (GO:0061154)	5.8	0.00109	0.0254
blood vessel lumenization (GO:0072554)	5.8	0.00109	0.0253
morphogenesis of an endothelium (GO:0003159)	5.8	0.00109	0.0253
establishment of spindle orientation (GO:0051294)	5.55	5.56e-06	0.000261
mesodermal cell migration (GO:0008078)	5.47	0.000292	0.0082
artery morphogenesis (GO:0048844)	5.28	7.91e-05	0.0026
hippo signaling (GO:0035329)	5.28	7.91e-05	0.00259
rhombomere formation (GO:0021594)	5.21	0.000808	0.0198
establishment of mitotic spindle orientation (GO:0000132)	5.21	4.13e-05	0.00149
regulation of vascular permeability (GO:0043114)	5.13	0.000416	0.0111
artery development (GO:0060840)	4.93	2.42e-07	1.55e-05
establishment of mitotic spindle localization (GO:0040001)	4.88	8.31e-06	0.000369
myoblast fusion (GO:0007520)	4.86	0.00113	0.0261
syncytium formation (GO:0006949)	4.56	0.00155	0.0341
ventral spinal cord interneuron differentiation (GO:0021514)	4.56	0.00011	0.0034
cell-cell fusion (GO:0140253)	4.56	0.00155	0.034
syncytium formation by plasma membrane fusion (GO:0000768)	4.56	0.00155	0.0339
endothelial cell migration (GO:0043542)	4.56	8.19e-06	0.000365
angioblast cell migration (GO:0035476)	4.56	0.00155	0.0338
negative regulation of Ras protein signal transduction (GO:0046580)	4.56	0.00041	0.0109
blood vessel endothelial cell migration (GO:0043534)	4.34	0.000552	0.014
negative regulation of small GTPase mediated signal transduction (GO:0051058)	4.34	0.000552	0.0139
rhombomere morphogenesis (GO:0021593)	4.32	0.00107	0.0251
spindle localization (GO:0051653)	4.31	7.75e-06	0.00035
establishment of spindle localization (GO:0051293)	4.31	7.75e-06	0.000349
branching involved in blood vessel morphogenesis (GO:0001569)	4.29	0.00209	0.0432
establishment of cell polarity (GO:0030010)	4.27	4.19e-07	2.5e-05
endothelium development (GO:0003158)	4.16	5.76e-08	4.11e-06
cortical actin cytoskeleton organization (GO:0030866)	4.12	7.1e-05	0.00236
lymph vessel development (GO:0001945)	3.91	8.84e-08	6.13e-06
primitive erythrocyte differentiation (GO:0060319)	3.91	0.00185	0.0391
rhombomere development (GO:0021546)	3.91	0.00185	0.039
endothelial cell development (GO:0001885)	3.86	0.000646	0.0162
epithelial cell migration (GO:0010631)	3.82	1.56e-05	0.000625
ephrin receptor signaling pathway (GO:0048013)	3.8	0.00124	0.0281
lymphangiogenesis (GO:0001946)	3.78	2.93e-05	0.0011
endothelial cell differentiation (GO:0045446)	3.77	1.06e-05	0.000453
sprouting angiogenesis (GO:0002040)	3.7	6.23e-11	6.78e-09
epithelium migration (GO:0090132)	3.69	1.35e-05	0.000549
atrioventricular valve development (GO:0003171)	3.65	0.00158	0.0343
cortical cytoskeleton organization (GO:0030865)	3.62	8.22e-07	4.5e-05
vasculogenesis (GO:0001570)	3.61	6.2e-06	0.000286
peptidyl-threonine modification (GO:0018210)	3.59	0.000371	0.01
neural tube formation (GO:0001841)	3.55	0.000249	0.00709
heart valve development (GO:0003170)	3.53	0.000701	0.0174
Notch signaling pathway (GO:0007219)	3.45	1e-07	6.83e-06
lymph vessel morphogenesis (GO:0036303)	3.44	7.48e-05	0.00247
bone morphogenesis (GO:0060349)	3.42	0.000878	0.0213
establishment or maintenance of cell polarity (GO:0007163)	3.39	2.22e-10	2.19e-08
blood vessel morphogenesis (GO:0048514)	3.39	4.15e-27	2.28e-24
tissue migration (GO:0090130)	3.38	2.26e-05	0.000871
embryonic epithelial tube formation (GO:0001838)	3.36	0.000388	0.0104
regulation of Notch signaling pathway (GO:0008593)	3.34	1.02e-05	0.00044
negative regulation of cell motility (GO:2000146)	3.3	0.000115	0.00353
negative regulation of cellular component movement (GO:0051271)	3.3	0.000115	0.00352
angiogenesis (GO:0001525)	3.28	1.8e-20	4.69e-18
cell migration involved in gastrulation (GO:0042074)	3.26	6.37e-07	3.68e-05
negative regulation of cell migration (GO:0030336)	3.24	0.000213	0.00616
peptidyl-threonine phosphorylation (GO:0018107)	3.24	0.00204	0.0425
convergent extension involved in gastrulation (GO:0060027)	3.22	7.82e-07	4.33e-05
positive regulation of angiogenesis (GO:0045766)	3.22	0.00134	0.0302
positive regulation of vasculature development (GO:1904018)	3.22	0.00134	0.0302
Rho protein signal transduction (GO:0007266)	3.21	6.33e-05	0.00214
cell differentiation in spinal cord (GO:0021515)	3.2	4.23e-05	0.0015
blood vessel development (GO:0001568)	3.2	1.8e-27	1.05e-24
Ras protein signal transduction (GO:0007265)	3.14	1.34e-10	1.39e-08
regulation of cell shape (GO:0008360)	3.14	3.55e-07	2.16e-05
transforming growth factor beta receptor signaling pathway (GO:0007179)	3.11	0.00072	0.0178
ventral spinal cord development (GO:0021517)	3.09	9.4e-05	0.003
small GTPase mediated signal transduction (GO:0007264)	3.08	2.43e-13	3.72e-11
vasculature development (GO:0001944)	3.07	1.89e-29	1.36e-26
regulation of cell morphogenesis (GO:0022604)	3.07	4.86e-08	3.52e-06
cellular response to transforming growth factor beta stimulus (GO:0071560)	3.04	0.000874	0.0213
response to transforming growth factor beta (GO:0071559)	3.04	0.000874	0.0213
non-canonical Wnt signaling pathway (GO:0035567)	3.04	0.00132	0.0298
ameboidal-type cell migration (GO:0001667)	2.99	2.16e-14	3.75e-12
nephron epithelium development (GO:0072009)	2.98	0.000206	0.00598
epithelial cell differentiation involved in kidney development (GO:0035850)	2.96	0.00159	0.0344
kidney epithelium development (GO:0072073)	2.9	8.81e-05	0.00284
cell differentiation involved in kidney development (GO:0061005)	2.89	0.00191	0.0401
tube morphogenesis (GO:0035239)	2.88	8.48e-31	7.93e-28
negative regulation of locomotion (GO:0040013)	2.87	1.27e-05	0.000522
cellular response to BMP stimulus (GO:0071773)	2.86	0.000105	0.0033
response to BMP (GO:0071772)	2.86	0.000105	0.00329
BMP signaling pathway (GO:0030509)	2.86	0.000105	0.00327
MAPK cascade (GO:0000165)	2.84	0.00151	0.0335
neural tube development (GO:0021915)	2.82	1.49e-06	7.77e-05
proteoglycan biosynthetic process (GO:0030166)	2.78	0.000417	0.0111
appendage development (GO:0048736)	2.76	2.83e-06	0.00014
mechanosensory lateral line system development (GO:0048881)	2.75	5.47e-05	0.00188
posterior lateral line system development (GO:0048915)	2.74	8.17e-05	0.00265
Kupffer's vesicle development (GO:0070121)	2.72	0.000122	0.00371
embryonic skeletal system morphogenesis (GO:0048704)	2.72	3.45e-09	2.81e-07
primitive hemopoiesis (GO:0060215)	2.72	0.00119	0.0271
skeletal system morphogenesis (GO:0048705)	2.71	3.28e-10	3.01e-08
fin development (GO:0033333)	2.71	1.06e-05	0.000451
bone development (GO:0060348)	2.7	0.00179	0.038
morphogenesis of embryonic epithelium (GO:0016331)	2.7	0.000274	0.00771
actomyosin structure organization (GO:0031032)	2.7	2.88e-07	1.78e-05
microtubule cytoskeleton organization involved in mitosis (GO:1902850)	2.67	0.000202	0.00592
tube development (GO:0035295)	2.63	1.45e-31	1.7e-28
negative regulation of protein depolymerization (GO:1901880)	2.61	0.00207	0.043
proteoglycan metabolic process (GO:0006029)	2.61	0.000503	0.013
actin cytoskeleton organization (GO:0030036)	2.6	9.36e-23	2.82e-20
actin filament-based process (GO:0030029)	2.6	3.05e-23	1.1e-20
posterior lateral line development (GO:0048916)	2.59	0.000751	0.0185
regulation of GTPase activity (GO:0043087)	2.58	4.77e-11	5.38e-09
epithelial tube morphogenesis (GO:0060562)	2.57	1.36e-10	1.4e-08
embryonic skeletal system development (GO:0048706)	2.57	6.47e-09	5.13e-07
skeletal system development (GO:0001501)	2.57	1.36e-14	2.41e-12
appendage morphogenesis (GO:0035107)	2.56	0.00112	0.0259
anatomical structure formation involved in morphogenesis (GO:0048646)	2.56	2.05e-31	2.14e-28
gastrulation (GO:0007369)	2.56	4.31e-10	3.92e-08
tube formation (GO:0035148)	2.55	0.000427	0.0113
anterior/posterior pattern specification (GO:0009952)	2.55	2.48e-10	2.36e-08
transmembrane receptor protein serine/threonine kinase signaling pathway (GO:0007178)	2.53	7.14e-06	0.000327
regulation of plasma membrane bounded cell projection assembly (GO:0120032)	2.53	0.00125	0.0283
epithelial tube formation (GO:0072175)	2.51	0.000943	0.0226
epiboly (GO:0090504)	2.51	0.000943	0.0226
circulatory system development (GO:0072359)	2.49	2.11e-34	3.29e-31
cartilage development (GO:0051216)	2.49	5.46e-06	0.000258
convergent extension (GO:0060026)	2.49	2e-06	0.000103
regulation of cell projection assembly (GO:0060491)	2.49	0.0014	0.0314
nephron development (GO:0072006)	2.49	0.000324	0.00895
cell-cell signaling by wnt (GO:0198738)	2.48	4.38e-07	2.57e-05
Wnt signaling pathway (GO:0016055)	2.48	4.38e-07	2.56e-05
cell migration (GO:0016477)	2.48	5.22e-24	2.12e-21
spinal cord development (GO:0021510)	2.47	0.000478	0.0125
positive regulation of GTPase activity (GO:0043547)	2.47	3.15e-08	2.32e-06
regulation of angiogenesis (GO:0045765)	2.46	0.000346	0.00945
pattern specification process (GO:0007389)	2.46	5.59e-22	1.58e-19
embryonic morphogenesis (GO:0048598)	2.45	6.78e-25	3.02e-22
regulation of protein depolymerization (GO:1901879)	2.45	0.00158	0.0343
regulation of cellular response to growth factor stimulus (GO:0090287)	2.45	1.05e-06	5.63e-05
cell population proliferation (GO:0008283)	2.44	9.13e-06	0.000399
regionalization (GO:0003002)	2.44	3.46e-14	5.68e-12
developmental growth involved in morphogenesis (GO:0060560)	2.44	4.19e-05	0.00149
connective tissue development (GO:0061448)	2.42	5.61e-06	0.000262
heart morphogenesis (GO:0003007)	2.41	8.57e-09	6.63e-07
somitogenesis (GO:0001756)	2.41	0.000156	0.00465
embryonic heart tube morphogenesis (GO:0003143)	2.41	1.08e-05	0.000459
regulation of anatomical structure morphogenesis (GO:0022603)	2.41	6.4e-13	9.5e-11
myotube differentiation (GO:0014902)	2.4	0.00152	0.0336
tissue morphogenesis (GO:0048729)	2.39	2.26e-18	5.28e-16
lateral line system development (GO:0048925)	2.38	3.07e-05	0.00115
epithelial cell development (GO:0002064)	2.38	0.000112	0.00344
embryonic cranial skeleton morphogenesis (GO:0048701)	2.38	3.19e-06	0.000156
regulation of vasculature development (GO:1901342)	2.37	0.000334	0.0092
limb development (GO:0060173)	2.37	0.00223	0.046
dorsal/ventral pattern formation (GO:0009953)	2.37	1.01e-05	0.000437
cardiac muscle tissue development (GO:0048738)	2.37	0.000253	0.0072
determination of left/right symmetry (GO:0007368)	2.37	1.96e-09	1.65e-07
regulation of locomotion (GO:0040012)	2.37	5.93e-10	5.14e-08
determination of bilateral symmetry (GO:0009855)	2.36	2.6e-10	2.46e-08
specification of symmetry (GO:0009799)	2.36	2.6e-10	2.43e-08
regulation of cell motility (GO:2000145)	2.35	2.21e-09	1.83e-07
regulation of cell migration (GO:0030334)	2.35	6.97e-09	5.48e-07
actin filament organization (GO:0007015)	2.35	6.28e-10	5.39e-08
embryonic viscerocranium morphogenesis (GO:0048703)	2.34	0.000236	0.0068
canonical Wnt signaling pathway (GO:0060070)	2.34	0.00174	0.0371
morphogenesis of an epithelium (GO:0002009)	2.33	1.05e-14	1.88e-12
localization of cell (GO:0051674)	2.33	8.34e-22	2.29e-19
cell motility (GO:0048870)	2.33	8.34e-22	2.23e-19
embryonic hemopoiesis (GO:0035162)	2.33	0.000717	0.0177
regulation of actin cytoskeleton organization (GO:0032956)	2.33	8.46e-08	5.91e-06
regulation of cellular component movement (GO:0051270)	2.32	2.66e-09	2.19e-07
cell surface receptor signaling pathway involved in cell-cell signaling (GO:1905114)	2.32	2.1e-06	0.000107
regulation of actin filament-based process (GO:0032970)	2.31	9.92e-08	6.82e-06
regulation of chemotaxis (GO:0050920)	2.31	0.00188	0.0396
lateral line development (GO:0048882)	2.3	0.0002	0.00586
embryonic organ morphogenesis (GO:0048562)	2.28	1.29e-12	1.83e-10
chordate embryonic development (GO:0043009)	2.28	3.74e-15	6.99e-13
vascular process in circulatory system (GO:0003018)	2.28	0.00204	0.0426
morphogenesis of an epithelial sheet (GO:0002011)	2.28	0.000988	0.0235
neuromast development (GO:0048884)	2.28	0.00204	0.0425
embryo development ending in birth or egg hatching (GO:0009792)	2.28	6.57e-15	1.2e-12
embryonic heart tube development (GO:0035050)	2.27	1.21e-05	0.000505
neural crest cell migration (GO:0001755)	2.26	0.000314	0.0087
negative regulation of cytoskeleton organization (GO:0051494)	2.25	0.00224	0.046
embryonic organ development (GO:0048568)	2.25	1.1e-16	2.28e-14
striated muscle cell differentiation (GO:0051146)	2.25	2.75e-06	0.000137
striated muscle cell development (GO:0055002)	2.24	0.000606	0.0152
determination of heart left/right asymmetry (GO:0061371)	2.23	5.31e-06	0.000254
stem cell differentiation (GO:0048863)	2.22	6.67e-07	3.78e-05
somite development (GO:0061053)	2.22	5.9e-05	0.00202
muscle cell differentiation (GO:0042692)	2.22	1.91e-07	1.24e-05
hematopoietic progenitor cell differentiation (GO:0002244)	2.21	0.00118	0.027
regulation of supramolecular fiber organization (GO:1902903)	2.21	5.97e-06	0.000277
mesenchymal cell differentiation (GO:0048762)	2.2	1.46e-05	0.000591
regulation of canonical Wnt signaling pathway (GO:0060828)	2.2	0.000147	0.00441
regulation of cytoskeleton organization (GO:0051493)	2.2	4.56e-09	3.68e-07
heart development (GO:0007507)	2.19	2.56e-14	4.35e-12
epithelium development (GO:0060429)	2.19	2.84e-22	8.3e-20
regulation of protein serine/threonine kinase activity (GO:0071900)	2.19	0.000948	0.0226
heart looping (GO:0001947)	2.19	0.000347	0.00943
negative regulation of signal transduction (GO:0009968)	2.19	1.47e-12	2.05e-10
regulation of actin filament length (GO:0030832)	2.19	0.000468	0.0123
regulation of actin polymerization or depolymerization (GO:0008064)	2.19	0.000468	0.0123
muscle tissue development (GO:0060537)	2.18	2.57e-06	0.000129
mesenchyme development (GO:0060485)	2.18	9.93e-07	5.37e-05
cranial skeletal system development (GO:1904888)	2.18	2.07e-06	0.000106
cytoskeleton organization (GO:0007010)	2.18	8.62e-24	3.36e-21
supramolecular fiber organization (GO:0097435)	2.18	7.54e-13	1.1e-10
regulation of actin filament organization (GO:0110053)	2.17	4.71e-05	0.00165
neural crest cell differentiation (GO:0014033)	2.17	4.71e-05	0.00164
central nervous system neuron differentiation (GO:0021953)	2.17	0.000496	0.0129
positive regulation of hydrolase activity (GO:0051345)	2.16	3.89e-07	2.35e-05
locomotion (GO:0040011)	2.16	1.82e-23	6.82e-21
positive regulation of cell projection organization (GO:0031346)	2.16	0.00244	0.0496
cellular response to growth factor stimulus (GO:0071363)	2.14	3.48e-05	0.00129
anatomical structure morphogenesis (GO:0009653)	2.13	3.71e-50	3.47e-46
neural crest cell development (GO:0014032)	2.13	0.000167	0.00497
mesenchymal cell development (GO:0014031)	2.13	0.000167	0.00495
response to growth factor (GO:0070848)	2.13	3.72e-05	0.00137
stem cell development (GO:0048864)	2.13	0.000167	0.00493
striated muscle tissue development (GO:0014706)	2.13	8.39e-06	0.00037
negative regulation of cell communication (GO:0010648)	2.13	5.5e-12	7.15e-10
negative regulation of signaling (GO:0023057)	2.13	5.5e-12	7.05e-10
neuron projection guidance (GO:0097485)	2.12	1.13e-07	7.63e-06
movement of cell or subcellular component (GO:0006928)	2.11	3.38e-26	1.76e-23
urogenital system development (GO:0001655)	2.11	2.07e-05	0.000812
embryo development (GO:0009790)	2.11	1.31e-25	6.46e-23
regulation of small GTPase mediated signal transduction (GO:0051056)	2.1	0.000123	0.00373
axon guidance (GO:0007411)	2.1	1.74e-07	1.15e-05
negative regulation of developmental process (GO:0051093)	2.1	2.21e-05	0.000853
regulation of growth (GO:0040008)	2.1	7.46e-05	0.00248
regulation of developmental growth (GO:0048638)	2.09	0.000874	0.0212
muscle structure development (GO:0061061)	2.09	1.02e-08	7.83e-07
muscle organ development (GO:0007517)	2.09	6.6e-05	0.00222
cell morphogenesis (GO:0000902)	2.08	1.12e-13	1.77e-11
regulation of plasma membrane bounded cell projection organization (GO:0120035)	2.07	8.57e-06	0.000377
muscle cell development (GO:0055001)	2.07	2.87e-05	0.00108
regulation of Wnt signaling pathway (GO:0030111)	2.07	4.38e-05	0.00154
tissue development (GO:0009888)	2.06	3.17e-30	2.47e-27
segmentation (GO:0035282)	2.06	0.00143	0.032
negative regulation of intracellular signal transduction (GO:1902532)	2.06	0.000196	0.00576
positive regulation of cell motility (GO:2000147)	2.06	0.000835	0.0204
negative regulation of response to stimulus (GO:0048585)	2.05	1.17e-12	1.69e-10
neuron projection morphogenesis (GO:0048812)	2.05	2.26e-10	2.21e-08
plasma membrane bounded cell projection morphogenesis (GO:0120039)	2.05	2.26e-10	2.18e-08
positive regulation of locomotion (GO:0040017)	2.05	0.00067	0.0167
regulation of cell projection organization (GO:0031344)	2.05	9.95e-06	0.000433
regulation of actin filament polymerization (GO:0030833)	2.04	0.00176	0.0377
regulation of cellular component size (GO:0032535)	2.04	8.08e-06	0.000361
positive regulation of cellular component movement (GO:0051272)	2.04	0.000886	0.0214
enzyme linked receptor protein signaling pathway (GO:0007167)	2.04	2.02e-09	1.69e-07
growth (GO:0040007)	2.04	1.07e-06	5.7e-05
developmental growth (GO:0048589)	2.04	1.07e-06	5.67e-05
regulation of protein polymerization (GO:0032271)	2.03	0.00118	0.027
cell projection morphogenesis (GO:0048858)	2.03	2.82e-10	2.61e-08
cellular component morphogenesis (GO:0032989)	2.02	5.54e-12	7e-10
cell morphogenesis involved in differentiation (GO:0000904)	2.02	6.69e-11	7.19e-09
kidney development (GO:0001822)	2.02	0.000104	0.00327
renal system development (GO:0072001)	2.01	0.000108	0.00336
epithelial cell differentiation (GO:0030855)	2.01	1.12e-05	0.000466
cell part morphogenesis (GO:0032990)	2	5.69e-10	4.97e-08
regulation of hydrolase activity (GO:0051336)	2	4.63e-09	3.7e-07
neuron projection development (GO:0031175)	1.99	3.34e-11	3.86e-09
axonogenesis (GO:0007409)	1.99	1.78e-08	1.33e-06
animal organ morphogenesis (GO:0009887)	1.98	2.28e-15	4.36e-13
skeletal muscle organ development (GO:0060538)	1.97	0.00213	0.0439
axon development (GO:0061564)	1.97	1.12e-08	8.52e-07
positive regulation of cell migration (GO:0030335)	1.97	0.00245	0.0498
regulation of protein kinase activity (GO:0045859)	1.97	0.000532	0.0135
regulation of Ras protein signal transduction (GO:0046578)	1.96	0.00131	0.0296
regulation of MAPK cascade (GO:0043408)	1.95	2.76e-05	0.00105
regulation of anatomical structure size (GO:0090066)	1.95	4e-06	0.000194
regulation of signal transduction (GO:0009966)	1.95	3.43e-23	1.19e-20
phosphatidylinositol metabolic process (GO:0046488)	1.94	0.00147	0.0327
regulation of neuron projection development (GO:0010975)	1.93	0.00089	0.0214
digestive system development (GO:0055123)	1.93	0.0024	0.049
cell morphogenesis involved in neuron differentiation (GO:0048667)	1.93	3.13e-08	2.32e-06
neuron development (GO:0048666)	1.92	1.54e-12	2.12e-10
transmembrane receptor protein tyrosine kinase signaling pathway (GO:0007169)	1.91	1.34e-05	0.000549
regulation of cell population proliferation (GO:0042127)	1.9	4.78e-06	0.000231
cell fate commitment (GO:0045165)	1.9	0.000986	0.0235
regulation of neurogenesis (GO:0050767)	1.89	0.00103	0.0243
regulation of protein-containing complex assembly (GO:0043254)	1.88	0.00243	0.0495
chemotaxis (GO:0006935)	1.88	1.48e-07	9.9e-06
regulation of developmental process (GO:0050793)	1.87	3.48e-13	5.25e-11
regulation of kinase activity (GO:0043549)	1.87	9.74e-05	0.00309
regulation of cellular component biogenesis (GO:0044087)	1.87	1.34e-05	0.000549
phospholipid biosynthetic process (GO:0008654)	1.87	0.00177	0.0377
positive regulation of catalytic activity (GO:0043085)	1.86	2.77e-07	1.74e-05
establishment of organelle localization (GO:0051656)	1.86	0.000696	0.0173
taxis (GO:0042330)	1.85	1.68e-07	1.11e-05
regulation of cell adhesion (GO:0030155)	1.85	0.00193	0.0403
regulation of catalytic activity (GO:0050790)	1.84	2.64e-11	3.13e-09
cell development (GO:0048468)	1.82	4.8e-19	1.15e-16
negative regulation of cellular component organization (GO:0051129)	1.82	0.000896	0.0216
regulation of cell communication (GO:0010646)	1.81	2.82e-20	7.12e-18
regulation of signaling (GO:0023051)	1.81	3.16e-20	7.78e-18
regulation of multicellular organismal development (GO:2000026)	1.81	2.7e-06	0.000135
generation of neurons (GO:0048699)	1.8	1.82e-13	2.84e-11
regulation of intracellular signal transduction (GO:1902531)	1.8	7.13e-09	5.56e-07
regulation of cell development (GO:0060284)	1.8	0.00123	0.028
neuron differentiation (GO:0030182)	1.8	4.24e-12	5.58e-10
cell projection organization (GO:0030030)	1.79	2e-12	2.67e-10
regulation of cellular component organization (GO:0051128)	1.79	5.8e-11	6.38e-09
cell surface receptor signaling pathway (GO:0007166)	1.79	7.33e-17	1.59e-14
negative regulation of multicellular organismal process (GO:0051241)	1.79	0.00229	0.0469
regulation of transferase activity (GO:0051338)	1.78	0.00026	0.00738
neurogenesis (GO:0022008)	1.78	3.11e-14	5.19e-12
regulation of protein phosphorylation (GO:0001932)	1.78	6.92e-05	0.00232
plasma membrane bounded cell projection organization (GO:0120036)	1.77	1.59e-11	1.95e-09
regulation of phosphorylation (GO:0042325)	1.77	7.42e-06	0.000337
mitotic cell cycle process (GO:1903047)	1.76	0.000239	0.00685
positive regulation of molecular function (GO:0044093)	1.76	5.58e-07	3.24e-05
regulation of molecular function (GO:0065009)	1.75	1.59e-11	1.93e-09
positive regulation of transcription by RNA polymerase II (GO:0045944)	1.74	9.33e-05	0.00299
eye morphogenesis (GO:0048592)	1.73	0.00189	0.0398
mitotic cell cycle (GO:0000278)	1.73	9.54e-05	0.00303
organelle localization (GO:0051640)	1.72	0.000384	0.0103
blood circulation (GO:0008015)	1.72	0.00159	0.0345
microtubule cytoskeleton organization (GO:0000226)	1.72	9.01e-05	0.00289
circulatory system process (GO:0003013)	1.72	0.00179	0.0379
regulation of phosphate metabolic process (GO:0019220)	1.71	1.09e-05	0.000458
regulation of phosphorus metabolic process (GO:0051174)	1.71	1.09e-05	0.000456
system development (GO:0048731)	1.71	1.45e-40	2.72e-37
regulation of organelle organization (GO:0033043)	1.7	7.14e-06	0.000326
cell differentiation (GO:0030154)	1.7	4.95e-25	2.31e-22
multicellular organism development (GO:0007275)	1.7	1.64e-46	3.85e-43
cell projection assembly (GO:0030031)	1.7	0.000125	0.00376
nervous system development (GO:0007399)	1.7	3.87e-18	8.84e-16
sensory organ morphogenesis (GO:0090596)	1.69	0.000516	0.0132
cellular developmental process (GO:0048869)	1.69	1.37e-24	5.83e-22
anatomical structure development (GO:0048856)	1.68	1.95e-48	9.13e-45
microtubule-based process (GO:0007017)	1.67	5.43e-06	0.000258
cell-cell adhesion (GO:0098609)	1.67	0.000269	0.0076
regulation of response to stimulus (GO:0048583)	1.66	8.82e-17	1.88e-14
developmental process (GO:0032502)	1.66	3.53e-48	1.1e-44
cell adhesion (GO:0007155)	1.65	7.43e-07	4.19e-05
biological adhesion (GO:0022610)	1.65	7.43e-07	4.16e-05
central nervous system development (GO:0007417)	1.65	4.24e-07	2.51e-05
hematopoietic or lymphoid organ development (GO:0048534)	1.64	5.93e-05	0.00202
intracellular signal transduction (GO:0035556)	1.64	2.67e-11	3.12e-09
immune system development (GO:0002520)	1.63	5.12e-05	0.00177
animal organ development (GO:0048513)	1.63	6.13e-23	1.91e-20
positive regulation of RNA biosynthetic process (GO:1902680)	1.63	4.15e-05	0.00149
positive regulation of nucleic acid-templated transcription (GO:1903508)	1.63	4.15e-05	0.00149
positive regulation of transcription, DNA-templated (GO:0045893)	1.63	4.15e-05	0.00148
positive regulation of signal transduction (GO:0009967)	1.62	2.75e-05	0.00104
hemopoiesis (GO:0030097)	1.62	0.000109	0.00338
head development (GO:0060322)	1.62	3.9e-05	0.00142
brain development (GO:0007420)	1.61	6.95e-05	0.00232
regulation of cell differentiation (GO:0045595)	1.59	0.000335	0.0092
cellular response to endogenous stimulus (GO:0071495)	1.59	0.000483	0.0126
regulation of multicellular organismal process (GO:0051239)	1.58	1.96e-06	0.000101
regulation of localization (GO:0032879)	1.58	2.51e-07	1.6e-05
positive regulation of RNA metabolic process (GO:0051254)	1.56	8.61e-05	0.00279
positive regulation of macromolecule biosynthetic process (GO:0010557)	1.56	0.000117	0.00357
positive regulation of cell communication (GO:0010647)	1.56	7.83e-05	0.00258
response to endogenous stimulus (GO:0009719)	1.55	0.000528	0.0135
positive regulation of signaling (GO:0023056)	1.55	7.95e-05	0.00259
protein phosphorylation (GO:0006468)	1.55	7.5e-07	4.18e-05
phosphorylation (GO:0016310)	1.54	4.66e-08	3.4e-06
positive regulation of cellular biosynthetic process (GO:0031328)	1.54	0.000149	0.00448
regulation of protein modification process (GO:0031399)	1.53	0.00122	0.0278
positive regulation of biosynthetic process (GO:0009891)	1.52	0.000205	0.00597
multicellular organismal process (GO:0032501)	1.52	2.71e-34	3.62e-31
positive regulation of nucleobase-containing compound metabolic process (GO:0045935)	1.49	0.000302	0.00843
peptidyl-amino acid modification (GO:0018193)	1.48	0.00167	0.0359
negative regulation of cellular process (GO:0048523)	1.48	2.06e-11	2.47e-09
positive regulation of cellular process (GO:0048522)	1.48	8.86e-12	1.11e-09
sensory system development (GO:0048880)	1.46	0.000501	0.0129
positive regulation of nitrogen compound metabolic process (GO:0051173)	1.45	1.55e-05	0.000624
cellular response to organic substance (GO:0071310)	1.45	0.00036	0.00975
sensory organ development (GO:0007423)	1.44	0.000484	0.0126
positive regulation of cellular metabolic process (GO:0031325)	1.43	1.24e-05	0.000515
negative regulation of biological process (GO:0048519)	1.43	1.45e-10	1.47e-08
organelle organization (GO:0006996)	1.42	1.65e-10	1.66e-08
signal transduction (GO:0007165)	1.42	5.08e-18	1.13e-15
positive regulation of biological process (GO:0048518)	1.42	7.17e-11	7.62e-09
positive regulation of metabolic process (GO:0009893)	1.42	1.04e-05	0.000447
positive regulation of macromolecule metabolic process (GO:0010604)	1.39	0.000105	0.00329
phosphate-containing compound metabolic process (GO:0006796)	1.39	1.98e-07	1.28e-05
signaling (GO:0023052)	1.38	1.38e-16	2.8e-14
response to organic substance (GO:0010033)	1.38	0.000508	0.013
phosphorus metabolic process (GO:0006793)	1.38	2.63e-07	1.67e-05
cellular component organization (GO:0016043)	1.38	4.31e-14	6.95e-12
regulation of protein metabolic process (GO:0051246)	1.37	0.00101	0.024
cell communication (GO:0007154)	1.37	8.02e-16	1.6e-13
regulation of cellular protein metabolic process (GO:0032268)	1.36	0.00225	0.0462
cellular response to chemical stimulus (GO:0070887)	1.35	0.00102	0.0241
response to chemical (GO:0042221)	1.34	1.92e-05	0.000757
cellular component organization or biogenesis (GO:0071840)	1.32	3.79e-11	4.32e-09
cellular protein modification process (GO:0006464)	1.3	1.13e-06	5.98e-05
protein modification process (GO:0036211)	1.3	1.13e-06	5.94e-05
cellular response to stimulus (GO:0051716)	1.3	1.62e-12	2.2e-10
regulation of cellular process (GO:0050794)	1.3	2.55e-30	2.17e-27
regulation of biological quality (GO:0065008)	1.3	4.07e-05	0.00147
regulation of transcription by RNA polymerase II (GO:0006357)	1.28	2.61e-05	0.000999
regulation of biological process (GO:0050789)	1.28	1.69e-28	1.13e-25
biological regulation (GO:0065007)	1.26	2.23e-28	1.39e-25
macromolecule modification (GO:0043412)	1.26	1.63e-05	0.000651
regulation of cellular metabolic process (GO:0031323)	1.26	5.96e-08	4.22e-06
regulation of nitrogen compound metabolic process (GO:0051171)	1.25	1.82e-07	1.19e-05
regulation of transcription, DNA-templated (GO:0006355)	1.25	2.12e-05	0.000831
regulation of nucleic acid-templated transcription (GO:1903506)	1.25	2.13e-05	0.000831
regulation of RNA biosynthetic process (GO:2001141)	1.25	2.15e-05	0.000836
regulation of primary metabolic process (GO:0080090)	1.24	3.92e-07	2.35e-05
regulation of RNA metabolic process (GO:0051252)	1.24	1.91e-05	0.000756
response to stimulus (GO:0050896)	1.24	1.67e-10	1.66e-08
localization (GO:0051179)	1.24	6.61e-07	3.77e-05
regulation of metabolic process (GO:0019222)	1.23	3.17e-07	1.94e-05
regulation of cellular macromolecule biosynthetic process (GO:2000112)	1.23	4.37e-05	0.00154
regulation of biosynthetic process (GO:0009889)	1.23	3.48e-05	0.00129
regulation of cellular biosynthetic process (GO:0031326)	1.23	3.79e-05	0.00139
regulation of nucleobase-containing compound metabolic process (GO:0019219)	1.23	3.64e-05	0.00134
regulation of macromolecule biosynthetic process (GO:0010556)	1.22	5.06e-05	0.00175
regulation of macromolecule metabolic process (GO:0060255)	1.21	5.27e-06	0.000253
regulation of gene expression (GO:0010468)	1.18	0.000377	0.0102
cellular process (GO:0009987)	1.13	1.12e-15	2.19e-13
biological_process (GO:0008150)	1.1	4.73e-23	1.58e-20
Unclassified (UNCLASSIFIED)	0.65	4.73e-23	1.52e-20
cellular nitrogen compound metabolic process (GO:0034641)	0.64	4.9e-10	4.36e-08
organic cyclic compound metabolic process (GO:1901360)	0.61	5.15e-10	4.54e-08
ion transmembrane transport (GO:0034220)	0.59	0.000341	0.00933
nucleobase-containing compound metabolic process (GO:0006139)	0.59	7.16e-10	6.09e-08
cellular nitrogen compound biosynthetic process (GO:0044271)	0.59	1.91e-05	0.000759
aromatic compound biosynthetic process (GO:0019438)	0.59	0.00161	0.0347
heterocycle biosynthetic process (GO:0018130)	0.58	0.00105	0.0247
heterocycle metabolic process (GO:0046483)	0.58	9.45e-11	9.94e-09
cellular aromatic compound metabolic process (GO:0006725)	0.58	5.52e-11	6.15e-09
gene expression (GO:0010467)	0.57	1.77e-08	1.34e-06
RNA metabolic process (GO:0016070)	0.55	8.13e-07	4.47e-05
mRNA metabolic process (GO:0016071)	0.54	0.00147	0.0328
nucleic acid metabolic process (GO:0090304)	0.53	4.4e-10	3.96e-08
peptide metabolic process (GO:0006518)	0.51	0.000586	0.0148
amide biosynthetic process (GO:0043604)	0.49	0.000439	0.0116
DNA metabolic process (GO:0006259)	0.49	0.000177	0.00523
nervous system process (GO:0050877)	0.47	5.85e-06	0.000272
DNA repair (GO:0006281)	0.45	0.000506	0.013
RNA processing (GO:0006396)	0.44	3.06e-07	1.88e-05
positive regulation of immune response (GO:0050778)	0.32	0.000636	0.0159
activation of immune response (GO:0002253)	0.31	0.00111	0.0256
nucleotide biosynthetic process (GO:0009165)	0.28	0.00031	0.00861
nucleoside phosphate biosynthetic process (GO:1901293)	0.27	0.000229	0.00662
peptide biosynthetic process (GO:0043043)	0.25	6.47e-07	3.71e-05
ncRNA processing (GO:0034470)	0.25	2.17e-06	0.00011
ncRNA metabolic process (GO:0034660)	0.25	5.22e-08	3.76e-06
translation (GO:0006412)	0.23	2.85e-07	1.78e-05
tRNA metabolic process (GO:0006399)	0.22	0.000241	0.00688
ribonucleoprotein complex biogenesis (GO:0022613)	0.22	7.59e-08	5.34e-06
immune response-activating cell surface receptor signaling pathway (GO:0002429)	0.14	0.000298	0.00833
immune response-activating signal transduction (GO:0002757)	0.14	0.000304	0.00847
sensory perception of chemical stimulus (GO:0007606)	0.12	4.71e-05	0.00165
ribosome biogenesis (GO:0042254)	0.12	1.27e-07	8.55e-06
detection of chemical stimulus involved in sensory perception of smell (GO:0050911)	0.07	6.05e-05	0.00206
detection of chemical stimulus involved in sensory perception (GO:0050907)	0.07	6.5e-05	0.00219
detection of chemical stimulus (GO:0009593)	0.07	2.74e-05	0.00104
sensory perception of smell (GO:0007608)	0.07	2.77e-05	0.00105
rRNA processing (GO:0006364)	0.06	1.84e-06	9.54e-05
rRNA metabolic process (GO:0016072)	0.05	8.36e-07	4.55e-05
proton transmembrane transport (GO:1902600)	< 0.01	0.00108	0.0252
nucleoside triphosphate metabolic process (GO:0009141)	< 0.01	0.00169	0.0363

## Sheet: GO processes_Venous 1
GO biological process	Fold Enrichment	P-value	FDR
modulation of process of other organism (GO:0035821)	6.76	0.00146	0.0377
endothelial tube morphogenesis (GO:0061154)	5.73	0.00116	0.0316
blood vessel lumenization (GO:0072554)	5.73	0.00116	0.0315
morphogenesis of an endothelium (GO:0003159)	5.73	0.00116	0.0314
regulation of vascular endothelial growth factor receptor signaling pathway (GO:0030947)	5.15	0.000868	0.0245
filopodium assembly (GO:0046847)	4.81	0.00122	0.0323
cortical actin cytoskeleton organization (GO:0030866)	4.65	6.91e-06	0.000371
glycoprotein catabolic process (GO:0006516)	4.5	0.00166	0.0418
clathrin-dependent endocytosis (GO:0072583)	4.32	0.000164	0.00587
phosphatidylinositol 3-kinase signaling (GO:0014065)	4.29	0.000601	0.0183
endothelium development (GO:0003158)	4.27	2.19e-08	2.47e-06
mitotic cytokinesis (GO:0000281)	3.96	1.08e-05	0.00055
lymph vessel development (GO:0001945)	3.86	1.1e-07	9.92e-06
blood vessel endothelial cell migration (GO:0043534)	3.86	0.00199	0.0478
lymphangiogenesis (GO:0001946)	3.74	3.37e-05	0.00151
endothelial cell migration (GO:0043542)	3.66	0.000325	0.0107
regulation of cytokinesis (GO:0032465)	3.55	0.000412	0.0131
heparan sulfate proteoglycan biosynthetic process (GO:0015012)	3.54	0.00115	0.0314
endothelial cell differentiation (GO:0045446)	3.53	3.7e-05	0.00162
Rho protein signal transduction (GO:0007266)	3.5	9.24e-06	0.000486
establishment of cell polarity (GO:0030010)	3.45	4.64e-05	0.00201
cortical cytoskeleton organization (GO:0030865)	3.43	2.91e-06	0.000177
lymph vessel morphogenesis (GO:0036303)	3.4	8.56e-05	0.00337
sprouting angiogenesis (GO:0002040)	3.31	5.94e-09	7.41e-07
angiogenesis (GO:0001525)	3.31	5.16e-21	2.42e-18
blood vessel morphogenesis (GO:0048514)	3.3	8.95e-26	6.44e-23
transforming growth factor beta receptor signaling pathway (GO:0007179)	3.3	0.000291	0.00969
heparan sulfate proteoglycan metabolic process (GO:0030201)	3.28	0.0012	0.0321
phosphatidylinositol dephosphorylation (GO:0046856)	3.25	0.000801	0.0231
chromosome condensation (GO:0030261)	3.25	0.000801	0.023
heart jogging (GO:0003146)	3.25	0.000801	0.023
cellular response to transforming growth factor beta stimulus (GO:0071560)	3.22	0.000359	0.0117
response to transforming growth factor beta (GO:0071559)	3.22	0.000359	0.0116
cytoskeleton-dependent cytokinesis (GO:0061640)	3.19	1.24e-05	0.000617
blood vessel development (GO:0001568)	3.18	1.97e-27	1.67e-24
positive regulation of angiogenesis (GO:0045766)	3.18	0.00148	0.038
positive regulation of vasculature development (GO:1904018)	3.18	0.00148	0.0379
Ras protein signal transduction (GO:0007265)	3.17	7.39e-11	1.28e-08
cytokinesis (GO:0000910)	3.13	1.02e-05	0.000523
vasculature development (GO:0001944)	3.03	4.68e-29	4.86e-26
small GTPase mediated signal transduction (GO:0007264)	3	1.53e-12	3.11e-10
negative regulation of cell migration (GO:0030336)	3	0.000649	0.0195
epithelial cell migration (GO:0010631)	2.93	0.00117	0.0316
negative regulation of cell motility (GO:2000146)	2.88	0.000938	0.0264
negative regulation of cellular component movement (GO:0051271)	2.88	0.000938	0.0263
ceramide biosynthetic process (GO:0046513)	2.87	0.0014	0.0363
actomyosin structure organization (GO:0031032)	2.86	2.08e-08	2.4e-06
nucleosome assembly (GO:0006334)	2.85	0.000227	0.00777
regulation of angiogenesis (GO:0045765)	2.83	1.37e-05	0.000669
regulation of vasculature development (GO:1901342)	2.82	6.79e-06	0.000367
regulation of cell shape (GO:0008360)	2.81	1.01e-05	0.000519
establishment or maintenance of cell polarity (GO:0007163)	2.75	7.21e-07	5.27e-05
convergent extension involved in gastrulation (GO:0060027)	2.75	5.49e-05	0.00233
regulation of cell morphogenesis (GO:0022604)	2.71	2.67e-06	0.000166
regulation of GTPase activity (GO:0043087)	2.69	2.56e-12	4.99e-10
spindle assembly (GO:0051225)	2.69	0.00124	0.0329
bone development (GO:0060348)	2.67	0.00187	0.0456
tube morphogenesis (GO:0035239)	2.66	2.18e-25	1.46e-22
microtubule cytoskeleton organization involved in mitosis (GO:1902850)	2.64	0.000225	0.00774
actin cytoskeleton organization (GO:0030036)	2.63	1.18e-23	6.14e-21
actin filament-based process (GO:0030029)	2.61	4.87e-24	2.68e-21
positive regulation of GTPase activity (GO:0043547)	2.61	1.74e-09	2.43e-07
epiboly (GO:0090504)	2.61	0.000497	0.0155
regulation of cell division (GO:0051302)	2.6	0.00148	0.0378
phospholipid dephosphorylation (GO:0046839)	2.6	0.00148	0.0377
proteoglycan biosynthetic process (GO:0030166)	2.6	0.00148	0.0376
spindle organization (GO:0007051)	2.59	0.000101	0.00392
proteoglycan metabolic process (GO:0006029)	2.57	0.000557	0.0172
sphingolipid biosynthetic process (GO:0030148)	2.57	0.000557	0.0171
activation of GTPase activity (GO:0090630)	2.56	0.000221	0.00762
posterior lateral line development (GO:0048916)	2.55	0.000826	0.0236
ERAD pathway (GO:0036503)	2.54	0.000628	0.0189
regulation of actin filament length (GO:0030832)	2.53	1e-05	0.000523
regulation of actin polymerization or depolymerization (GO:0008064)	2.53	1e-05	0.00052
chromatin assembly or disassembly (GO:0006333)	2.53	0.000252	0.00857
chromatin assembly (GO:0031497)	2.53	0.000252	0.00854
convergent extension (GO:0060026)	2.52	1.25e-06	8.82e-05
cellular component assembly involved in morphogenesis (GO:0010927)	2.51	5.55e-05	0.00234
myofibril assembly (GO:0030239)	2.51	0.00011	0.00419
striated muscle cell development (GO:0055002)	2.46	6.75e-05	0.00273
kidney epithelium development (GO:0072073)	2.46	0.00155	0.0392
negative regulation of cytoskeleton organization (GO:0051494)	2.45	0.000703	0.0209
morphogenesis of an epithelial sheet (GO:0002011)	2.44	0.000192	0.00675
DNA packaging (GO:0006323)	2.43	0.000145	0.0053
cellular response to BMP stimulus (GO:0071773)	2.42	0.00175	0.0434
response to BMP (GO:0071772)	2.42	0.00175	0.0433
BMP signaling pathway (GO:0030509)	2.42	0.00175	0.0432
myeloid cell development (GO:0061515)	2.42	0.00175	0.0431
Notch signaling pathway (GO:0007219)	2.42	0.00075	0.0219
regulation of cellular response to growth factor stimulus (GO:0090287)	2.42	1.93e-06	0.000128
regulation of actin filament polymerization (GO:0030833)	2.41	7.45e-05	0.00298
response to endoplasmic reticulum stress (GO:0034976)	2.4	5.43e-05	0.00231
negative regulation of Wnt signaling pathway (GO:0030178)	2.4	0.000123	0.00457
anatomical structure formation involved in morphogenesis (GO:0048646)	2.4	1.46e-26	1.14e-23
circulatory system development (GO:0072359)	2.4	3.41e-31	5.32e-28
anatomical structure homeostasis (GO:0060249)	2.4	0.000309	0.0102
embryonic heart tube morphogenesis (GO:0003143)	2.38	1.29e-05	0.000637
tube development (GO:0035295)	2.37	4.15e-24	2.59e-21
posterior lateral line system development (GO:0048915)	2.36	0.00118	0.0318
regulation of actin filament organization (GO:0110053)	2.36	3.47e-06	0.000203
regulation of protein polymerization (GO:0032271)	2.36	3.57e-05	0.00157
cell-cell signaling by wnt (GO:0198738)	2.35	2.88e-06	0.000177
Wnt signaling pathway (GO:0016055)	2.35	2.88e-06	0.000176
negative regulation of supramolecular fiber organization (GO:1902904)	2.34	0.00173	0.0431
cell migration involved in gastrulation (GO:0042074)	2.34	0.00128	0.0337
regulation of cytoskeleton organization (GO:0051493)	2.33	9.1e-11	1.52e-08
cartilage development (GO:0051216)	2.33	3.48e-05	0.00154
regulation of anatomical structure morphogenesis (GO:0022603)	2.33	4.47e-12	8.36e-10
receptor-mediated endocytosis (GO:0006898)	2.33	0.000727	0.0214
positive regulation of hydrolase activity (GO:0051345)	2.31	1.87e-08	2.18e-06
ameboidal-type cell migration (GO:0001667)	2.31	5.76e-08	5.61e-06
negative regulation of organelle organization (GO:0010639)	2.31	0.000108	0.00415
embryonic hemopoiesis (GO:0035162)	2.3	0.000804	0.023
regulation of canonical Wnt signaling pathway (GO:0060828)	2.3	5.26e-05	0.00225
regulation of actin cytoskeleton organization (GO:0032956)	2.3	1.08e-07	9.8e-06
embryonic cranial skeleton morphogenesis (GO:0048701)	2.29	1.1e-05	0.000557
embryonic skeletal system morphogenesis (GO:0048704)	2.29	3.31e-06	0.000196
actin filament organization (GO:0007015)	2.29	1.49e-09	2.15e-07
epithelial tube morphogenesis (GO:0060562)	2.29	5.49e-08	5.4e-06
skeletal system morphogenesis (GO:0048705)	2.29	9.16e-07	6.59e-05
regulation of actin filament-based process (GO:0032970)	2.28	1.93e-07	1.66e-05
cytoskeleton organization (GO:0007010)	2.28	1.39e-27	1.3e-24
mechanosensory lateral line system development (GO:0048881)	2.28	0.00154	0.039
regulation of supramolecular fiber organization (GO:1902903)	2.28	1.6e-06	0.000108
connective tissue development (GO:0061448)	2.27	3.38e-05	0.00151
morphogenesis of an epithelium (GO:0002009)	2.27	1.21e-13	2.82e-11
striated muscle cell differentiation (GO:0051146)	2.26	1.87e-06	0.000125
gastrulation (GO:0007369)	2.26	1.6e-07	1.41e-05
regulation of cellular component size (GO:0032535)	2.24	1.86e-07	1.61e-05
regulation of Wnt signaling pathway (GO:0030111)	2.23	4.03e-06	0.00023
negative regulation of locomotion (GO:0040013)	2.23	0.00206	0.0492
mitotic cell cycle (GO:0000278)	2.22	5.61e-10	8.46e-08
tissue morphogenesis (GO:0048729)	2.22	6.05e-15	1.49e-12
lateral line development (GO:0048882)	2.19	0.000618	0.0186
cranial skeletal system development (GO:1904888)	2.19	1.43e-06	9.92e-05
cell surface receptor signaling pathway involved in cell-cell signaling (GO:1905114)	2.19	1.16e-05	0.00058
embryonic heart tube development (GO:0035050)	2.19	2.55e-05	0.00118
embryonic skeletal system development (GO:0048706)	2.19	6.13e-06	0.000335
regulation of protein serine/threonine kinase activity (GO:0071900)	2.17	0.00106	0.0294
cardiac muscle tissue development (GO:0048738)	2.16	0.00139	0.0361
regulation of protein-containing complex assembly (GO:0043254)	2.16	0.000109	0.00415
skeletal system development (GO:0001501)	2.16	2.11e-09	2.86e-07
cell migration (GO:0016477)	2.15	2.81e-16	8.75e-14
mitotic cell cycle process (GO:1903047)	2.15	1.37e-07	1.22e-05
supramolecular fiber organization (GO:0097435)	2.15	1.61e-12	3.21e-10
appendage development (GO:0048736)	2.15	0.00125	0.033
transmembrane receptor protein serine/threonine kinase signaling pathway (GO:0007178)	2.15	0.000416	0.0132
muscle cell differentiation (GO:0042692)	2.12	9.96e-07	7.12e-05
regulation of cell size (GO:0008361)	2.12	0.000782	0.0226
negative regulation of developmental process (GO:0051093)	2.12	1.51e-05	0.000725
developmental growth involved in morphogenesis (GO:0060560)	2.1	0.00111	0.0306
localization of cell (GO:0051674)	2.09	6.25e-16	1.77e-13
cell motility (GO:0048870)	2.09	6.25e-16	1.72e-13
lateral line system development (GO:0048925)	2.08	0.000775	0.0225
carbohydrate derivative catabolic process (GO:1901136)	2.07	0.00157	0.0396
cell division (GO:0051301)	2.07	3.59e-06	0.000209
regulation of hydrolase activity (GO:0051336)	2.06	6.31e-10	9.36e-08
regulation of protein kinase activity (GO:0045859)	2.05	0.000234	0.008
heart morphogenesis (GO:0003007)	2.04	8.07e-06	0.000429
muscle structure development (GO:0061061)	2.04	4.49e-08	4.67e-06
heart development (GO:0007507)	2.04	1.02e-11	1.83e-09
phosphatidylinositol metabolic process (GO:0046488)	2.04	0.000605	0.0184
embryonic morphogenesis (GO:0048598)	2.04	1.32e-14	3.15e-12
epithelium development (GO:0060429)	2.03	6.65e-18	2.71e-15
protein dephosphorylation (GO:0006470)	2.03	0.000325	0.0107
pronephros development (GO:0048793)	2.03	0.000924	0.026
glycoprotein metabolic process (GO:0009100)	2.03	7.48e-07	5.42e-05
cell population proliferation (GO:0008283)	2.02	0.00109	0.0302
positive regulation of catalytic activity (GO:0043085)	2.02	1.69e-09	2.39e-07
regulation of small GTPase mediated signal transduction (GO:0051056)	2.02	0.000336	0.011
negative regulation of multicellular organismal process (GO:0051241)	2	0.000145	0.00531
anatomical structure morphogenesis (GO:0009653)	2	9.96e-41	9.32e-37
regulation of kinase activity (GO:0043549)	1.99	1.36e-05	0.000664
muscle tissue development (GO:0060537)	1.99	4.84e-05	0.00209
urogenital system development (GO:0001655)	1.99	9.38e-05	0.00366
glycerophospholipid metabolic process (GO:0006650)	1.98	6.69e-05	0.00272
dephosphorylation (GO:0016311)	1.98	2.48e-05	0.00116
striated muscle tissue development (GO:0014706)	1.97	8.78e-05	0.00344
endocytosis (GO:0006897)	1.97	2.41e-06	0.000153
embryonic organ morphogenesis (GO:0048562)	1.96	3.22e-08	3.54e-06
muscle cell development (GO:0055001)	1.96	0.000121	0.00453
DNA conformation change (GO:0071103)	1.96	0.0017	0.0425
kidney development (GO:0001822)	1.95	0.000268	0.00903
myeloid cell differentiation (GO:0030099)	1.95	0.000268	0.009
renal system development (GO:0072001)	1.94	0.000277	0.00924
non-membrane-bounded organelle assembly (GO:0140694)	1.93	6.54e-05	0.00267
regulation of anatomical structure size (GO:0090066)	1.93	6.54e-06	0.000356
embryonic organ development (GO:0048568)	1.92	1.46e-10	2.36e-08
locomotion (GO:0040011)	1.91	4.84e-16	1.42e-13
epithelial cell differentiation (GO:0030855)	1.91	6.45e-05	0.00265
cell cycle process (GO:0022402)	1.91	8.44e-08	7.9e-06
regulation of cell migration (GO:0030334)	1.91	4.06e-05	0.00178
negative regulation of transcription by RNA polymerase II (GO:0000122)	1.91	0.000155	0.00555
phospholipid biosynthetic process (GO:0008654)	1.9	0.00125	0.0329
regulation of catalytic activity (GO:0050790)	1.9	1.09e-12	2.27e-10
movement of cell or subcellular component (GO:0006928)	1.9	1.72e-18	7.31e-16
microtubule cytoskeleton organization (GO:0000226)	1.9	1.35e-06	9.4e-05
regulation of transferase activity (GO:0051338)	1.89	3.01e-05	0.00139
negative regulation of cellular component organization (GO:0051129)	1.89	0.000304	0.0101
negative regulation of signal transduction (GO:0009968)	1.88	4.54e-08	4.67e-06
establishment of organelle localization (GO:0051656)	1.88	0.000505	0.0157
regulation of organelle organization (GO:0033043)	1.86	6.06e-08	5.84e-06
tissue development (GO:0009888)	1.86	2.24e-21	1.11e-18
phospholipid metabolic process (GO:0006644)	1.86	3.32e-05	0.00149
regulation of developmental process (GO:0050793)	1.85	9.77e-13	2.08e-10
negative regulation of cell communication (GO:0010648)	1.85	5.38e-08	5.41e-06
negative regulation of signaling (GO:0023057)	1.85	5.38e-08	5.35e-06
positive regulation of molecular function (GO:0044093)	1.84	3.71e-08	3.95e-06
regulation of intracellular signal transduction (GO:1902531)	1.84	1.41e-09	2.06e-07
cellular component morphogenesis (GO:0032989)	1.83	7.08e-09	8.72e-07
determination of heart left/right asymmetry (GO:0061371)	1.83	0.00124	0.0329
glycerolipid metabolic process (GO:0046486)	1.83	0.000152	0.00549
regulation of multicellular organismal development (GO:2000026)	1.83	1.48e-06	0.000101
organelle localization (GO:0051640)	1.83	6.77e-05	0.00273
embryo development (GO:0009790)	1.82	8e-16	2.08e-13
cellular response to growth factor stimulus (GO:0071363)	1.81	0.00191	0.0464
regulation of cell motility (GO:2000145)	1.81	0.000148	0.00537
response to growth factor (GO:0070848)	1.8	0.002	0.0477
chordate embryonic development (GO:0043009)	1.79	3.15e-07	2.59e-05
anterior/posterior pattern specification (GO:0009952)	1.79	0.000409	0.013
negative regulation of response to stimulus (GO:0048585)	1.79	3.35e-08	3.65e-06
regulation of locomotion (GO:0040012)	1.78	0.000147	0.00535
embryo development ending in birth or egg hatching (GO:0009792)	1.78	3.37e-07	2.72e-05
determination of bilateral symmetry (GO:0009855)	1.77	0.000138	0.00513
specification of symmetry (GO:0009799)	1.77	0.000138	0.00511
microtubule-based process (GO:0007017)	1.77	2.35e-07	1.98e-05
glycoprotein biosynthetic process (GO:0009101)	1.77	0.000491	0.0154
growth (GO:0040007)	1.76	0.000201	0.00703
developmental growth (GO:0048589)	1.76	0.000201	0.007
regulation of cellular component movement (GO:0051270)	1.76	0.000201	0.00697
regulation of cellular component biogenesis (GO:0044087)	1.76	9.56e-05	0.00371
regulation of cellular component organization (GO:0051128)	1.76	2.09e-10	3.25e-08
regulation of signal transduction (GO:0009966)	1.76	4.01e-16	1.21e-13
negative regulation of nucleobase-containing compound metabolic process (GO:0045934)	1.76	5.16e-06	0.000286
regulation of MAPK cascade (GO:0043408)	1.75	0.000651	0.0195
enzyme linked receptor protein signaling pathway (GO:0007167)	1.75	8.53e-06	0.000451
cell cycle (GO:0007049)	1.75	2.81e-08	3.13e-06
cell morphogenesis (GO:0000902)	1.74	1.07e-07	9.8e-06
regulation of molecular function (GO:0065009)	1.73	2.08e-11	3.67e-09
neuron projection development (GO:0031175)	1.73	3.54e-07	2.83e-05
negative regulation of transcription, DNA-templated (GO:0045892)	1.73	5.6e-05	0.00235
neuron projection morphogenesis (GO:0048812)	1.73	4.44e-06	0.000252
plasma membrane bounded cell projection morphogenesis (GO:0120039)	1.73	4.44e-06	0.00025
pattern specification process (GO:0007389)	1.72	1.69e-07	1.48e-05
negative regulation of RNA biosynthetic process (GO:1902679)	1.72	5.79e-05	0.00242
negative regulation of nucleic acid-templated transcription (GO:1903507)	1.72	5.79e-05	0.00241
determination of left/right symmetry (GO:0007368)	1.72	0.000574	0.0176
negative regulation of RNA metabolic process (GO:0051253)	1.72	3.02e-05	0.00138
hemopoiesis (GO:0030097)	1.72	1e-05	0.000517
axon guidance (GO:0007411)	1.72	0.000376	0.0121
cell projection morphogenesis (GO:0048858)	1.71	5.01e-06	0.000281
neuron projection guidance (GO:0097485)	1.71	0.000383	0.0123
cell part morphogenesis (GO:0032990)	1.71	5.61e-06	0.000309
animal organ morphogenesis (GO:0009887)	1.7	4.42e-09	5.67e-07
regionalization (GO:0003002)	1.69	5.83e-05	0.00241
hematopoietic or lymphoid organ development (GO:0048534)	1.68	1.93e-05	0.000921
transmembrane receptor protein tyrosine kinase signaling pathway (GO:0007169)	1.67	0.00106	0.0294
immune system development (GO:0002520)	1.67	2.24e-05	0.00106
cell morphogenesis involved in differentiation (GO:0000904)	1.66	1.11e-05	0.000557
vesicle-mediated transport (GO:0016192)	1.66	4.24e-09	5.51e-07
cell development (GO:0048468)	1.65	4.14e-13	9e-11
axon development (GO:0061564)	1.65	7.24e-05	0.00291
regulation of phosphorylation (GO:0042325)	1.64	0.000114	0.0043
regulation of cell differentiation (GO:0045595)	1.63	0.000114	0.0043
regulation of phosphate metabolic process (GO:0019220)	1.63	7.64e-05	0.00304
regulation of phosphorus metabolic process (GO:0051174)	1.63	7.64e-05	0.00303
regulation of cell communication (GO:0010646)	1.63	2.87e-13	6.39e-11
regulation of signaling (GO:0023051)	1.63	2.41e-13	5.5e-11
axonogenesis (GO:0007409)	1.62	0.000166	0.00589
cell-cell adhesion (GO:0098609)	1.62	0.000709	0.0211
system development (GO:0048731)	1.62	1.76e-32	3.29e-29
neuron development (GO:0048666)	1.62	6.6e-07	4.98e-05
multicellular organism development (GO:0007275)	1.59	2.78e-34	6.49e-31
regulation of cell population proliferation (GO:0042127)	1.58	0.0017	0.0425
anatomical structure development (GO:0048856)	1.58	8.42e-37	3.94e-33
generation of neurons (GO:0048699)	1.57	7.07e-08	6.75e-06
cell differentiation (GO:0030154)	1.57	1.28e-17	4.97e-15
cell morphogenesis involved in neuron differentiation (GO:0048667)	1.57	0.000435	0.0137
intracellular signal transduction (GO:0035556)	1.57	1.79e-09	2.46e-07
developmental process (GO:0032502)	1.56	2.48e-36	7.73e-33
cellular developmental process (GO:0048869)	1.56	3.84e-17	1.33e-14
cell projection organization (GO:0030030)	1.55	3.36e-07	2.73e-05
neuron differentiation (GO:0030182)	1.55	6.72e-07	5.03e-05
regulation of protein modification process (GO:0031399)	1.55	0.000763	0.0222
plasma membrane bounded cell projection organization (GO:0120036)	1.55	6.57e-07	5e-05
neurogenesis (GO:0022008)	1.55	4.06e-08	4.27e-06
negative regulation of cellular metabolic process (GO:0031324)	1.54	5.02e-06	0.00028
chemotaxis (GO:0006935)	1.54	0.000585	0.0179
cell adhesion (GO:0007155)	1.54	3.18e-05	0.00145
biological adhesion (GO:0022610)	1.54	3.18e-05	0.00144
nervous system development (GO:0007399)	1.54	4.91e-12	9e-10
organelle organization (GO:0006996)	1.54	6.65e-16	1.78e-13
positive regulation of signal transduction (GO:0009967)	1.54	0.000212	0.00736
negative regulation of nitrogen compound metabolic process (GO:0051172)	1.54	1.29e-05	0.000637
cell surface receptor signaling pathway (GO:0007166)	1.53	5.61e-09	7.09e-07
taxis (GO:0042330)	1.53	0.000719	0.0212
animal organ development (GO:0048513)	1.53	3.49e-17	1.25e-14
regulation of response to stimulus (GO:0048583)	1.5	8.96e-11	1.52e-08
cellular lipid metabolic process (GO:0044255)	1.5	0.000113	0.00428
regulation of multicellular organismal process (GO:0051239)	1.48	6.03e-05	0.00248
negative regulation of biosynthetic process (GO:0009890)	1.47	0.00197	0.0474
response to organic substance (GO:0010033)	1.46	2.35e-05	0.00111
negative regulation of metabolic process (GO:0009892)	1.45	3.18e-05	0.00145
phosphorylation (GO:0016310)	1.45	3.22e-06	0.000193
negative regulation of cellular process (GO:0048523)	1.45	1.7e-10	2.7e-08
phosphate-containing compound metabolic process (GO:0006796)	1.45	2.23e-09	2.98e-07
protein phosphorylation (GO:0006468)	1.45	4.07e-05	0.00177
phosphorus metabolic process (GO:0006793)	1.44	3.98e-09	5.24e-07
positive regulation of signaling (GO:0023056)	1.43	0.00193	0.0466
lipid metabolic process (GO:0006629)	1.43	0.000177	0.00627
multicellular organismal process (GO:0032501)	1.43	4.36e-24	2.55e-21
negative regulation of macromolecule metabolic process (GO:0010605)	1.42	0.000152	0.00548
negative regulation of biological process (GO:0048519)	1.42	3.52e-10	5.4e-08
sensory system development (GO:0048880)	1.4	0.00196	0.0473
cellular component organization (GO:0016043)	1.39	1.61e-15	4.06e-13
carbohydrate derivative metabolic process (GO:1901135)	1.37	0.00156	0.0394
protein localization (GO:0008104)	1.34	0.000534	0.0166
positive regulation of cellular process (GO:0048522)	1.34	6.95e-07	5.16e-05
cellular component organization or biogenesis (GO:0071840)	1.33	3.07e-12	5.86e-10
cellular component assembly (GO:0022607)	1.32	7.81e-05	0.00308
localization (GO:0051179)	1.31	1.23e-10	2.01e-08
macromolecule localization (GO:0033036)	1.29	0.000617	0.0187
cellular protein modification process (GO:0006464)	1.28	3.93e-06	0.000227
protein modification process (GO:0036211)	1.28	3.93e-06	0.000226
positive regulation of biological process (GO:0048518)	1.28	6.98e-06	0.000373
response to chemical (GO:0042221)	1.28	0.000392	0.0126
cellular localization (GO:0051641)	1.27	0.00109	0.0301
signal transduction (GO:0007165)	1.27	2.19e-08	2.49e-06
signaling (GO:0023052)	1.24	2.13e-07	1.81e-05
regulation of cellular metabolic process (GO:0031323)	1.23	5.19e-07	4.12e-05
cellular response to stimulus (GO:0051716)	1.23	4.74e-08	4.82e-06
macromolecule modification (GO:0043412)	1.23	0.000106	0.00406
regulation of nitrogen compound metabolic process (GO:0051171)	1.23	2.59e-06	0.000162
cell communication (GO:0007154)	1.23	5.36e-07	4.17e-05
regulation of primary metabolic process (GO:0080090)	1.22	3.05e-06	0.000184
regulation of metabolic process (GO:0019222)	1.22	7.19e-07	5.3e-05
regulation of cellular process (GO:0050794)	1.21	1.12e-16	3.61e-14
regulation of biological process (GO:0050789)	1.21	2.06e-17	7.7e-15
biological regulation (GO:0065007)	1.21	7.53e-19	3.35e-16
regulation of transcription by RNA polymerase II (GO:0006357)	1.21	0.00186	0.0456
regulation of macromolecule metabolic process (GO:0060255)	1.2	1.39e-05	0.000672
cellular protein metabolic process (GO:0044267)	1.19	0.000355	0.0116
regulation of nucleobase-containing compound metabolic process (GO:0019219)	1.19	0.000393	0.0125
response to stimulus (GO:0050896)	1.19	2.61e-07	2.18e-05
regulation of RNA metabolic process (GO:0051252)	1.19	0.000717	0.0212
regulation of transcription, DNA-templated (GO:0006355)	1.19	0.0012	0.0321
regulation of nucleic acid-templated transcription (GO:1903506)	1.18	0.0012	0.032
regulation of RNA biosynthetic process (GO:2001141)	1.18	0.00134	0.0348
protein metabolic process (GO:0019538)	1.18	0.000182	0.00643
organonitrogen compound metabolic process (GO:1901564)	1.14	0.00135	0.0352
cellular process (GO:0009987)	1.14	4.62e-17	1.54e-14
biological_process (GO:0008150)	1.11	2.05e-29	2.74e-26
cellular nitrogen compound metabolic process (GO:0034641)	0.71	1.2e-06	8.53e-05
organic cyclic compound metabolic process (GO:1901360)	0.7	1.69e-06	0.000114
nucleobase-containing compound metabolic process (GO:0006139)	0.68	2.3e-06	0.000148
cellular aromatic compound metabolic process (GO:0006725)	0.67	5.67e-07	4.38e-05
heterocycle metabolic process (GO:0046483)	0.67	5.98e-07	4.59e-05
nucleic acid metabolic process (GO:0090304)	0.64	2.51e-06	0.000158
cellular nitrogen compound biosynthetic process (GO:0044271)	0.63	0.000141	0.00518
cation transport (GO:0006812)	0.62	0.000973	0.0272
Unclassified (UNCLASSIFIED)	0.61	2.05e-29	2.4e-26
gene expression (GO:0010467)	0.59	7.68e-08	7.26e-06
inorganic ion transmembrane transport (GO:0098660)	0.57	0.000849	0.0241
cation transmembrane transport (GO:0098655)	0.57	0.00129	0.0337
RNA metabolic process (GO:0016070)	0.57	2.15e-06	0.00014
inorganic cation transmembrane transport (GO:0098662)	0.56	0.00113	0.0309
ion transmembrane transport (GO:0034220)	0.53	2.46e-05	0.00116
G protein-coupled receptor signaling pathway (GO:0007186)	0.53	1.23e-08	1.48e-06
peptide metabolic process (GO:0006518)	0.51	0.00046	0.0144
RNA processing (GO:0006396)	0.48	1.94e-06	0.000128
nervous system process (GO:0050877)	0.45	2.25e-06	0.000145
sensory perception (GO:0007600)	0.43	5.17e-05	0.00222
protein autophosphorylation (GO:0046777)	0.4	0.000256	0.00866
mitochondrion organization (GO:0007005)	0.38	0.000846	0.0241
translation (GO:0006412)	0.34	2.57e-05	0.00119
peptide biosynthetic process (GO:0043043)	0.33	1.38e-05	0.000667
ribonucleoprotein complex biogenesis (GO:0022613)	0.3	2.06e-06	0.000134
tRNA metabolic process (GO:0006399)	0.27	0.000746	0.0219
ncRNA metabolic process (GO:0034660)	0.24	3.68e-08	3.96e-06
RNA modification (GO:0009451)	0.21	0.00113	0.0309
positive regulation of lymphocyte activation (GO:0051251)	0.17	0.00184	0.0453
positive regulation of cell activation (GO:0050867)	0.17	0.00191	0.0465
positive regulation of leukocyte activation (GO:0002696)	0.17	0.00191	0.0464
ncRNA processing (GO:0034470)	0.15	1.53e-08	1.82e-06
ribosome biogenesis (GO:0042254)	0.08	1.02e-08	1.24e-06
rRNA metabolic process (GO:0016072)	0.05	5.29e-07	4.16e-05
rRNA processing (GO:0006364)	< 0.01	8.46e-08	7.84e-06
detection of chemical stimulus involved in sensory perception of smell (GO:0050911)	< 0.01	3.26e-06	0.000195
detection of chemical stimulus involved in sensory perception (GO:0050907)	< 0.01	3.39e-06	0.0002
detection of chemical stimulus (GO:0009593)	< 0.01	2.38e-06	0.000151
sensory perception of smell (GO:0007608)	< 0.01	1.44e-06	9.88e-05
sensory perception of chemical stimulus (GO:0007606)	< 0.01	2.79e-07	2.31e-05

## Sheet: GO processes_Venous 2
GO biological process	Fold Enrichment	P-value	FDR
apical protein localization (GO:0045176)	5.69	6.31e-05	0.00281
endothelial tube morphogenesis (GO:0061154)	5.64	0.000674	0.0196
blood vessel lumenization (GO:0072554)	5.64	0.000674	0.0195
morphogenesis of an endothelium (GO:0003159)	5.64	0.000674	0.0195
endosome organization (GO:0007032)	5.61	1.53e-05	0.000827
cellular response to amino acid stimulus (GO:0071230)	5.17	1.39e-05	0.000767
cellular response to acid chemical (GO:0071229)	5.17	1.39e-05	0.000763
glycoprotein catabolic process (GO:0006516)	4.85	0.000348	0.0116
ubiquitin-dependent protein catabolic process via the multivesicular body sorting pathway (GO:0043162)	4.66	0.000854	0.0233
negative regulation of autophagy (GO:0010507)	4.43	0.000169	0.00635
regulation of vascular endothelial growth factor receptor signaling pathway (GO:0030947)	4.43	0.00208	0.0469
positive regulation of TOR signaling (GO:0032008)	4.39	9.88e-05	0.00416
autophagy of nucleus (GO:0044804)	4.37	0.0012	0.0306
response to acid chemical (GO:0001101)	4.02	0.000108	0.00447
response to amino acid (GO:0043200)	4.02	0.000108	0.00445
phosphatidylinositol 3-kinase signaling (GO:0014065)	3.7	0.0017	0.0405
multivesicular body sorting pathway (GO:0071985)	3.62	0.000254	0.00894
endosome transport via multivesicular body sorting pathway (GO:0032509)	3.62	0.000254	0.00891
protein targeting to vacuole (GO:0006623)	3.58	0.000748	0.0209
autophagy of mitochondrion (GO:0000422)	3.57	6.67e-05	0.00293
mitochondrion disassembly (GO:0061726)	3.57	6.67e-05	0.00292
protein localization to vacuole (GO:0072665)	3.5	4.72e-06	0.00029
clathrin-dependent endocytosis (GO:0072583)	3.41	0.00167	0.0402
endothelium development (GO:0003158)	3.4	2.74e-06	0.000178
vesicle docking involved in exocytosis (GO:0006904)	3.4	0.000426	0.0136
vacuolar transport (GO:0007034)	3.39	3.85e-10	5.91e-08
regulation of autophagy (GO:0010506)	3.38	5.38e-08	5.65e-06
lymph vessel development (GO:0001945)	3.33	1.58e-06	0.000113
endosomal transport (GO:0016197)	3.31	1.95e-13	4.57e-11
vacuole organization (GO:0007033)	3.29	1.07e-08	1.3e-06
endothelial cell development (GO:0001885)	3.28	0.00213	0.0476
retrograde transport, endosome to Golgi (GO:0042147)	3.26	2.8e-05	0.00134
vasculogenesis (GO:0001570)	3.22	2.1e-05	0.00109
late endosome to vacuole transport (GO:0045324)	3.21	0.00158	0.0384
axo-dendritic transport (GO:0008088)	3.21	0.00158	0.0383
organelle localization by membrane tethering (GO:0140056)	3.17	3.17e-06	0.000203
membrane docking (GO:0022406)	3.17	3.17e-06	0.000202
endothelial cell migration (GO:0043542)	3.15	0.00117	0.0298
cytosolic transport (GO:0016482)	3.15	2.38e-06	0.000159
establishment of protein localization to vacuole (GO:0072666)	3.1	0.000167	0.00631
lysosome organization (GO:0007040)	3.1	0.00198	0.0454
lytic vacuole organization (GO:0080171)	3.1	0.00198	0.0453
autophagosome assembly (GO:0000045)	3.04	9.23e-05	0.00391
lymphangiogenesis (GO:0001946)	3.03	0.000471	0.0149
phosphatidylinositol dephosphorylation (GO:0046856)	3.02	0.00107	0.0279
autophagosome organization (GO:1905037)	2.98	0.000114	0.00463
negative regulation of protein kinase activity (GO:0006469)	2.96	8.46e-05	0.00363
negative regulation of kinase activity (GO:0033673)	2.94	6.27e-05	0.00281
regulation of TOR signaling (GO:0032006)	2.94	2.08e-05	0.00108
organelle disassembly (GO:1903008)	2.91	0.000104	0.00434
ubiquitin-dependent ERAD pathway (GO:0030433)	2.91	5.74e-05	0.00262
exocytic process (GO:0140029)	2.89	0.000233	0.00824
post-Golgi vesicle-mediated transport (GO:0006892)	2.89	0.000715	0.0203
negative regulation of BMP signaling pathway (GO:0030514)	2.89	0.000715	0.0203
epithelial cell migration (GO:0010631)	2.89	0.000715	0.0202
vesicle-mediated transport to the plasma membrane (GO:0098876)	2.88	2.76e-05	0.00133
endothelial cell differentiation (GO:0045446)	2.87	0.000526	0.0161
lysosomal transport (GO:0007041)	2.85	0.000387	0.0126
vesicle docking (GO:0048278)	2.82	0.000321	0.0109
positive regulation of proteolysis involved in cellular protein catabolic process (GO:1903052)	2.81	0.00107	0.0278
positive regulation of cellular protein catabolic process (GO:1903364)	2.81	0.00107	0.0278
negative regulation of cellular response to growth factor stimulus (GO:0090288)	2.8	0.000156	0.00601
blood vessel morphogenesis (GO:0048514)	2.8	7.21e-20	5.62e-17
SCF-dependent proteasomal ubiquitin-dependent protein catabolic process (GO:0031146)	2.77	0.000353	0.0117
macroautophagy (GO:0016236)	2.77	6.81e-06	0.000398
endocytic recycling (GO:0032456)	2.76	0.00167	0.0402
positive regulation of ubiquitin-dependent protein catabolic process (GO:2000060)	2.76	0.00167	0.0401
lymph vessel morphogenesis (GO:0036303)	2.76	0.00167	0.04
MAPK cascade (GO:0000165)	2.76	0.00167	0.0399
negative regulation of transferase activity (GO:0051348)	2.75	0.000175	0.00654
cellular response to starvation (GO:0009267)	2.75	0.000125	0.00501
ERAD pathway (GO:0036503)	2.73	6.41e-05	0.00284
positive regulation of proteasomal protein catabolic process (GO:1901800)	2.7	0.00182	0.0426
positive regulation of canonical Wnt signaling pathway (GO:0090263)	2.7	0.00182	0.0425
negative regulation of cellular catabolic process (GO:0031330)	2.67	0.000229	0.00815
blood vessel development (GO:0001568)	2.66	2.96e-20	2.52e-17
angiogenesis (GO:0001525)	2.65	3.03e-14	8.33e-12
response to endoplasmic reticulum stress (GO:0034976)	2.65	6.03e-07	4.86e-05
negative regulation of cell motility (GO:2000146)	2.64	0.00202	0.0459
epithelium migration (GO:0090132)	2.64	0.00202	0.0458
negative regulation of cellular component movement (GO:0051271)	2.64	0.00202	0.0456
regulation of ubiquitin-dependent protein catabolic process (GO:2000058)	2.63	0.000511	0.0158
regulation of cellular protein catabolic process (GO:1903362)	2.63	0.000192	0.00701
Ras protein signal transduction (GO:0007265)	2.62	5.53e-08	5.75e-06
Rho protein signal transduction (GO:0007266)	2.59	0.00114	0.0293
small GTPase mediated signal transduction (GO:0007264)	2.59	4.28e-10	6.46e-08
vasculature development (GO:0001944)	2.58	4.98e-22	7.76e-19
regulation of cellular response to growth factor stimulus (GO:0090287)	2.56	3.82e-08	4.21e-06
response to starvation (GO:0042594)	2.55	0.000201	0.00726
cellular response to nutrient levels (GO:0031669)	2.55	0.000411	0.0133
regulation of proteolysis involved in cellular protein catabolic process (GO:1903050)	2.55	0.000358	0.0118
receptor-mediated endocytosis (GO:0006898)	2.53	5.68e-05	0.00261
tissue homeostasis (GO:0001894)	2.51	0.000627	0.0186
negative regulation of transmembrane receptor protein serine/threonine kinase signaling pathway (GO:0090101)	2.51	0.000898	0.0241
sprouting angiogenesis (GO:0002040)	2.49	2.19e-05	0.00112
negative regulation of protein phosphorylation (GO:0001933)	2.48	0.000338	0.0113
cellular response to extracellular stimulus (GO:0031668)	2.48	0.000477	0.015
epiboly (GO:0090504)	2.47	0.000674	0.0194
carbohydrate derivative catabolic process (GO:1901136)	2.47	1.21e-05	0.000681
regulation of proteasomal ubiquitin-dependent protein catabolic process (GO:0032434)	2.45	0.00174	0.0411
regulation of I-kappaB kinase/NF-kappaB signaling (GO:0043122)	2.43	0.00147	0.0362
regulation of actin filament organization (GO:0110053)	2.41	3.92e-07	3.36e-05
regulation of actin filament polymerization (GO:0030833)	2.41	1.69e-05	0.000903
negative regulation of catabolic process (GO:0009895)	2.4	0.000811	0.0223
phosphatidylinositol phosphate biosynthetic process (GO:0046854)	2.4	0.00113	0.0292
cellular response to external stimulus (GO:0071496)	2.39	0.00047	0.0149
regulation of proteasomal protein catabolic process (GO:0061136)	2.39	0.00159	0.0386
vesicle organization (GO:0016050)	2.38	4.63e-07	3.8e-05
negative regulation of protein-containing complex disassembly (GO:0043242)	2.38	0.00225	0.0496
autophagy (GO:0006914)	2.38	2.06e-06	0.000141
process utilizing autophagic mechanism (GO:0061919)	2.38	2.06e-06	0.00014
regulation of actin filament length (GO:0030832)	2.37	2.24e-05	0.00113
regulation of actin polymerization or depolymerization (GO:0008064)	2.37	2.24e-05	0.00112
negative regulation of phosphorylation (GO:0042326)	2.37	0.000386	0.0126
cell growth (GO:0016049)	2.36	0.00125	0.0319
regulation of supramolecular fiber organization (GO:1902903)	2.36	7.66e-08	7.71e-06
negative regulation of protein-containing complex assembly (GO:0031333)	2.35	0.00175	0.0414
negative regulation of supramolecular fiber organization (GO:1902904)	2.32	0.00127	0.0321
regulation of protein depolymerization (GO:1901879)	2.32	0.00194	0.0449
tube morphogenesis (GO:0035239)	2.32	8.74e-20	6.29e-17
negative regulation of cytoskeleton organization (GO:0051494)	2.3	0.00095	0.0253
regulation of protein-containing complex disassembly (GO:0043244)	2.28	0.000731	0.0205
regulation of protein polymerization (GO:0032271)	2.27	4.14e-05	0.00191
hexose metabolic process (GO:0019318)	2.25	0.00199	0.0455
cellular component disassembly (GO:0022411)	2.24	6.1e-05	0.00275
regulation of cellular catabolic process (GO:0031329)	2.24	1.04e-08	1.28e-06
positive regulation of protein catabolic process (GO:0045732)	2.22	0.00213	0.0476
regulation of BMP signaling pathway (GO:0030510)	2.22	0.000706	0.0201
sphingolipid metabolic process (GO:0006665)	2.22	0.000188	0.00693
regulation of canonical Wnt signaling pathway (GO:0060828)	2.21	4.1e-05	0.0019
regulation of protein catabolic process (GO:0042176)	2.19	0.000284	0.00979
morphogenesis of an epithelial sheet (GO:0002011)	2.18	0.000861	0.0234
regulation of vasculature development (GO:1901342)	2.18	0.000861	0.0233
anatomical structure homeostasis (GO:0060249)	2.15	0.00127	0.0322
vesicle-mediated transport (GO:0016192)	2.13	2.43e-24	7.59e-21
regulation of protein-containing complex assembly (GO:0043254)	2.12	7.93e-05	0.00343
exocytosis (GO:0006887)	2.12	3.45e-05	0.00162
tube development (GO:0035295)	2.12	1.84e-19	1.23e-16
cell-cell signaling by wnt (GO:0198738)	2.11	2.2e-05	0.00112
Wnt signaling pathway (GO:0016055)	2.11	2.2e-05	0.00111
regulation of actin filament-based process (GO:0032970)	2.1	1.23e-06	9.03e-05
epithelial cell development (GO:0002064)	2.09	0.000584	0.0176
response to nutrient levels (GO:0031667)	2.09	0.00133	0.0333
negative regulation of phosphorus metabolic process (GO:0010563)	2.09	0.00133	0.0332
negative regulation of phosphate metabolic process (GO:0045936)	2.09	0.00133	0.0331
organelle fusion (GO:0048284)	2.09	0.00202	0.0457
regulation of catabolic process (GO:0009894)	2.08	4.92e-08	5.23e-06
regulation of actin cytoskeleton organization (GO:0032956)	2.08	1.74e-06	0.000122
developmental growth involved in morphogenesis (GO:0060560)	2.07	0.000633	0.0187
protein polyubiquitination (GO:0000209)	2.07	5.92e-05	0.00269
response to extracellular stimulus (GO:0009991)	2.05	0.00148	0.0365
regulation of Wnt signaling pathway (GO:0030111)	2.04	1.85e-05	0.000974
circulatory system development (GO:0072359)	2.04	9.45e-22	1.26e-18
epithelial tube morphogenesis (GO:0060562)	2.03	1.61e-06	0.000114
positive regulation of cellular catabolic process (GO:0031331)	2.01	0.000772	0.0215
anterior/posterior pattern specification (GO:0009952)	2.01	2.49e-06	0.000165
establishment of vesicle localization (GO:0051650)	2.01	0.00194	0.0448
regulation of cellular component size (GO:0032535)	2	4.45e-06	0.000276
embryonic heart tube morphogenesis (GO:0003143)	2	0.000483	0.0151
glycerophospholipid metabolic process (GO:0006650)	1.99	1.76e-05	0.000931
glycerolipid metabolic process (GO:0046486)	1.98	2.21e-06	0.000149
pigmentation (GO:0043473)	1.97	0.000553	0.0168
actin filament-based process (GO:0030029)	1.97	4.74e-12	8.87e-10
phosphatidylinositol metabolic process (GO:0046488)	1.97	0.000608	0.0182
actin cytoskeleton organization (GO:0030036)	1.96	1.74e-11	3.08e-09
Golgi vesicle transport (GO:0048193)	1.95	0.000112	0.00455
anatomical structure formation involved in morphogenesis (GO:0048646)	1.95	5.12e-16	2e-13
organelle localization (GO:0051640)	1.95	1.71e-06	0.00012
proteasome-mediated ubiquitin-dependent protein catabolic process (GO:0043161)	1.94	1.45e-05	0.000791
cell surface receptor signaling pathway involved in cell-cell signaling (GO:1905114)	1.93	0.000158	0.00604
regulation of GTPase activity (GO:0043087)	1.93	8.71e-06	0.0005
heart morphogenesis (GO:0003007)	1.92	2.04e-05	0.00106
endocytosis (GO:0006897)	1.92	1.13e-06	8.56e-05
morphogenesis of an epithelium (GO:0002009)	1.92	2.65e-09	3.75e-07
gastrulation (GO:0007369)	1.92	2.16e-05	0.00111
positive regulation of GTPase activity (GO:0043547)	1.91	0.000104	0.00433
lateral line system development (GO:0048925)	1.91	0.00178	0.0419
regulation of transmembrane receptor protein serine/threonine kinase signaling pathway (GO:0090092)	1.9	0.000528	0.0161
protein transport (GO:0015031)	1.9	1.03e-13	2.6e-11
regulation of cytoskeleton organization (GO:0051493)	1.89	1.34e-06	9.8e-05
response to organonitrogen compound (GO:0010243)	1.89	2.44e-05	0.00121
embryonic skeletal system morphogenesis (GO:0048704)	1.89	0.000316	0.0107
embryonic heart tube development (GO:0035050)	1.88	0.000638	0.0188
establishment of protein localization (GO:0045184)	1.88	1.56e-13	3.74e-11
embryonic morphogenesis (GO:0048598)	1.87	1.45e-12	2.88e-10
actin filament organization (GO:0007015)	1.87	5.75e-06	0.00034
tissue morphogenesis (GO:0048729)	1.87	5.29e-10	7.85e-08
negative regulation of signal transduction (GO:0009968)	1.86	9.56e-09	1.22e-06
regulation of protein kinase activity (GO:0045859)	1.86	0.000882	0.0238
ameboidal-type cell migration (GO:0001667)	1.86	6.55e-05	0.00289
skeletal system morphogenesis (GO:0048705)	1.86	0.000218	0.00779
protein localization (GO:0008104)	1.85	5.23e-18	2.88e-15
epithelium development (GO:0060429)	1.85	1.68e-14	4.92e-12
intracellular transport (GO:0046907)	1.84	3.49e-15	1.17e-12
embryonic skeletal system development (GO:0048706)	1.84	0.000288	0.00987
positive regulation of catabolic process (GO:0009896)	1.84	0.0015	0.0369
regulation of anatomical structure morphogenesis (GO:0022603)	1.84	7.43e-07	5.89e-05
ubiquitin-dependent protein catabolic process (GO:0006511)	1.82	4.16e-08	4.47e-06
phospholipid metabolic process (GO:0006644)	1.81	2.57e-05	0.00126
regulation of vesicle-mediated transport (GO:0060627)	1.81	0.00135	0.0335
negative regulation of cell communication (GO:0010648)	1.81	3.36e-08	3.84e-06
negative regulation of signaling (GO:0023057)	1.81	3.36e-08	3.79e-06
protein catabolic process (GO:0030163)	1.8	2.7e-09	3.77e-07
epithelial cell differentiation (GO:0030855)	1.8	0.000134	0.00531
kidney development (GO:0001822)	1.8	0.000689	0.0197
negative regulation of intracellular signal transduction (GO:1902532)	1.8	0.00177	0.0417
modification-dependent protein catabolic process (GO:0019941)	1.8	5.94e-08	6.11e-06
secretion by cell (GO:0032940)	1.8	0.000609	0.0181
cellular protein catabolic process (GO:0044257)	1.8	7.76e-09	1.02e-06
urogenital system development (GO:0001655)	1.79	0.000775	0.0214
proteolysis involved in cellular protein catabolic process (GO:0051603)	1.79	1.01e-08	1.26e-06
renal system development (GO:0072001)	1.79	0.000725	0.0204
secretion (GO:0046903)	1.79	0.000445	0.0142
regionalization (GO:0003002)	1.79	1.54e-06	0.000111
positive regulation of hydrolase activity (GO:0051345)	1.78	0.000164	0.0062
regulation of kinase activity (GO:0043549)	1.78	0.000152	0.00591
modification-dependent macromolecule catabolic process (GO:0043632)	1.77	1.04e-07	1.01e-05
intracellular protein transport (GO:0006886)	1.77	1.48e-07	1.43e-05
embryonic organ development (GO:0048568)	1.77	6.12e-09	8.18e-07
endomembrane system organization (GO:0010256)	1.77	0.000198	0.00719
regulation of cellular component biogenesis (GO:0044087)	1.76	3.68e-05	0.00172
embryonic organ morphogenesis (GO:0048562)	1.74	2.79e-06	0.00018
regulation of transferase activity (GO:0051338)	1.74	0.000191	0.00702
proteasomal protein catabolic process (GO:0010498)	1.74	0.000178	0.00659
response to nitrogen compound (GO:1901698)	1.73	0.000161	0.00614
pattern specification process (GO:0007389)	1.73	1.87e-08	2.21e-06
skeletal system development (GO:0001501)	1.73	2.77e-05	0.00133
cellular protein localization (GO:0034613)	1.73	1.31e-10	2.18e-08
cellular localization (GO:0051641)	1.72	2.54e-18	1.49e-15
cellular macromolecule localization (GO:0070727)	1.72	1.54e-10	2.52e-08
establishment of localization in cell (GO:0051649)	1.72	3.84e-14	1.03e-11
regulation of intracellular signal transduction (GO:1902531)	1.72	2.16e-08	2.53e-06
macromolecule localization (GO:0033036)	1.71	4.96e-17	2.44e-14
regulation of signal transduction (GO:0009966)	1.71	2.62e-16	1.22e-13
regulation of anatomical structure size (GO:0090066)	1.71	0.000142	0.00555
nitrogen compound transport (GO:0071705)	1.71	4.11e-12	7.84e-10
heart development (GO:0007507)	1.7	3.41e-07	3.01e-05
negative regulation of response to stimulus (GO:0048585)	1.69	1.79e-07	1.68e-05
export from cell (GO:0140352)	1.69	0.00151	0.037
anatomical structure morphogenesis (GO:0009653)	1.68	4.81e-24	1.12e-20
chordate embryonic development (GO:0043009)	1.67	1.84e-06	0.000128
tissue development (GO:0009888)	1.67	7.07e-16	2.65e-13
positive regulation of signal transduction (GO:0009967)	1.67	1.48e-06	0.000107
embryo development ending in birth or egg hatching (GO:0009792)	1.67	2.52e-06	0.000166
cell migration (GO:0016477)	1.67	9.03e-08	8.99e-06
supramolecular fiber organization (GO:0097435)	1.67	4.33e-06	0.00027
embryo development (GO:0009790)	1.66	2.29e-12	4.47e-10
determination of bilateral symmetry (GO:0009855)	1.65	0.000382	0.0126
specification of symmetry (GO:0009799)	1.65	0.000382	0.0125
determination of left/right symmetry (GO:0007368)	1.65	0.000727	0.0204
localization within membrane (GO:0051668)	1.65	0.000568	0.0171
muscle cell differentiation (GO:0042692)	1.64	0.00154	0.0375
cytoskeleton organization (GO:0007010)	1.64	6.46e-10	9.45e-08
organonitrogen compound catabolic process (GO:1901565)	1.63	9.19e-09	1.19e-06
organic substance transport (GO:0071702)	1.62	6.73e-13	1.4e-10
regulation of developmental process (GO:0050793)	1.62	9.72e-09	1.23e-06
cellular response to endogenous stimulus (GO:0071495)	1.62	0.000103	0.00433
localization of cell (GO:0051674)	1.61	4.1e-07	3.46e-05
cell motility (GO:0048870)	1.61	4.1e-07	3.42e-05
positive regulation of catalytic activity (GO:0043085)	1.6	7.09e-05	0.00309
macromolecule catabolic process (GO:0009057)	1.6	3.16e-07	2.84e-05
cellular macromolecule catabolic process (GO:0044265)	1.6	9.01e-07	7.02e-05
regulation of hydrolase activity (GO:0051336)	1.6	8.91e-05	0.00379
regulation of cell population proliferation (GO:0042127)	1.59	0.000676	0.0194
regulation of organelle organization (GO:0033043)	1.59	4e-05	0.00186
regulation of locomotion (GO:0040012)	1.59	0.00173	0.0411
regulation of signaling (GO:0023051)	1.58	2.98e-13	6.49e-11
carbohydrate metabolic process (GO:0005975)	1.58	0.000605	0.0181
response to endogenous stimulus (GO:0009719)	1.58	0.000127	0.00509
regulation of cell communication (GO:0010646)	1.58	4.71e-13	1e-10
positive regulation of intracellular signal transduction (GO:1902533)	1.58	0.00128	0.0323
regulation of catalytic activity (GO:0050790)	1.57	3.96e-07	3.37e-05
regulation of cellular component movement (GO:0051270)	1.57	0.00222	0.0493
cellular catabolic process (GO:0044248)	1.57	2.65e-10	4.13e-08
animal organ morphogenesis (GO:0009887)	1.56	3.68e-07	3.19e-05
positive regulation of cell communication (GO:0010647)	1.55	2.69e-05	0.00131
positive regulation of signaling (GO:0023056)	1.54	2.75e-05	0.00133
locomotion (GO:0040011)	1.54	9.74e-08	9.59e-06
response to organic substance (GO:0010033)	1.53	3.37e-07	3e-05
regulation of protein modification process (GO:0031399)	1.53	0.000488	0.0152
enzyme linked receptor protein signaling pathway (GO:0007167)	1.52	0.00051	0.0159
negative regulation of RNA metabolic process (GO:0051253)	1.52	0.0011	0.0283
catabolic process (GO:0009056)	1.52	2.34e-10	3.71e-08
regulation of cell differentiation (GO:0045595)	1.51	0.000672	0.0196
positive regulation of molecular function (GO:0044093)	1.51	0.000192	0.007
negative regulation of transcription, DNA-templated (GO:0045892)	1.51	0.00193	0.0447
cellular lipid metabolic process (GO:0044255)	1.51	2.51e-05	0.00124
regulation of phosphorylation (GO:0042325)	1.51	0.0011	0.0283
regulation of cellular component organization (GO:0051128)	1.51	2.61e-06	0.000171
negative regulation of RNA biosynthetic process (GO:1902679)	1.51	0.00197	0.0453
negative regulation of nucleic acid-templated transcription (GO:1903507)	1.51	0.00197	0.0452
cellular response to organic substance (GO:0071310)	1.5	2.31e-05	0.00115
regulation of molecular function (GO:0065009)	1.49	6.52e-07	5.22e-05
regulation of phosphate metabolic process (GO:0019220)	1.49	0.000773	0.0215
regulation of phosphorus metabolic process (GO:0051174)	1.49	0.000773	0.0214
regulation of multicellular organismal development (GO:2000026)	1.48	0.00182	0.0426
movement of cell or subcellular component (GO:0006928)	1.47	1.96e-07	1.81e-05
protein ubiquitination (GO:0016567)	1.47	0.000399	0.0129
regulation of response to stimulus (GO:0048583)	1.46	1.8e-10	2.9e-08
localization (GO:0051179)	1.45	2.48e-23	4.64e-20
proteolysis (GO:0006508)	1.45	1.22e-06	9.07e-05
hematopoietic or lymphoid organ development (GO:0048534)	1.45	0.00208	0.0469
organic substance catabolic process (GO:1901575)	1.44	4.17e-07	3.45e-05
transport (GO:0006810)	1.43	7.51e-16	2.7e-13
establishment of localization (GO:0051234)	1.43	3.52e-16	1.5e-13
cell morphogenesis (GO:0000902)	1.42	0.000642	0.0188
system development (GO:0048731)	1.42	6.16e-19	3.84e-16
cellular component morphogenesis (GO:0032989)	1.42	0.000942	0.0252
protein modification by small protein conjugation (GO:0032446)	1.42	0.000956	0.0254
multicellular organism development (GO:0007275)	1.42	3.81e-21	3.56e-18
protein modification by small protein conjugation or removal (GO:0070647)	1.4	0.000514	0.0159
lipid metabolic process (GO:0006629)	1.4	0.000142	0.00556
anatomical structure development (GO:0048856)	1.4	1.27e-21	1.32e-18
negative regulation of cellular metabolic process (GO:0031324)	1.4	0.000261	0.00905
developmental process (GO:0032502)	1.39	1.26e-21	1.48e-18
animal organ development (GO:0048513)	1.39	1.64e-11	2.95e-09
cell development (GO:0048468)	1.37	5.36e-06	0.000321
cell surface receptor signaling pathway (GO:0007166)	1.36	1.52e-05	0.000824
positive regulation of cellular metabolic process (GO:0031325)	1.35	0.00012	0.00482
phosphorylation (GO:0016310)	1.35	8.72e-05	0.00372
intracellular signal transduction (GO:0035556)	1.34	8.17e-05	0.00352
regulation of multicellular organismal process (GO:0051239)	1.34	0.00212	0.0476
positive regulation of cellular process (GO:0048522)	1.33	1.5e-07	1.43e-05
positive regulation of response to stimulus (GO:0048584)	1.33	0.00223	0.0493
cell differentiation (GO:0030154)	1.33	3.8e-08	4.24e-06
positive regulation of nitrogen compound metabolic process (GO:0051173)	1.33	0.00062	0.0184
cellular response to chemical stimulus (GO:0070887)	1.33	0.000839	0.023
cellular developmental process (GO:0048869)	1.32	7.04e-08	7.15e-06
negative regulation of cellular process (GO:0048523)	1.32	1.18e-06	8.85e-05
regulation of localization (GO:0032879)	1.31	0.00222	0.0494
phosphate-containing compound metabolic process (GO:0006796)	1.31	7.01e-06	0.000407
phosphorus metabolic process (GO:0006793)	1.31	7.48e-06	0.000432
nervous system development (GO:0007399)	1.31	1.65e-05	0.000885
multicellular organismal process (GO:0032501)	1.3	7.42e-15	2.24e-12
positive regulation of metabolic process (GO:0009893)	1.3	0.000521	0.016
organelle organization (GO:0006996)	1.3	7.48e-07	5.88e-05
neurogenesis (GO:0022008)	1.29	0.00109	0.0282
negative regulation of biological process (GO:0048519)	1.28	4.8e-06	0.000294
positive regulation of biological process (GO:0048518)	1.28	2e-06	0.000137
response to chemical (GO:0042221)	1.26	0.000352	0.0117
regulation of cellular metabolic process (GO:0031323)	1.24	2.33e-08	2.69e-06
regulation of transcription by RNA polymerase II (GO:0006357)	1.23	0.000292	0.00996
regulation of metabolic process (GO:0019222)	1.22	1.63e-07	1.54e-05
cellular protein modification process (GO:0006464)	1.21	0.000258	0.00902
protein modification process (GO:0036211)	1.21	0.000258	0.00898
regulation of primary metabolic process (GO:0080090)	1.21	3.86e-06	0.000243
regulation of nitrogen compound metabolic process (GO:0051171)	1.21	5.4e-06	0.000322
regulation of transcription, DNA-templated (GO:0006355)	1.2	0.000156	0.00603
regulation of nucleic acid-templated transcription (GO:1903506)	1.2	0.000175	0.00654
regulation of RNA biosynthetic process (GO:2001141)	1.2	0.000176	0.00653
regulation of macromolecule metabolic process (GO:0060255)	1.18	2.82e-05	0.00134
cellular protein metabolic process (GO:0044267)	1.18	0.00033	0.0111
cellular component organization (GO:0016043)	1.18	6.23e-05	0.0028
regulation of cellular biosynthetic process (GO:0031326)	1.18	0.000419	0.0135
regulation of RNA metabolic process (GO:0051252)	1.18	0.000515	0.0159
biological regulation (GO:0065007)	1.18	3.34e-16	1.49e-13
regulation of macromolecule biosynthetic process (GO:0010556)	1.18	0.000534	0.0162
regulation of biosynthetic process (GO:0009889)	1.18	0.000482	0.0151
regulation of cellular process (GO:0050794)	1.18	2.92e-13	6.5e-11
regulation of cellular macromolecule biosynthetic process (GO:2000112)	1.18	0.000648	0.0189
regulation of biological process (GO:0050789)	1.17	2.51e-13	5.73e-11
protein metabolic process (GO:0019538)	1.17	0.000233	0.00825
regulation of nucleobase-containing compound metabolic process (GO:0019219)	1.16	0.00163	0.0394
cellular response to stimulus (GO:0051716)	1.15	0.00013	0.00519
organonitrogen compound metabolic process (GO:1901564)	1.15	0.000205	0.00736
cell communication (GO:0007154)	1.14	0.00104	0.0273
response to stimulus (GO:0050896)	1.11	0.00143	0.0355
biological_process (GO:0008150)	1.11	1.55e-31	1.45e-27
cellular process (GO:0009987)	1.1	6.87e-11	1.17e-08
cellular macromolecule biosynthetic process (GO:0034645)	0.73	0.00218	0.0487
macromolecule biosynthetic process (GO:0009059)	0.73	0.0019	0.0441
cellular nitrogen compound biosynthetic process (GO:0044271)	0.66	0.000204	0.00734
protein-containing complex assembly (GO:0065003)	0.64	0.000898	0.0242
cellular nitrogen compound metabolic process (GO:0034641)	0.63	7.48e-12	1.37e-09
Unclassified (UNCLASSIFIED)	0.62	1.55e-31	7.26e-28
organic cyclic compound metabolic process (GO:1901360)	0.57	1.17e-13	2.88e-11
peptide metabolic process (GO:0006518)	0.57	0.00106	0.0279
heterocycle metabolic process (GO:0046483)	0.55	8.46e-14	2.2e-11
G protein-coupled receptor signaling pathway (GO:0007186)	0.55	1.5e-08	1.8e-06
cellular aromatic compound metabolic process (GO:0006725)	0.54	6.71e-15	2.17e-12
chromosome organization (GO:0051276)	0.53	0.000136	0.00533
nucleobase-containing compound metabolic process (GO:0006139)	0.53	7.21e-15	2.25e-12
cellular response to DNA damage stimulus (GO:0006974)	0.52	0.000296	0.0101
nervous system process (GO:0050877)	0.52	1.37e-05	0.000761
sensory perception (GO:0007600)	0.5	0.000284	0.00978
RNA metabolic process (GO:0016070)	0.45	2.55e-11	4.42e-09
nucleic acid metabolic process (GO:0090304)	0.45	4.15e-16	1.69e-13
regulation of mitotic cell cycle (GO:0007346)	0.44	1.24e-05	0.000693
DNA metabolic process (GO:0006259)	0.43	5.33e-06	0.000322
DNA repair (GO:0006281)	0.43	0.000111	0.00454
gene expression (GO:0010467)	0.42	1.43e-17	7.43e-15
mRNA metabolic process (GO:0016071)	0.4	3.6e-06	0.000227
regulation of cytosolic calcium ion concentration (GO:0051480)	0.39	0.0014	0.0347
detection of stimulus (GO:0051606)	0.38	0.000438	0.014
RNA splicing (GO:0008380)	0.37	0.000131	0.00521
translation (GO:0006412)	0.37	1.72e-05	0.000914
protein autophosphorylation (GO:0046777)	0.37	3.03e-05	0.00143
peptide biosynthetic process (GO:0043043)	0.36	9.35e-06	0.00053
mRNA processing (GO:0006397)	0.35	5.15e-06	0.000313
detection of stimulus involved in sensory perception (GO:0050906)	0.3	0.00103	0.0271
double-strand break repair (GO:0006302)	0.29	0.00131	0.033
tRNA metabolic process (GO:0006399)	0.28	0.000386	0.0126
RNA processing (GO:0006396)	0.27	1.96e-14	5.56e-12
ncRNA metabolic process (GO:0034660)	0.25	5.37e-09	7.39e-07
RNA modification (GO:0009451)	0.24	0.000854	0.0232
sensory perception of chemical stimulus (GO:0007606)	0.21	0.000158	0.00605
DNA recombination (GO:0006310)	0.21	0.000107	0.00444
ncRNA processing (GO:0034470)	0.16	1.33e-09	1.91e-07
neuropeptide signaling pathway (GO:0007218)	0.16	0.000816	0.0224
mRNA splicing, via spliceosome (GO:0000398)	0.13	1.06e-06	8.19e-05
RNA splicing, via transesterification reactions with bulged adenosine as nucleophile (GO:0000377)	0.13	1.06e-06	8.12e-05
RNA splicing, via transesterification reactions (GO:0000375)	0.13	1.06e-06	8.06e-05
ribonucleoprotein complex assembly (GO:0022618)	0.11	8.8e-06	0.000502
ribonucleoprotein complex subunit organization (GO:0071826)	0.11	6.13e-06	0.00036
ribonucleoprotein complex biogenesis (GO:0022613)	0.05	3.49e-15	1.21e-12
rRNA metabolic process (GO:0016072)	0.05	3.96e-08	4.31e-06
rRNA processing (GO:0006364)	< 0.01	5.51e-09	7.46e-07
detection of chemical stimulus involved in sensory perception of smell (GO:0050911)	< 0.01	5.41e-07	4.4e-05
detection of chemical stimulus involved in sensory perception (GO:0050907)	< 0.01	3.48e-07	3.04e-05
detection of chemical stimulus (GO:0009593)	< 0.01	2.37e-07	2.17e-05
ribosomal small subunit biogenesis (GO:0042274)	< 0.01	0.00097	0.0256
ribosomal large subunit biogenesis (GO:0042273)	< 0.01	0.000959	0.0254
ribosome biogenesis (GO:0042254)	< 0.01	8.81e-13	1.79e-10
sensory perception of smell (GO:0007608)	< 0.01	2.5e-07	2.27e-05

## Sheet: GO_VE-other
GO biological process	Fold Enrichment	P-value	FDR
skeletal muscle satellite cell migration (GO:1902766)	32.26	0.000316	0.0315
vascular endothelial growth factor receptor signaling pathway (GO:0048010)	14.94	5.09e-05	0.0069
Arp2/3 complex-mediated actin nucleation (GO:0034314)	13.44	7.8e-05	0.00948
regulation of vascular permeability (GO:0043114)	13.44	0.000421	0.0398
endothelium development (GO:0003158)	9.43	3.66e-07	7.14e-05
Rho protein signal transduction (GO:0007266)	8.96	2.06e-06	0.000339
cortical actin cytoskeleton organization (GO:0030866)	8.67	0.000469	0.0426
cortical cytoskeleton organization (GO:0030865)	8.54	8.32e-07	0.000159
endothelial cell differentiation (GO:0045446)	8.18	4.83e-05	0.00664
epithelial cell differentiation involved in kidney development (GO:0035850)	8.07	0.000181	0.0192
cell differentiation involved in kidney development (GO:0061005)	7.87	0.000204	0.0215
regulation of actin filament length (GO:0030832)	7.56	6.63e-10	2.48e-07
regulation of actin polymerization or depolymerization (GO:0008064)	7.56	6.63e-10	2.39e-07
regulation of cell shape (GO:0008360)	7.52	7.24e-08	1.78e-05
regulation of actin filament polymerization (GO:0030833)	7.42	2.69e-09	8.66e-07
nephron epithelium development (GO:0072009)	6.84	0.000134	0.0147
regulation of cell morphogenesis (GO:0022604)	6.66	8.94e-08	1.99e-05
regulation of protein polymerization (GO:0032271)	6.62	1.17e-08	3.32e-06
regulation of actin filament organization (GO:0110053)	6.56	2.02e-10	9.93e-08
kidney epithelium development (GO:0072073)	6.52	6.11e-05	0.00805
regulation of actin filament-based process (GO:0032970)	6.46	6.42e-14	1e-10
regulation of actin cytoskeleton organization (GO:0032956)	6.29	3.31e-13	3.44e-10
cytokinesis (GO:0000910)	6.23	8.13e-05	0.00975
glomerulus development (GO:0032835)	5.97	0.000288	0.0289
actin filament organization (GO:0007015)	5.86	4.69e-15	8.77e-12
cytoskeleton-dependent cytokinesis (GO:0061640)	5.79	0.000343	0.0334
regulation of protein-containing complex assembly (GO:0043254)	5.74	7.28e-08	1.75e-05
morphogenesis of an epithelial sheet (GO:0002011)	5.6	2.5e-05	0.00359
sprouting angiogenesis (GO:0002040)	5.58	1.02e-05	0.00154
actin filament-based process (GO:0030029)	5.55	4.87e-25	4.55e-21
regulation of supramolecular fiber organization (GO:1902903)	5.54	2.92e-09	9.1e-07
actin cytoskeleton organization (GO:0030036)	5.53	3.69e-24	1.72e-20
nephron development (GO:0072006)	5.5	7.21e-05	0.009
epiboly (GO:0090504)	5.46	0.000478	0.0426
Ras protein signal transduction (GO:0007265)	5.45	3.41e-07	6.78e-05
vesicle-mediated transport to the plasma membrane (GO:0098876)	5.38	0.000517	0.0457
positive regulation of supramolecular fiber organization (GO:1902905)	5.38	0.000517	0.0452
small GTPase mediated signal transduction (GO:0007264)	5.35	5.09e-09	1.54e-06
actomyosin structure organization (GO:0031032)	5.3	1.13e-06	0.000208
protein localization to plasma membrane (GO:0072659)	5.07	5.44e-05	0.00727
endosomal transport (GO:0016197)	5.02	2.06e-06	0.000344
blood vessel morphogenesis (GO:0048514)	4.96	7.99e-13	6.23e-10
angiogenesis (GO:0001525)	4.84	4.33e-10	1.84e-07
receptor-mediated endocytosis (GO:0006898)	4.83	0.000407	0.0388
blood vessel development (GO:0001568)	4.68	3.07e-13	3.6e-10
protein localization to cell periphery (GO:1990778)	4.52	0.000133	0.0148
regulation of cytoskeleton organization (GO:0051493)	4.43	5.31e-10	2.16e-07
supramolecular fiber organization (GO:0097435)	4.17	3.93e-13	3.34e-10
vasculature development (GO:0001944)	4.16	1.69e-12	1.22e-09
regulation of cellular component biogenesis (GO:0044087)	3.9	8.9e-08	2.03e-05
regulation of cellular component size (GO:0032535)	3.79	6.07e-06	0.000978
cytoskeleton organization (GO:0007010)	3.61	2.79e-18	8.69e-15
regulation of vesicle-mediated transport (GO:0060627)	3.54	0.000453	0.0416
epithelial cell differentiation (GO:0030855)	3.44	3.47e-05	0.00492
tube morphogenesis (GO:0035239)	3.41	3.51e-10	1.64e-07
regulation of organelle organization (GO:0033043)	3.35	1.5e-08	4.13e-06
kidney development (GO:0001822)	3.33	0.000433	0.0405
renal system development (GO:0072001)	3.31	0.000452	0.0419
endocytosis (GO:0006897)	3.29	1.22e-05	0.00181
anterior/posterior pattern specification (GO:0009952)	3.27	0.000105	0.0122
regulation of anatomical structure morphogenesis (GO:0022603)	3.26	1.67e-06	0.000289
urogenital system development (GO:0001655)	3.24	0.000537	0.0465
gastrulation (GO:0007369)	3.15	0.000252	0.0262
anatomical structure formation involved in morphogenesis (GO:0048646)	3.08	6.09e-11	3.16e-08
regulation of anatomical structure size (GO:0090066)	3.01	9.72e-05	0.0115
tube development (GO:0035295)	3	8.62e-10	2.99e-07
circulatory system development (GO:0072359)	2.88	4.72e-11	2.94e-08
epithelium development (GO:0060429)	2.85	4.02e-10	1.79e-07
morphogenesis of an epithelium (GO:0002009)	2.84	6.07e-06	0.000963
cell migration (GO:0016477)	2.81	1.09e-07	2.38e-05
vesicle-mediated transport (GO:0016192)	2.78	6.12e-10	2.39e-07
localization of cell (GO:0051674)	2.76	6.94e-08	1.8e-05
cell motility (GO:0048870)	2.76	6.94e-08	1.75e-05
tissue morphogenesis (GO:0048729)	2.59	1.31e-05	0.00191
regulation of cellular component organization (GO:0051128)	2.55	2.23e-07	4.54e-05
regionalization (GO:0003002)	2.53	0.000325	0.032
anatomical structure morphogenesis (GO:0009653)	2.4	3.51e-15	8.21e-12
embryonic morphogenesis (GO:0048598)	2.4	9.96e-06	0.00153
locomotion (GO:0040011)	2.32	9.4e-07	0.000176
movement of cell or subcellular component (GO:0006928)	2.3	1.21e-07	2.57e-05
tissue development (GO:0009888)	2.21	1.74e-08	4.66e-06
protein localization (GO:0008104)	2.21	1.34e-06	0.000237
cellular protein localization (GO:0034613)	2.17	6.32e-05	0.00821
cellular macromolecule localization (GO:0070727)	2.15	6.89e-05	0.0087
embryo development (GO:0009790)	2.09	6.7e-06	0.00104
intracellular transport (GO:0046907)	2.08	6.41e-05	0.00821
organelle organization (GO:0006996)	2.07	5.97e-11	3.28e-08
regulation of developmental process (GO:0050793)	2.06	0.00017	0.0183
cellular localization (GO:0051641)	2	1.77e-06	0.000302
establishment of localization in cell (GO:0051649)	1.84	0.000477	0.0429
macromolecule localization (GO:0033036)	1.83	7.48e-05	0.00921
system development (GO:0048731)	1.81	5.01e-11	2.93e-08
anatomical structure development (GO:0048856)	1.8	1.39e-13	1.86e-10
multicellular organism development (GO:0007275)	1.78	9.77e-12	6.53e-09
developmental process (GO:0032502)	1.77	3.35e-13	3.13e-10
cellular component assembly (GO:0022607)	1.76	0.000143	0.0155
cell development (GO:0048468)	1.72	0.000538	0.0462
animal organ development (GO:0048513)	1.72	1.15e-06	0.000207
cellular component organization (GO:0016043)	1.69	7.22e-09	2.11e-06
regulation of biological quality (GO:0065008)	1.62	0.000347	0.0334
cellular component organization or biogenesis (GO:0071840)	1.61	8.8e-08	2.06e-05
localization (GO:0051179)	1.6	1.82e-07	3.79e-05
multicellular organismal process (GO:0032501)	1.59	2.58e-09	8.62e-07
cell differentiation (GO:0030154)	1.57	0.000256	0.0263
cellular developmental process (GO:0048869)	1.56	0.000274	0.0279
biological_process (GO:0008150)	1.09	0.000119	0.0135
primary metabolic process (GO:0044238)	0.68	4.52e-05	0.00632
Unclassified (UNCLASSIFIED)	0.68	0.000119	0.0134
macromolecule metabolic process (GO:0043170)	0.65	0.000105	0.0123

## Sheet: GO processes_EPC
GO biological process	Fold Enrichment	P-value	FDR
actin filament-based transport (GO:0099515)	4.78	6.83e-05	0.0046
vesicle transport along actin filament (GO:0030050)	4.78	6.83e-05	0.00456
digestive system process (GO:0022600)	4.48	0.000797	0.0369
endothelial cell migration (GO:0043542)	4.36	3.85e-05	0.00271
blood vessel endothelial cell migration (GO:0043534)	4.27	0.00105	0.0462
actin filament-based movement (GO:0030048)	4.15	1.64e-06	0.000192
vasculogenesis (GO:0001570)	4.14	5.3e-07	7.63e-05
non-canonical Wnt signaling pathway (GO:0035567)	4.09	2.07e-05	0.00164
endothelial cell differentiation (GO:0045446)	3.9	1.08e-05	0.000924
endothelium development (GO:0003158)	3.85	1.41e-06	0.000169
lymphangiogenesis (GO:0001946)	3.64	0.000106	0.0068
artery development (GO:0060840)	3.5	0.000414	0.0207
epithelial cell migration (GO:0010631)	3.48	0.000163	0.00978
transforming growth factor beta receptor signaling pathway (GO:0007179)	3.4	0.000319	0.017
cellular response to transforming growth factor beta stimulus (GO:0071560)	3.32	0.000391	0.02
response to transforming growth factor beta (GO:0071559)	3.32	0.000391	0.0199
lymph vessel morphogenesis (GO:0036303)	3.32	0.000245	0.0137
retinal ganglion cell axon guidance (GO:0031290)	3.24	0.000475	0.0234
epithelium migration (GO:0090132)	3.18	0.00036	0.0186
lymph vessel development (GO:0001945)	3.16	4.31e-05	0.00301
regulation of smoothened signaling pathway (GO:0008589)	3.08	0.0011	0.0477
tissue migration (GO:0090130)	2.95	0.000462	0.023
sprouting angiogenesis (GO:0002040)	2.91	1.68e-06	0.000192
endoplasmic reticulum to Golgi vesicle-mediated transport (GO:0006888)	2.83	1.18e-05	0.00101
tissue homeostasis (GO:0001894)	2.78	0.000266	0.0146
negative regulation of canonical Wnt signaling pathway (GO:0090090)	2.77	0.000198	0.0116
canonical Wnt signaling pathway (GO:0060070)	2.68	0.000276	0.015
blood vessel morphogenesis (GO:0048514)	2.64	3.22e-14	1.68e-11
regulation of canonical Wnt signaling pathway (GO:0060828)	2.62	3.27e-06	0.000356
regulation of Wnt signaling pathway (GO:0030111)	2.57	6.35e-08	1.14e-05
anatomical structure homeostasis (GO:0060249)	2.54	0.000157	0.0095
cell-cell signaling by wnt (GO:0198738)	2.53	5.14e-07	7.63e-05
Wnt signaling pathway (GO:0016055)	2.53	5.14e-07	7.51e-05
blood vessel development (GO:0001568)	2.53	1.34e-14	7.37e-12
vasculature development (GO:0001944)	2.4	5.9e-15	3.45e-12
negative regulation of Wnt signaling pathway (GO:0030178)	2.37	0.000323	0.017
skeletal system morphogenesis (GO:0048705)	2.33	1.42e-06	0.000168
angiogenesis (GO:0001525)	2.33	1.34e-08	3.2e-06
cell surface receptor signaling pathway involved in cell-cell signaling (GO:1905114)	2.32	4.32e-06	0.000421
embryonic skeletal system morphogenesis (GO:0048704)	2.31	5.9e-06	0.000541
tube morphogenesis (GO:0035239)	2.31	5e-16	3.6e-13
anterior/posterior pattern specification (GO:0009952)	2.3	1.8e-07	2.85e-05
digestive tract development (GO:0048565)	2.28	0.0011	0.0476
embryonic skeletal system development (GO:0048706)	2.27	3.55e-06	0.000382
regulation of cellular response to growth factor stimulus (GO:0090287)	2.25	3.57e-05	0.00253
Golgi vesicle transport (GO:0048193)	2.24	1.35e-05	0.00112
developmental growth involved in morphogenesis (GO:0060560)	2.23	0.000598	0.0285
somite development (GO:0061053)	2.22	0.000126	0.00793
gastrulation (GO:0007369)	2.21	1.12e-06	0.000141
regionalization (GO:0003002)	2.19	3.92e-10	1.15e-07
digestive system development (GO:0055123)	2.18	0.000349	0.0183
epithelial cell development (GO:0002064)	2.17	0.00102	0.0452
myeloid cell differentiation (GO:0030099)	2.16	3.14e-05	0.00226
embryonic morphogenesis (GO:0048598)	2.14	1.04e-15	6.93e-13
heart morphogenesis (GO:0003007)	2.13	4.5e-06	0.000434
circulatory system development (GO:0072359)	2.11	1.15e-19	1.54e-16
pattern specification process (GO:0007389)	2.1	3.77e-13	1.76e-10
skeletal system development (GO:0001501)	2.08	7.66e-08	1.35e-05
tube development (GO:0035295)	2.08	4.27e-15	2.66e-12
embryonic organ morphogenesis (GO:0048562)	2.08	4.36e-09	1.1e-06
embryonic organ development (GO:0048568)	2.06	4.65e-12	1.67e-09
tissue morphogenesis (GO:0048729)	2.02	1.14e-10	3.45e-08
growth (GO:0040007)	2.02	3.69e-06	0.000388
developmental growth (GO:0048589)	2.02	3.69e-06	0.000384
convergent extension (GO:0060026)	1.99	0.00107	0.0471
heart development (GO:0007507)	1.99	5.67e-10	1.61e-07
morphogenesis of an epithelium (GO:0002009)	1.98	1.41e-08	3.23e-06
epithelial tube morphogenesis (GO:0060562)	1.97	4.33e-05	0.003
inner ear development (GO:0048839)	1.96	0.000908	0.0412
actin filament-based process (GO:0030029)	1.95	9.75e-10	2.68e-07
embryo development (GO:0009790)	1.95	1.75e-18	1.63e-15
actin filament organization (GO:0007015)	1.94	1.24e-05	0.00105
ear development (GO:0043583)	1.94	0.000971	0.0435
epithelium development (GO:0060429)	1.93	4.84e-14	2.38e-11
anatomical structure formation involved in morphogenesis (GO:0048646)	1.91	2.92e-12	1.14e-09
determination of left/right symmetry (GO:0007368)	1.91	4.65e-05	0.0032
actin cytoskeleton organization (GO:0030036)	1.91	9.44e-09	2.32e-06
chordate embryonic development (GO:0043009)	1.9	3.8e-08	7.56e-06
determination of bilateral symmetry (GO:0009855)	1.89	2.96e-05	0.00218
specification of symmetry (GO:0009799)	1.89	2.96e-05	0.00216
embryo development ending in birth or egg hatching (GO:0009792)	1.89	4.03e-08	7.7e-06
animal organ morphogenesis (GO:0009887)	1.88	6.24e-12	2.16e-09
supramolecular fiber organization (GO:0097435)	1.84	2.69e-07	4.12e-05
axon guidance (GO:0007411)	1.84	9.25e-05	0.00609
epithelial cell differentiation (GO:0030855)	1.83	0.000341	0.0179
anatomical structure morphogenesis (GO:0009653)	1.83	2e-27	4.67e-24
neuron projection guidance (GO:0097485)	1.83	9.48e-05	0.00616
regulation of GTPase activity (GO:0043087)	1.81	0.000408	0.0206
dephosphorylation (GO:0016311)	1.78	0.000925	0.0418
tissue development (GO:0009888)	1.76	3.56e-16	2.78e-13
gland development (GO:0048732)	1.75	0.00104	0.0461
cytoskeleton organization (GO:0007010)	1.75	1.04e-10	3.24e-08
cell projection assembly (GO:0030031)	1.75	9.01e-05	0.00598
movement of cell or subcellular component (GO:0006928)	1.73	3.13e-12	1.17e-09
hematopoietic or lymphoid organ development (GO:0048534)	1.71	2.07e-05	0.00163
regulation of anatomical structure morphogenesis (GO:0022603)	1.71	0.000165	0.00982
hemopoiesis (GO:0030097)	1.71	2.91e-05	0.00216
neuron projection morphogenesis (GO:0048812)	1.7	1.74e-05	0.00143
plasma membrane bounded cell projection morphogenesis (GO:0120039)	1.7	1.74e-05	0.00141
immune system development (GO:0002520)	1.7	1.8e-05	0.00144
cell projection morphogenesis (GO:0048858)	1.69	2.54e-05	0.00191
plasma membrane bounded cell projection assembly (GO:0120031)	1.69	0.000526	0.0253
cell part morphogenesis (GO:0032990)	1.69	2.14e-05	0.00167
neuron projection development (GO:0031175)	1.67	5.7e-06	0.000528
cell morphogenesis (GO:0000902)	1.67	4.13e-06	0.000415
negative regulation of signal transduction (GO:0009968)	1.65	6.4e-05	0.00434
regulation of multicellular organismal development (GO:2000026)	1.64	0.000262	0.0145
regulation of developmental process (GO:0050793)	1.64	1.29e-07	2.15e-05
enzyme linked receptor protein signaling pathway (GO:0007167)	1.64	0.000185	0.0109
cell migration (GO:0016477)	1.64	4.92e-06	0.00047
locomotion (GO:0040011)	1.63	3.66e-08	7.45e-06
plasma membrane bounded cell projection organization (GO:0120036)	1.63	7.87e-08	1.34e-05
cell projection organization (GO:0030030)	1.63	5.07e-08	9.48e-06
axon development (GO:0061564)	1.62	0.000285	0.0154
localization of cell (GO:0051674)	1.62	3.22e-06	0.000359
cell motility (GO:0048870)	1.62	3.22e-06	0.000354
central nervous system development (GO:0007417)	1.61	4.15e-06	0.000413
cell morphogenesis involved in differentiation (GO:0000904)	1.61	9.31e-05	0.00609
axonogenesis (GO:0007409)	1.61	0.000497	0.0241
cellular component morphogenesis (GO:0032989)	1.61	3.11e-05	0.00226
neuron development (GO:0048666)	1.6	3.78e-06	0.000388
cell morphogenesis involved in neuron differentiation (GO:0048667)	1.6	0.000313	0.0167
negative regulation of cell communication (GO:0010648)	1.59	0.000203	0.0117
negative regulation of signaling (GO:0023057)	1.59	0.000203	0.0116
negative regulation of RNA metabolic process (GO:0051253)	1.58	0.00112	0.0481
animal organ development (GO:0048513)	1.57	3.4e-18	2.89e-15
multicellular organism development (GO:0007275)	1.56	2.75e-29	2.57e-25
regulation of signal transduction (GO:0009966)	1.56	3.58e-09	9.57e-07
microtubule-based process (GO:0007017)	1.54	0.000356	0.0185
anatomical structure development (GO:0048856)	1.52	2.95e-28	1.38e-24
system development (GO:0048731)	1.52	3.81e-22	5.94e-19
sensory organ development (GO:0007423)	1.51	0.000105	0.00679
developmental process (GO:0032502)	1.51	5.7e-28	1.78e-24
sensory system development (GO:0048880)	1.51	0.00023	0.013
cell development (GO:0048468)	1.5	5.11e-08	9.38e-06
negative regulation of response to stimulus (GO:0048585)	1.49	0.000608	0.0289
generation of neurons (GO:0048699)	1.49	6.18e-06	0.000561
neurogenesis (GO:0022008)	1.49	1.77e-06	0.000199
vesicle-mediated transport (GO:0016192)	1.49	1.79e-05	0.00145
regulation of signaling (GO:0023051)	1.49	3.22e-08	6.85e-06
regulation of cell communication (GO:0010646)	1.49	3.86e-08	7.53e-06
neuron differentiation (GO:0030182)	1.48	2.81e-05	0.0021
nervous system development (GO:0007399)	1.48	3.76e-09	9.78e-07
regulation of catalytic activity (GO:0050790)	1.47	0.000157	0.00955
multicellular organismal process (GO:0032501)	1.47	2.2e-26	4.12e-23
cell differentiation (GO:0030154)	1.47	9.33e-12	3.12e-09
cell surface receptor signaling pathway (GO:0007166)	1.46	8.12e-07	0.00011
cellular developmental process (GO:0048869)	1.46	2.23e-11	7.2e-09
cell adhesion (GO:0007155)	1.45	0.000778	0.0364
biological adhesion (GO:0022610)	1.45	0.000778	0.0362
regulation of molecular function (GO:0065009)	1.4	0.000258	0.0143
intracellular transport (GO:0046907)	1.39	0.000489	0.0238
phosphorylation (GO:0016310)	1.37	0.0002	0.0116
regulation of transcription by RNA polymerase II (GO:0006357)	1.34	1.24e-06	0.000153
regulation of response to stimulus (GO:0048583)	1.34	1.34e-05	0.00112
establishment of localization in cell (GO:0051649)	1.33	0.00109	0.0475
response to chemical (GO:0042221)	1.31	0.000149	0.00913
organelle organization (GO:0006996)	1.3	8.35e-06	0.00073
regulation of transcription, DNA-templated (GO:0006355)	1.3	7.8e-07	0.000107
regulation of nucleic acid-templated transcription (GO:1903506)	1.3	9.13e-07	0.000122
regulation of RNA biosynthetic process (GO:2001141)	1.3	9.21e-07	0.000121
regulation of RNA metabolic process (GO:0051252)	1.29	6.26e-07	8.74e-05
cellular localization (GO:0051641)	1.29	0.000862	0.0397
regulation of cellular metabolic process (GO:0031323)	1.28	2.3e-08	5.13e-06
regulation of nucleobase-containing compound metabolic process (GO:0019219)	1.27	1.65e-06	0.000191
cellular protein modification process (GO:0006464)	1.27	2.39e-05	0.00184
protein modification process (GO:0036211)	1.27	2.39e-05	0.00182
regulation of nitrogen compound metabolic process (GO:0051171)	1.27	7.72e-08	1.34e-05
regulation of cellular biosynthetic process (GO:0031326)	1.27	3.63e-06	0.000386
regulation of metabolic process (GO:0019222)	1.27	1.4e-08	3.26e-06
regulation of cellular macromolecule biosynthetic process (GO:2000112)	1.27	4.27e-06	0.00042
phosphorus metabolic process (GO:0006793)	1.26	0.000514	0.0248
regulation of macromolecule biosynthetic process (GO:0010556)	1.26	5.08e-06	0.00048
regulation of primary metabolic process (GO:0080090)	1.26	1.5e-07	2.42e-05
regulation of gene expression (GO:0010468)	1.26	1.33e-06	0.000162
regulation of biosynthetic process (GO:0009889)	1.26	5.18e-06	0.000485
phosphate-containing compound metabolic process (GO:0006796)	1.26	0.000661	0.0313
negative regulation of cellular process (GO:0048523)	1.26	0.000379	0.0195
regulation of macromolecule metabolic process (GO:0060255)	1.25	3.9e-07	5.88e-05
cellular component organization (GO:0016043)	1.23	6.52e-06	0.000587
negative regulation of biological process (GO:0048519)	1.23	0.000941	0.0423
localization (GO:0051179)	1.22	8.59e-06	0.000744
macromolecule modification (GO:0043412)	1.22	0.000469	0.0232
regulation of cellular process (GO:0050794)	1.19	1.39e-12	5.67e-10
regulation of biological process (GO:0050789)	1.19	4.46e-13	1.99e-10
cellular component organization or biogenesis (GO:0071840)	1.18	0.000196	0.0115
biological regulation (GO:0065007)	1.18	4.81e-13	2.05e-10
signal transduction (GO:0007165)	1.17	0.000412	0.0207
signaling (GO:0023052)	1.16	0.000877	0.0402
biological_process (GO:0008150)	1.1	1.26e-19	1.31e-16
cellular process (GO:0009987)	1.07	0.000107	0.00676
heterocycle metabolic process (GO:0046483)	0.68	3.89e-06	0.000395
nucleobase-containing compound metabolic process (GO:0006139)	0.68	7.15e-06	0.000631
cellular nitrogen compound metabolic process (GO:0034641)	0.68	1.39e-07	2.28e-05
cellular aromatic compound metabolic process (GO:0006725)	0.67	1.11e-06	0.000143
organic cyclic compound metabolic process (GO:1901360)	0.67	5.38e-07	7.63e-05
Unclassified (UNCLASSIFIED)	0.67	1.26e-19	1.47e-16
nucleic acid metabolic process (GO:0090304)	0.66	2.39e-05	0.00184
RNA metabolic process (GO:0016070)	0.63	0.000147	0.00912
gene expression (GO:0010467)	0.61	1.17e-06	0.000146
organic acid metabolic process (GO:0006082)	0.58	0.000903	0.0412
RNA processing (GO:0006396)	0.48	6.98e-06	0.000622
amide biosynthetic process (GO:0043604)	0.44	0.000128	0.00801
translation (GO:0006412)	0.41	0.000478	0.0234
peptide biosynthetic process (GO:0043043)	0.4	0.00027	0.0147
monocarboxylic acid metabolic process (GO:0032787)	0.37	0.000288	0.0155
response to bacterium (GO:0009617)	0.34	0.000206	0.0117
generation of precursor metabolites and energy (GO:0006091)	0.28	0.000239	0.0135
ncRNA metabolic process (GO:0034660)	0.24	1.95e-07	3.04e-05
ribonucleoprotein complex biogenesis (GO:0022613)	0.18	3.65e-08	7.59e-06
rRNA metabolic process (GO:0016072)	0.18	0.000148	0.00914
ncRNA processing (GO:0034470)	0.14	2.4e-08	5.23e-06
energy derivation by oxidation of organic compounds (GO:0015980)	0.13	0.000107	0.00678
ribosome biogenesis (GO:0042254)	0.13	9.65e-07	0.000125
rRNA processing (GO:0006364)	0.12	5.1e-05	0.00348
tRNA metabolic process (GO:0006399)	0.12	3.43e-05	0.00245
tRNA processing (GO:0008033)	0.09	0.000686	0.0322
