# Supplementary material for: Single-cell transcriptomic analysis of vascular endothelial cells in zebrafish embryos
Source: Sci Rep. 2022 Jul 29;12:13065. doi: 10.1038/s41598-022-17127-w (PMC9338088; doi:10.1038/s41598-022-17127-w)
Supplement: Supplementary file 5 — Supplementary Table S4. [file 41598_2022_17127_MOESM5_ESM.xlsx]

## Sheet: Pathways_Arterial
Supplementary Table 4: Results of Pathway analysis.
Pathways	Fold Enrichment	P-value	FDR
Hedgehog signaling pathway (P00025)	3.71	0.000829	0.00354
PI3 kinase pathway (P00048)	3.7	1.27e-07	1.83e-06
Histamine H1 receptor mediated signaling pathway (P04385)	3.68	1.78e-06	1.76e-05
Oxytocin receptor mediated signaling pathway (P04391)	3.24	1.73e-06	1.95e-05
Integrin signalling pathway (P00034)	3.21	9.25e-17	7.31e-15
EGF receptor signaling pathway (P00018)	3.21	3.86e-12	2.03e-10
Ras Pathway (P04393)	3.19	7.3e-08	1.15e-06
Thyrotropin-releasing hormone receptor signaling pathway (P04394)	3.15	1.73e-06	1.83e-05
Axon guidance mediated by semaphorins (P00007)	3.14	0.0038	0.0115
TGF-beta signaling pathway (P00052)	3.13	1.72e-09	4.54e-08
Alpha adrenergic receptor signaling pathway (P00002)	3.04	0.00463	0.0133
Enkephalin release (P05913)	3.04	0.000171	0.00108
Opioid proenkephalin pathway (P05915)	3.04	0.000256	0.00145
Histamine H2 receptor mediated signaling pathway (P04386)	3.04	0.002	0.00687
5HT2 type receptor mediated signaling pathway (P04374)	2.97	4.48e-06	4.16e-05
VEGF signaling pathway (P00056)	2.94	1.63e-06	1.98e-05
FGF signaling pathway (P00021)	2.94	3.99e-09	9e-08
Opioid prodynorphin pathway (P05916)	2.9	0.00127	0.00465
Angiotensin II-stimulated signaling through G proteins and beta-arrestin (P05911)	2.9	0.00127	0.00454
Beta3 adrenergic receptor signaling pathway (P04379)	2.88	0.0029	0.00915
Hypoxia response via HIF activation (P00030)	2.87	0.0044	0.0129
Opioid proopiomelanocortin pathway (P05917)	2.85	0.001	0.00396
Axon guidance mediated by netrin (P00009)	2.85	0.001	0.00386
Beta2 adrenergic receptor signaling pathway (P04378)	2.83	0.000352	0.00185
Beta1 adrenergic receptor signaling pathway (P04377)	2.83	0.000352	0.00179
5HT1 type receptor mediated signaling pathway (P04373)	2.83	0.000352	0.00174
Insulin/IGF pathway-mitogen activated protein kinase kinase/MAP kinase cascade (P00032)	2.82	0.00228	0.00751
Metabotropic glutamate receptor group II pathway (P00040)	2.74	0.000788	0.00346
Cortocotropin releasing factor receptor signaling pathway (P04380)	2.72	0.00212	0.00713
p53 pathway feedback loops 2 (P04398)	2.71	0.000564	0.00262
Endogenous cannabinoid signaling (P05730)	2.7	0.0187	0.0476
5HT4 type receptor mediated signaling pathway (P04376)	2.69	0.00319	0.00989
T cell activation (P00053)	2.68	1.21e-05	0.000101
Endothelin signaling pathway (P00019)	2.68	1.21e-05	9.57e-05
p38 MAPK pathway (P05918)	2.67	0.00127	0.00446
B cell activation (P00010)	2.67	0.000102	0.000698
Heterotrimeric G-protein signaling pathway-rod outer segment phototransduction (P00028)	2.61	0.00433	0.0129
Insulin/IGF pathway-protein kinase B signaling cascade (P00033)	2.55	0.00467	0.0132
GABA-B receptor II signaling (P05731)	2.54	0.00984	0.0268
Oxidative stress response (P00046)	2.51	0.000943	0.00382
p53 pathway (P00059)	2.47	0.000173	0.00105
Notch signaling pathway (P00045)	2.47	0.00765	0.0212
Interleukin signaling pathway (P00036)	2.46	0.000128	0.000842
Angiogenesis (P00005)	2.41	8.57e-09	1.5e-07
Axon guidance mediated by Slit/Robo (P00008)	2.39	0.0173	0.0454
Muscarinic acetylcholine receptor 1 and 3 signaling pathway (P00042)	2.36	0.000874	0.00364
Gonadotropin-releasing hormone receptor pathway (P06664)	2.36	6.49e-10	2.05e-08
CCKR signaling map (P06959)	2.35	3.89e-07	5.12e-06
Cytoskeletal regulation by Rho GTPase (P00016)	2.35	0.000282	0.00154
Wnt signaling pathway (P00057)	2.28	5.55e-10	2.19e-08
PDGF signaling pathway (P00047)	2.28	8.46e-06	7.43e-05
Muscarinic acetylcholine receptor 2 and 4 signaling pathway (P00043)	2.28	0.00275	0.00886
Alzheimer disease-presenilin pathway (P00004)	2.23	5.38e-05	0.000387
Inflammation mediated by chemokine and cytokine signaling pathway (P00031)	2.23	3.99e-09	7.88e-08
Heterotrimeric G-protein signaling pathway-Gq alpha and Go alpha mediated pathway (P00027)	2.21	5.08e-05	0.000382
Cadherin signaling pathway (P00012)	2.12	0.000221	0.0013
Apoptosis signaling pathway (P00006)	2.06	0.000628	0.00284
Dopamine receptor mediated signaling pathway (P05912)	2.03	0.0178	0.0461
Metabotropic glutamate receptor group III pathway (P00039)	1.94	0.0108	0.029
Heterotrimeric G-protein signaling pathway-Gi alpha and Gs alpha mediated pathway (P00026)	1.86	0.000549	0.00263
Huntington disease (P00029)	1.82	0.00101	0.00379
Unclassified (UNCLASSIFIED)	0.91	4.56e-28	7.21e-26

## Sheet: Pathways _Venous-1
Pathways	Fold Enrichment	P-value	FDR
PI3 kinase pathway (P00048)	3.66	1.6e-07	2.8e-06
Insulin/IGF pathway-protein kinase B signaling cascade (P00033)	3.24	8.86e-05	0.000737
Integrin signalling pathway (P00034)	3.21	6.48e-17	5.12e-15
Ras Pathway (P04393)	3.15	9.52e-08	1.88e-06
EGF receptor signaling pathway (P00018)	3.11	1.59e-11	8.38e-10
VEGF signaling pathway (P00056)	3	8e-07	1.15e-05
B cell activation (P00010)	2.86	2.85e-05	0.000281
Cytoskeletal regulation by Rho GTPase (P00016)	2.85	2.78e-06	3.13e-05
FGF signaling pathway (P00021)	2.84	1.1e-08	3.48e-07
Hypoxia response via HIF activation (P00030)	2.83	0.00477	0.0236
p53 pathway feedback loops 2 (P04398)	2.82	0.000182	0.0013
Axon guidance mediated by netrin (P00009)	2.82	0.00112	0.00707
Insulin/IGF pathway-mitogen activated protein kinase kinase/MAP kinase cascade (P00032)	2.79	0.00251	0.0137
Histamine H2 receptor mediated signaling pathway (P04386)	2.75	0.00568	0.0272
T cell activation (P00053)	2.74	6.53e-06	6.88e-05
Enkephalin release (P05913)	2.67	0.00187	0.0113
TGF-beta signaling pathway (P00052)	2.61	1.74e-06	2.11e-05
p53 pathway (P00059)	2.53	0.000103	0.00081
Histamine H1 receptor mediated signaling pathway (P04385)	2.53	0.00244	0.0137
Interleukin signaling pathway (P00036)	2.52	7.5e-05	0.000658
PDGF signaling pathway (P00047)	2.51	1.87e-07	2.95e-06
p38 MAPK pathway (P05918)	2.49	0.00271	0.0142
Notch signaling pathway (P00045)	2.44	0.00808	0.0365
Angiogenesis (P00005)	2.35	3.04e-08	8.01e-07
Opioid proenkephalin pathway (P05915)	2.3	0.0109	0.0467
CCKR signaling map (P06959)	2.27	1.31e-06	1.72e-05
Gonadotropin-releasing hormone receptor pathway (P06664)	2.27	4.39e-09	1.73e-07
Endothelin signaling pathway (P00019)	2.21	0.000895	0.00589
Oxytocin receptor mediated signaling pathway (P04391)	2.13	0.00836	0.0367
Inflammation mediated by chemokine and cytokine signaling pathway (P00031)	2.12	5.4e-08	1.22e-06
Apoptosis signaling pathway (P00006)	2.1	0.000411	0.00283
Thyrotropin-releasing hormone receptor signaling pathway (P04394)	2	0.0109	0.0455
Huntington disease (P00029)	1.98	0.000143	0.00107
Alzheimer disease-presenilin pathway (P00004)	1.9	0.00231	0.0135
Cadherin signaling pathway (P00012)	1.79	0.00728	0.0338
Wnt signaling pathway (P00057)	1.79	5.89e-05	0.000547
Heterotrimeric G-protein signaling pathway-Gi alpha and Gs alpha mediated pathway (P00026)	1.71	0.0036	0.0184
Unclassified (UNCLASSIFIED)	0.93	3.99e-22	6.3e-20

## Sheet: Pathways_Venous-2
Pathways	Fold Enrichment	P-value	FDR
Insulin/IGF pathway-protein kinase B signaling cascade (P00033)	3.26	2.8e-05	0.000402
Hypoxia response via HIF activation (P00030)	3.1	0.000862	0.00681
PI3 kinase pathway (P00048)	3.04	6.15e-06	0.000162
Hedgehog signaling pathway (P00025)	2.87	0.00707	0.0429
Insulin/IGF pathway-mitogen activated protein kinase kinase/MAP kinase cascade (P00032)	2.59	0.00457	0.0328
Ras Pathway (P04393)	2.56	1.36e-05	0.000215
p53 pathway feedback loops 2 (P04398)	2.55	0.000493	0.00487
EGF receptor signaling pathway (P00018)	2.49	7.94e-08	4.18e-06
TGF-beta signaling pathway (P00052)	2.49	1.73e-06	5.46e-05
Interleukin signaling pathway (P00036)	2.41	7.7e-05	0.000936
Integrin signalling pathway (P00034)	2.37	2.37e-09	1.87e-07
PDGF signaling pathway (P00047)	2.35	7.1e-07	2.81e-05
p53 pathway (P00059)	2.34	0.000179	0.00202
VEGF signaling pathway (P00056)	2.34	0.000179	0.00189
Enkephalin release (P05913)	2.3	0.00687	0.0434
FGF signaling pathway (P00021)	2.29	6.39e-06	0.000144
p38 MAPK pathway (P05918)	2.27	0.00528	0.0348
T cell activation (P00053)	2.13	0.000793	0.00696
CCKR signaling map (P06959)	2.07	7.02e-06	0.000139
Apoptosis signaling pathway (P00006)	1.98	0.000652	0.00606
Angiogenesis (P00005)	1.86	6.55e-05	0.000863
Gonadotropin-releasing hormone receptor pathway (P06664)	1.85	1.32e-05	0.000232
Huntington disease (P00029)	1.75	0.00118	0.00884
Inflammation mediated by chemokine and cytokine signaling pathway (P00031)	1.6	0.000833	0.00692
Wnt signaling pathway (P00057)	1.49	0.00492	0.0338
Unclassified (UNCLASSIFIED)	0.95	5.82e-12	9.2e-10

## Sheet: Pathways_VE-other
Pathways	Fold Enrichment	P-value	FDR
Heterotrimeric G-protein signaling pathway-rod outer segment phototransduction (P00028)	7.68	6.93e-05	0.00156
Histamine H2 receptor mediated signaling pathway (P04386)	7.47	0.000866	0.0124
Cytoskeletal regulation by Rho GTPase (P00016)	7.45	2.51e-08	9.9e-07
Angiotensin II-stimulated signaling through G proteins and beta-arrestin (P05911)	7.33	0.000289	0.0057
Beta3 adrenergic receptor signaling pathway (P04379)	7.08	0.00108	0.0131
Opioid prodynorphin pathway (P05916)	6.11	0.00196	0.0221
5HT4 type receptor mediated signaling pathway (P04376)	6.11	0.00196	0.0206
Cortocotropin releasing factor receptor signaling pathway (P04380)	5.72	0.00255	0.0252
Histamine H1 receptor mediated signaling pathway (P04385)	5.66	0.00101	0.0133
Opioid proopiomelanocortin pathway (P05917)	5.6	0.00277	0.0258
Opioid proenkephalin pathway (P05915)	5.27	0.00353	0.031
Huntington disease (P00029)	5.11	2.45e-08	1.29e-06
Enkephalin release (P05913)	4.98	0.00443	0.0333
Integrin signalling pathway (P00034)	4.78	1.3e-08	1.02e-06
Beta2 adrenergic receptor signaling pathway (P04378)	4.64	0.00586	0.0402
Beta1 adrenergic receptor signaling pathway (P04377)	4.64	0.00586	0.0386
5HT1 type receptor mediated signaling pathway (P04373)	4.64	0.00586	0.037
Metabotropic glutamate receptor group II pathway (P00040)	4.48	0.00668	0.0391
Heterotrimeric G-protein signaling pathway-Gq alpha and Go alpha mediated pathway (P00027)	4.45	1.57e-05	0.000414
Ras Pathway (P04393)	4.3	0.000833	0.0132
Oxytocin receptor mediated signaling pathway (P04391)	4.25	0.0039	0.0308
Thyrotropin-releasing hormone receptor signaling pathway (P04394)	3.98	0.00522	0.0375
Muscarinic acetylcholine receptor 1 and 3 signaling pathway (P00042)	3.8	0.00648	0.0394
5HT2 type receptor mediated signaling pathway (P04374)	3.75	0.00683	0.0386
T cell activation (P00053)	3.69	0.0039	0.0324
Inflammation mediated by chemokine and cytokine signaling pathway (P00031)	3.24	1.44e-05	0.000455
Heterotrimeric G-protein signaling pathway-Gi alpha and Gs alpha mediated pathway (P00026)	3.13	0.000716	0.0126
Unclassified (UNCLASSIFIED)	0.88	3.77e-10	5.96e-08

## Sheet: Pathways_EPC
Pathways	Fold Enrichment	P-value	FDR
PDGF signaling pathway (P00047)	2.37	3.88e-06	0.000204
Integrin signalling pathway (P00034)	2.24	8.82e-07	6.97e-05
TGF-beta signaling pathway (P00052)	2.21	0.000445	0.00878
EGF receptor signaling pathway (P00018)	2.05	0.000439	0.0099
Alzheimer disease-presenilin pathway (P00004)	1.97	0.00218	0.0345
Angiogenesis (P00005)	1.88	0.000242	0.00637
Wnt signaling pathway (P00057)	1.88	1.73e-05	0.000683
CCKR signaling map (P06959)	1.82	0.00143	0.0251
Gonadotropin-releasing hormone receptor pathway (P06664)	1.8	0.000221	0.00698
Unclassified (UNCLASSIFIED)	0.95	1.06e-09	1.67e-07
