# Supplementary material for: Single-cell transcriptomic analysis of vascular endothelial cells in zebrafish embryos
Source: Sci Rep. 2022 Jul 29;12:13065. doi: 10.1038/s41598-022-17127-w (PMC9338088; doi:10.1038/s41598-022-17127-w)
Supplement: Supplementary file 6 — Supplementary Table S5. [file 41598_2022_17127_MOESM6_ESM.xlsx]

## Sheet: Sheet1
Supplementary Table 5. Expression of top 40 arterial and venous markers across two developmental stages. Expression of top 40 arterial and venous markers identified in the previous study of trunk endothelial cells at 30 hpf (Metikala et al., 2022) was compared to the markers identified in the current study at 24 hpf. Genes present in both datasets are highlighted in bold. Differential expression …
	Top arterial genes in Metikala et al., 2022 (30 hpf)	Expression in Metikala et al., 2022 (30 hpf)	Expression in arterial cluster in this study (24 hpf)	Top venous genes in Metikala et al., 2022 (30 hpf)	Expression in Metikala et al., 2022 (30 hpf)	Expression in venous-1 cluster in this study (24 hpf)	Expression in venous-2 cluster in this study (24 hpf)
1	aqp1a.1	1.64656	3.82059	glula	1.70825	1.58029	3.49463
2	si:ch211-222l21.1	0.95256	NA	lgmn	1.67142	1.78419	2.4203
3	hmga1a	0.752279	NA	stab2	1.80882	2.10148	3.06079
4	CABZ01030107.1	1.682	4.22347	dab2	1.44867	1.89565	3.00191
5	hnrnpa0l.1	0.70447	NA	ctsla	1.49309	1.07634	2.52086
6	ppiab	0.500441	NA	postnb	1.63341	1.23491	1.67464
7	ptmab	0.567266	NA	cst14a.2	1.1524	0.599018	1.65476
8	hmgn2	0.661367	NA	il13ra2	1.3165	2.9317	1.76079
9	hmgb2a	0.629271	NA	cd81a	1.08993	1.30711	1.11132
10	si:ch73-281n10.2	0.692552	NA	lyve1b	1.17447	3.56086	1.18595
11	tcima	1.01849	2.13073	clta	1.16635	NA	1.22031
12	hopx	0.914524	2.35174	zgc:92066	0.847254	NA	0.839811
13	hmgb2b	0.702902	NA	cltca	1.34127	1.20045	1.61749
14	hmgn7	0.627893	NA	si:dkey-28n18.9	1.12863	2.84784	1.49481
15	cirbpb	0.461636	NA	ppdpfb	0.864369	NA	0.806332
16	cldn5b	0.899823	3.11946	mafbb	1.08749	1.5289	1.97234
17	krt18	0.770233	1.6987	cndp2	1.19032	NA	2.30104
18	her12	1.01299	2.80004	npl	1.06692	0.901992	3.23278
19	nanos1	1.07507	2.36626	selenop	1.22335	0.733732	0.747222
20	hey2	0.666966	3.34254	nr2f2	0.893025	2.20623	2.46252
21	esm1	1.01121	4.08272	prcp	1.09052	1.70746	2.17665
22	sumo3a	0.66736	NA	txnipa	1.05485	0.815105	1.82538
23	hlx1	0.870965	3.38418	rab11bb	0.896077	2.3635	2.1509
24	tpt1	0.270793	NA	hsp90ab1	0.417914	NA	NA
25	tmsb4x	0.344456	NA	plvapb	0.944567	2.19661	1.68819
26	hnrnpaba	0.627859	NA	lamp2	0.861151	1.93822	2.24664
27	crip2	0.857616	2.72022	ctsba	1.06664	NA	1.2681
28	cirbpa	0.447958	NA	atp6v1ba	0.876901	NA	1.45946
29	eif5a2	0.581471	NA	mafba	1.00143	1.38402	2.72094
30	myl12.1	0.502335	1.13447	marcksl1a	0.695535	1.68439	1.5267
31	ndnf	0.651061	3.39887	CR318588.4	0.832556	NA	1.20936
32	fabp11a	1.29217	2.02371	snx5	0.847115	0.938597	2.3105
33	ywhabl	0.5904	1.27448	cpn1.1	0.883151	NA	NA
34	h3f3d	0.373293	NA	ifi30	1.06345	1.16497	2.07961
35	sumo3b	0.652439	NA	aplnra	0.804408	2.26023	2.34215
36	aqp8a.1	0.814169	1.8848	ap1b1	0.889843	0.667758	1.17677
37	her15.1.1	0.789367	NA	gnpda1	0.82895	0.986614	2.57105
38	naca	0.299527	NA	pxk	0.773831	1.81627	2.62149
39	stmn1a	0.77692	NA	si:ch73-234b20.5	0.864484	1.0523	2.51981
40	calm3b	0.620034	NA	lfng	0.82144	1.88565	1.8392
