# Supplementary material for: Single-cell transcriptomic analysis of vascular endothelial cells in zebrafish embryos
Source: Sci Rep. 2022 Jul 29;12:13065. doi: 10.1038/s41598-022-17127-w (PMC9338088; doi:10.1038/s41598-022-17127-w)
Supplement: Supplementary file 7 — Supplementary Table S6. [file 41598_2022_17127_MOESM7_ESM.xlsx]

## Sheet: Endocardial subcluster
Supplementary Table 6: Significantly enriched genes in the endocardial subcluster.
Gene	P-value	Fold change
icn	3.68732e-10	26.0141
id2b	8.16358e-10	23.8494
gata5	8.54348e-09	23.2894
si:dkey-172h23.2	2.44837e-12	20.487
slc29a1b	3.04671e-13	19.2617
f8	1.50699e-07	18.8628
plcd1a	1.21605e-08	17.148
tbx20	1.18532e-07	15.2027
chl1a	3.42284e-07	15.0258
errfi1a	1.59032e-08	14.6062
spock3	8.25539e-08	13.4648
zgc:110182	1.74894e-10	13.0011
ece1	3.28088e-11	10.8267
smad6a	1.08493e-08	10.6543
has2	2.03262e-05	10.452
hand2	4.10142e-05	10.3565
sesn1	4.31065e-12	10.0804
krt94	1.363e-05	9.85397
gata6	5.88547e-05	9.56575
adcy2b	2.0211e-08	9.35657
ackr3b	6.2921e-06	8.91109
zgc:136858	5.57116e-06	8.7907
fn1a	2.55429e-07	8.59594
wnt11r	0.000194858	8.38366
smad6b	9.26746e-06	8.14256
hapln1b	1.59935e-06	7.93456
bmp16	2.78694e-05	7.85087
bnip4	1.38334e-13	7.7418
elavl4	0.000516505	7.50596
igdcc3	3.36332e-05	7.45015
gata4	0.000532782	7.38567
runx1t1	4.62806e-09	7.36343
eppk1	7.82406e-05	7.20765
klf2a	1.68783e-05	7.18855
adgrl2a	1.58028e-05	7.16791
kctd12.2	1.07729e-05	7.10325
jun	1.60709e-09	7.02905
itga9	1.18171e-06	6.88093
grb10a	1.0225e-06	6.77382
zfp36l1b	3.31784e-07	6.6944
nfatc1	0.000632423	6.63506
cxxc5b	2.42931e-07	6.53891
nid1b	5.92501e-07	6.37874
ctsk	2.24199e-05	6.25303
cblb	1.73245e-07	6.21698
id1	7.78174e-07	6.2039
si:ch211-79l17.1	4.1456e-09	5.93084
prkcbb	0.000358294	5.9109
bambib	6.46137e-05	5.74475
arrdc3b	3.33648e-07	5.70638
notch1b	4.11561e-05	5.61064
FP102018.1	0.00223304	5.59211
klhl4	1.22219e-05	5.50877
gas2l1	0.00296479	5.47922
gpm6ab	0.00189374	5.34622
cebpa	0.0018766	5.22263
rgs3b	0.000109809	5.17631
tmem88a	0.0001708	5.16656
si:ch211-145b13.6	0.00120418	5.16436
ccm2l	1.40153e-05	5.05513
p3h2	0.00161771	4.84661
zfpm1	2.97776e-06	4.78508
abtb2b	0.000223603	4.74116
fosab	2.97018e-05	4.74052
si:ch211-152c2.3	0.00355127	4.71814
kdm6bb	3.23834e-08	4.68956
mef2aa	2.73632e-06	4.67598
smad2	6.95547e-18	4.64851
emilin2a	0.000546076	4.64505
agrn	9.56403e-05	4.64001
ntrk3a	0.00845115	4.6328
lpar1	0.000116449	4.54963
si:ch211-119e14.1	0.000816084	4.4316
h1f0	0.000168523	4.39754
adam12	0.000168397	4.39431
smad7	9.0423e-05	4.38085
tspan13b	0.00365392	4.34342
dip2ba	2.13497e-07	4.34314
mapkapk3	0.00132534	4.31443
zfpm2b	0.00589756	4.31232
spns2	3.68172e-05	4.28636
lmo4a	9.27682e-05	4.24375
calcrla	0.000425684	4.23431
dapk1	0.00496845	4.18735
cgnl1	4.63675e-05	4.08087
fut8a	2.66107e-05	4.06066
tmod2	3.44629e-08	4.05174
gadd45ab	0.000170771	3.9755
si:ch211-39k3.2	1.59283e-05	3.96866
nrarpa	0.00031748	3.94115
epha7	0.00106839	3.92622
gbx2	0.00649066	3.91801
hbp1	0.00164971	3.90638
sall1a	0.00731601	3.90219
arvcfb	0.000260961	3.89856
tie1	0.00232364	3.89286
scinlb	0.0108238	3.87369
id3	0.00408446	3.84132
gpc4	0.00062277	3.83243
crlf3	7.34206e-08	3.81684
lama4	0.00122947	3.81361
bmp6	0.00648225	3.79429
sgk1	0.000301333	3.79213
foxc1a	0.000850331	3.77074
btbd6b	0.000715736	3.73192
plekhg5a	0.00107005	3.71618
akap12b	0.000264875	3.71242
ier2b	1.0533e-05	3.70888
krt8	0.000450152	3.65937
ctdspla	0.0002692	3.65451
add3a	0.00010813	3.65362
si:ch211-14k19.8	6.19218e-05	3.64702
efna1b	0.00233886	3.6433
anks1b	0.000686884	3.632
slit2	0.00782357	3.59985
cabp5a	0.0300777	3.55858
flt1	0.0225283	3.54416
her6	0.00385502	3.5314
cox4i2	0.0079074	3.51133
zgc:64106	0.0301037	3.5025
fgd5a	0.000195273	3.50107
enc1	0.00296845	3.47983
si:dkeyp-97a10.2	0.00281391	3.47127
id2a	0.000439906	3.46984
AKAP13	5.41334e-09	3.45376
nfe2l2a	7.63327e-05	3.42099
fzd4	0.00568305	3.41841
si:ch211-71m22.1	0.00545923	3.39806
adora2aa	0.000441804	3.38874
fam174b	8.47884e-05	3.38195
pls3	0.000530375	3.37202
amotl2a	0.00293279	3.36952
lrmp	0.0254259	3.35797
clec14a	0.00909216	3.35765
aplnra	0.00737022	3.34709
msna	1.3175e-06	3.33803
mef2ca	0.00326441	3.33482
fhl2a	0.0154843	3.32409
mgat1b	0.0029593	3.3191
CABZ01079276.1	0.0229395	3.31019
tlr5b	0.00473442	3.30878
esama	0.00459187	3.30404
btg1	7.26699e-07	3.24749
ccdc80	0.0133911	3.239
ccng2	0.00102349	3.21444
cavin2b	0.00925645	3.21175
fam107b	0.000644769	3.18781
emid1	0.0107613	3.18416
anxa13	0.00245536	3.15728
tiam1a	0.000659205	3.15595
jdp2b	0.00874649	3.123
2021-09-12	8.13814e-05	3.11116
hey2	0.0322882	3.08489
cd9a	0.0103728	3.08168
CR318588.3	0.0282813	3.08113
rhoca	0.00102086	3.07622
zeb2b	0.0428649	3.0653
sesn3	0.00637006	3.05255
dcn	0.0741071	3.05101
map1lc3a	0.000329917	3.04739
zgc:110626	0.000589324	3.04154
tjp1b	0.00211682	3.02817
ralgapa1	0.000495337	3.02816
si:dkey-7j14.6	0.00113732	3.02668
cd82a	0.0101793	3.02656
ptges	0.0542369	3.01848
gata3	0.0325949	2.98948
limch1b	0.0311734	2.98664
bmpr1ab	0.026156	2.97618
soga1	5.08187e-06	2.96867
jag2b	0.0118133	2.95288
appa	0.000159532	2.93931
myo7aa	0.00975499	2.9388
hbegfa	0.00773016	2.92783
2021-09-04	0.0527168	2.92662
col4a2	0.0255416	2.89139
elmo1	0.00161172	2.88386
krt18	0.0116981	2.86269
dsc2l	0.00250551	2.86041
CABZ01079280.1	0.0268521	2.8566
crema	0.00446051	2.85264
arl4aa	2.05071e-05	2.84868
smox	0.0107496	2.84574
nckap1	0.000756949	2.84429
sptbn1	0.00971453	2.83348
sema3fb	0.0216471	2.83275
cdh5	0.0396847	2.83246
fam129ba	0.00733673	2.82768
vps26a	0.000711765	2.81835
meis1b	0.0106705	2.81262
histh1l	4.78641e-06	2.80757
zcchc24	0.00998415	2.80724
rab13	0.00485385	2.80467
col4a1	0.0316685	2.80193
CABZ01076275.1	0.0594292	2.80138
ksr1b	0.0147918	2.80055
cdc42ep4a	0.0306461	2.79371
cmlc1	0.101053	2.79318
mras	0.00782298	2.77119
adgrg6	0.0825154	2.77031
ECE2	0.026328	2.77028
zgc:92140	0.00775851	2.76721
txnipa	3.43235e-05	2.76168
plpp1a	0.0065081	2.76034
ftr82	0.0176406	2.7564
CABZ01044746.1	0.0297036	2.75549
shank3b	0.0120005	2.75507
ssfa2	0.0260181	2.75223
vgll4b	0.000137154	2.74731
rgl1	0.00456664	2.73151
sirt2	0.000411107	2.73142
macf1a	0.00155183	2.70551
fosl1a	0.0554009	2.70482
cyth1a	5.63459e-05	2.69401
zgc:92380	0.0921371	2.68525
ptprea	0.0136199	2.6805
adam10a	5.95587e-11	2.6787
fblim1	0.00597622	2.66187
dld	0.0537369	2.66091
fli1a	0.00919721	2.65626
arl4ab	0.000214814	2.65581
ncam3	0.105102	2.65487
clul1	0.0631138	2.65432
yrk	0.00187647	2.65356
pde9a	0.109924	2.65237
ldb2a	0.0263698	2.63336
lrrc58b	0.0572125	2.63182
mmrn2a	0.0339833	2.62031
dchs1b	0.0304433	2.6181
bcl2l1	0.00024092	2.60344
lfng	0.0231078	2.57794
eGFP	0.010069	2.57246
nrp1a	0.020398	2.56189
rap2c	0.00213475	2.5587
ncor1	1.65093e-05	2.55551
kdrl	0.0533931	2.55125
tsc22d3	0.0269714	2.54099
ahi1	0.0113714	2.5408
rcan1a	0.0059435	2.54003
prss23	0.0227617	2.52147
cd63	0.00496812	2.5208
grinab	0.00166349	2.51646
anks1ab	0.0873421	2.51644
sh3bgrl3	0.000567514	2.51606
plpp3	0.00608178	2.50554
isl1	0.133246	2.50009
adgrg1	0.00661362	2.49687
sept7a	1.4104e-05	2.48728
slit3	0.0475617	2.48617
si:dkey-85k7.7	0.107153	2.48136
zfhx3	0.0540049	2.47841
tiparp	0.00349048	2.4738
socs3a	0.0824289	2.46978
lrrc8c	0.0392901	2.4624
vdac3	0.000758317	2.46202
ctdsp2	0.00183551	2.45893
snai1a	0.0213505	2.45014
cdh6	0.0916152	2.44681
jcada	0.0581664	2.44564
trib3	0.0213928	2.44509
arhgap29a	0.0299634	2.44135
irgq1	0.0959599	2.43978
epas1b	0.0984265	2.43877
limk1b	0.0291926	2.43514
sox7	0.0531767	2.43442
p2rx1	0.126211	2.43387
arhgef18a	0.122742	2.43271
she	0.0365328	2.43073
myct1b	0.0411196	2.42417
dok4	0.145085	2.42232
grasp	0.0383194	2.4208
adam9	0.0303995	2.42052
tmem88b	0.0469796	2.41948
2021-09-10	0.0060384	2.41598
slc44a1b	0.023895	2.40917
myl9b	0.00192447	2.39979
ndrg2	0.00751323	2.39847
hs6st1b	0.0390643	2.39208
arid3a	0.0122668	2.39199
nphp3	0.0127438	2.38943
lmcd1	0.0903299	2.38774
ahnak	0.0245674	2.38226
piezo2a.2	0.0353473	2.37575
igf2b	0.0673704	2.37492
mob3c	0.0406863	2.37297
foxo1a	0.0365881	2.36651
rnf10	1.03038e-08	2.36353
dchs1a	0.142723	2.36293
egfl7	0.0580736	2.34973
dll4	0.151061	2.34962
prkar1aa	0.00397734	2.34841
fam117aa	0.0212625	2.34588
DOCK9 (1 of many)	0.0490568	2.34413
thbs3b	0.140835	2.34163
mob4	1.47074e-06	2.33996
atp2b2	0.0024044	2.33906
dab2ipa	0.0319446	2.33887
exoc1	0.00237918	2.3365
si:ch211-260e23.9	0.0598807	2.33314
sphk2	0.0199287	2.33112
MYO1D	0.0943733	2.32184
pgrmc1	0.00150242	2.31234
ephb3a	0.0729922	2.31102
ergic2	0.000411207	2.30959
tspan4b	0.0109274	2.30187
zgc:91860	0.0280354	2.3001
pecam1	0.103808	2.29921
ppfibp1a	0.0311097	2.2958
rhoua	0.110774	2.29376
tll1	0.0518904	2.29224
hspa12b	0.00987652	2.28814
b3gnt7	0.0715177	2.28342
rbpms2a	0.0558338	2.27816
prkcbp1l	0.0144393	2.27271
sik1	0.0598442	2.27252
itgb1b	0.0100673	2.27089
glulb	0.00146381	2.26155
lamc1	0.0352567	2.25996
mknk2b	0.00109342	2.25979
praf2	0.00796976	2.25733
pip4k2ca	0.00114829	2.25457
fstl1b	0.0139505	2.25229
quo	0.172163	2.25114
slc25a24	0.0221655	2.25114
ankrd11	0.000403758	2.23893
rab5aa	0.0020953	2.23294
insra	0.0208881	2.23227
tgfb1a	0.0505841	2.23162
kat2b	0.11697	2.23131
junba	0.108631	2.23128
map7d3	0.00245601	2.22884
zdhhc8b	0.0477226	2.22728
sh3pxd2b	0.019234	2.22679
si:dkey-156n14.5	0.00124654	2.22612
tcf3b	0.00024792	2.22581
cxxc5a	0.0315963	2.22445
hey1	0.113272	2.22317
efnb3b	0.109101	2.22242
ebf3b	0.185732	2.22034
ramp2	0.063719	2.21462
ptp4a2a	0.00288809	2.21128
ppdpfb	9.80828e-05	2.20293
btg2	9.55435e-05	2.2027
snx17	0.0102424	2.20158
frmd8	0.0161932	2.20087
serinc1	0.00412383	2.20025
shoc2	0.0195647	2.19571
deptor	0.0704013	2.19491
yap1	0.0336859	2.19181
lpp	0.0276287	2.18953
arrdc2	0.0398306	2.18937
stox2a	0.0575981	2.18752
arf1	0.000647654	2.18738
itm2ba	6.52938e-05	2.18699
dspa	0.0146201	2.18648
si:ch73-383g2.1	0.121327	2.18563
si:ch211-71n6.4	0.0342798	2.18398
sptan1	0.000186508	2.18175
si:ch211-196f19.1	0.142746	2.1816
mindy1	0.0141642	2.17853
cyp2ad3	0.140382	2.1753
si:ch211-156j16.1	0.102692	2.17426
rap1b	0.00127507	2.17343
rell1	0.0281847	2.17146
pttg1ipb	0.067329	2.16871
celsr1a	0.0383923	2.16664
pkn1a	0.0111207	2.16329
si:dkey-38p12.3	0.0318515	2.16319
trak1a	0.0809528	2.16259
nos1apa	0.0147694	2.15922
itga1	0.104069	2.15562
zswim8	0.00249387	2.15558
zeb2a	0.0011662	2.15435
hyal2a	0.0797373	2.15411
PKN2 (1 of many)	0.0445568	2.15346
smad9	0.152291	2.15184
wnk1b	0.0615882	2.14944
mycb	0.0300422	2.14732
phactr4b	0.0633132	2.14497
ednraa	0.0922064	2.14407
myo9aa	0.0583489	2.13972
tcf7l1a	0.0327774	2.13744
srpx	0.0750136	2.13626
nol4la	0.128481	2.13251
nrarpb	0.0709659	2.13175
znf576.1	0.0340685	2.13062
myh9b	0.0243924	2.12865
si:ch211-248e11.2	0.0699362	2.12849
cmtm7	0.0186193	2.1228
zgc:101783	0.0217946	2.12212
zgc:92606	0.00235966	2.12181
fermt2	0.0465602	2.11986
si:dkey-42i9.4	0.0233805	2.11936
lamb1b	0.0920191	2.11835
gng7	0.0216578	2.11516
ppp1r13ba	0.076628	2.11217
kcnn1a	0.199593	2.10795
BX957346.1	0.121058	2.10604
cacnb2a	0.119777	2.10583
flot1b	0.0010142	2.10369
fhl1b	0.117395	2.1035
arhgap20b	0.2154	2.1022
ecscr	0.10171	2.10184
epha3	0.216143	2.09914
ushbp1	0.0712092	2.09828
myl7	0.249678	2.091
golim4b	0.170472	2.08673
pxdn	0.0739673	2.0842
si:ch211-196l7.4	9.26398e-06	2.08377
cmip	0.00754263	2.08281
sult2st1	0.127651	2.08009
foxp2	0.201779	2.0744
fosb	0.160522	2.07156
pard6gb	0.0767597	2.0711
CR383676.1	0.00369944	2.07096
plcg1	0.0276957	2.06517
notch1a	0.0620811	2.06365
cdc42ep5	0.0489203	2.0634
zmiz1a	0.0307005	2.0633
kdm2ba	0.0187369	2.06124
frem1b	0.0823604	2.05773
wu:fi04e12	0.0735835	2.05693
dock1	0.0512652	2.05579
syne1b	0.137035	2.05548
tm2d1	0.0303888	2.05543
golga4	0.0445674	2.05092
psd2	0.0911382	2.04834
efnb2a	0.172946	2.04775
gypc	0.126701	2.04583
isca1	0.00791689	2.04567
colec12	0.0781353	2.04562
slc38a10	0.0145415	2.04469
uxs1	0.0241997	2.04434
prkca	0.085896	2.04355
sh3bp2	0.1818	2.04266
lypd6	0.12335	2.04234
map2k1	0.213792	2.04103
sept7b	0.000436427	2.03952
rai14	0.0871092	2.03952
dlc	0.211514	2.03497
elf2a	0.00860149	2.03449
sec63	0.000117562	2.03443
tjp1a	0.0680795	2.03385
pam	0.0793595	2.02851
zgc:66433	0.00424268	2.02639
calm1a	0.000186562	2.02326
perp	0.00696171	2.02277
MDFIC	0.112494	2.02231
ddah2	0.0354769	2.02166
ptbp3	0.0202496	2.02054
abhd12	0.0888599	2.01693
pdcl	2.12586e-05	2.01249
BX664622.1	0.164919	2.01169
auts2a	0.0925799	2.01042
si:dkey-199f5.8	0.00763042	2.00817
rock2b	0.0350575	2.0076
tp53inp1	0.036602	2.00699
smo	0.0384076	2.00647
furina	0.0505924	2.00541
peak1	0.0793155	2.00453
tspan7	0.0285427	2.00321
gstp1	0.107911	2.00311
junbb	0.0431009	2.00055
ddx42	0.000409213	1.99825
zfr	2.06277e-05	1.99816
myct1a	0.123637	1.99632
angptl4	0.0841433	1.99189
ano5b	0.0155162	1.99034
sdc2	0.0424246	1.98568
dab2ipb	0.0971495	1.98548
ubr4	0.00714482	1.98538
il15	0.204628	1.98458
rab11fip4a	0.248657	1.98458
ccni	0.000766851	1.98268
ABR (1 of many)	0.138663	1.97969
arhgef1b	0.0229312	1.97866
gpatch8	0.000839734	1.97761
zfp36l2	0.0538195	1.9774
rerea	0.0474891	1.97629
pnrc2	2.55805e-05	1.97618
tlnrd1	0.042198	1.97526
zgc:100829	0.0272645	1.97505
pdzrn3b	0.137965	1.97389
si:dkey-28b4.7	0.00544779	1.97388
polr2a	0.000947554	1.97353
gosr2	0.0142155	1.97263
tnfrsfa	0.149247	1.96711
cttnbp2nlb	0.0741588	1.96606
si:ch73-138n13.1	0.0412695	1.96583
sntb2	0.0340359	1.96243
hsf2	0.0107488	1.96134
sypl2a	0.0493793	1.96039
gamt	0.0853231	1.9589
anxa11b	0.03087	1.95819
palm2	0.0431551	1.95777
bahcc1a	0.0857873	1.95641
lygl2	0.161909	1.95579
dusp5	0.101314	1.9539
2021-09-02	0.0335036	1.95174
adgra2	0.100855	1.95076
si:ch211-195b13.1	0.275653	1.94758
kdr	0.109666	1.94694
acap1	0.21757	1.94402
sav1	0.0286548	1.94359
plk3	0.0803705	1.94335
slc9a7	0.102753	1.94285
tcf20	0.085777	1.9415
ccdc141	0.277705	1.93987
creb3l3b	0.290397	1.93751
usp54a	0.0964914	1.93595
si:ch211-191j22.3	0.00242855	1.93582
tm9sf4	0.0370327	1.93526
flot2a	0.00349741	1.93094
rmnd5b	0.0138	1.93078
anxa4	0.00276319	1.93063
gabarapl2	0.0160749	1.92913
gramd4b	0.101278	1.92476
tmem185	0.0354477	1.92312
flna	0.0700196	1.92307
pak2b	0.00549556	1.92302
tgfbr2b	0.106375	1.9172
si:ch211-160j14.3	0.283692	1.91223
si:ch211-114c12.2	0.030249	1.91087
sema6d	0.163153	1.90622
cald1a	0.104107	1.90466
bambia	0.100672	1.90363
gpatch1	0.0248567	1.90358
h2afy2	0.00236623	1.90169
ppp1r3b	0.0355334	1.90134
si:ch73-335l21.4	0.225322	1.901
slc4a7	0.238369	1.90047
dap1b	0.0205803	1.89938
MRAS	0.116822	1.89883
si:zfos-2326c3.2	0.0866911	1.89551
si:dkey-6n21.12	0.0360383	1.89509
mxi1	0.067962	1.89506
top2b	0.00483325	1.88991
bmpr2b	0.172019	1.88763
si:ch211-108d22.2	0.0698263	1.88682
ptenb	0.0239363	1.88678
wdr33	0.0107103	1.88662
map1lc3b	0.0115027	1.88378
fkbp1aa	0.000102161	1.88288
fzr1a	0.0101158	1.88219
zfand3	0.000701635	1.88206
afap1l1b	0.140455	1.88146
cadps2	0.289483	1.87993
ctsf	0.0259629	1.87966
ahr2	0.079207	1.87806
epb41l5	0.146485	1.87483
cmasa	0.046337	1.87456
rbfox3a	0.302031	1.87222
chac1	0.0166753	1.87124
CR847906.1	0.236685	1.87089
arl3	0.118511	1.8705
shroom4	0.100191	1.86997
sptlc2a	0.125018	1.86833
hspa12a	0.118644	1.86686
nat9	0.0217386	1.86633
si:ch73-22o12.1	0.103636	1.86532
trappc5	0.000938259	1.86387
ino80db	0.107264	1.85998
jund	0.136177	1.85977
gstt1b	0.136857	1.85646
hist2h2l	0.0641262	1.85484
brd9	0.00686013	1.85065
clic4	0.0752198	1.84987
oaz2a	0.231027	1.84852
si:ch211-173p18.3	0.0279449	1.84828
ginm1	0.0234439	1.8468
srgap2	0.0789434	1.84596
CABZ01066694.1	0.168125	1.84465
gmfb	0.00780402	1.84081
sept9b	0.0417687	1.84052
edn1	0.314977	1.83993
ppp2r1ba	0.00364966	1.83932
rreb1a	0.0424862	1.839
arcn1b	0.00212872	1.83878
si:ch211-242b18.1	0.271174	1.8369
tax1bp1b	0.00465491	1.83613
lrp10	0.070987	1.83605
spen	0.0241967	1.83565
golgb1	0.0170704	1.83514
chmp5b	0.0015483	1.83493
sdcbp2	0.00457802	1.83453
chmp2a	0.00674222	1.83437
smim13	0.0167402	1.83337
apbb2b	0.110518	1.83123
zgc:66472	0.0907109	1.82989
plecb	0.197768	1.8296
rbms2a	0.114844	1.8278
klf2b	0.247231	1.82725
maml3	0.15375	1.8254
sparc	0.128291	1.82341
h3f3c	4.31263e-05	1.82251
tmem132e	0.169153	1.82249
zgc:162730	0.102452	1.82241
jupa	0.0214422	1.82067
ip6k2a	0.0187404	1.8196
cldn12	0.0404066	1.81907
prox1b	0.197046	1.81783
tbl1xr1a	0.00273716	1.81652
si:ch73-248e21.1	0.115548	1.81616
si:dkey-261h17.1	0.127841	1.81589
ncor2	0.0779248	1.8147
scube2	0.180008	1.81213
smim7	0.0364201	1.80907
bcl9	0.111316	1.80903
kmt2cb	0.0175056	1.80761
cbfa2t3	0.201194	1.8073
si:ch211-284f22.3	0.159806	1.80685
stom	0.0737745	1.80653
gng2	0.0573164	1.80566
gstr	0.106219	1.80449
tmem204	0.22037	1.80357
si:ch73-364h19.1	0.203791	1.80341
afdna	0.108804	1.79892
dlc1	0.14093	1.79845
atrx	0.00638283	1.79788
stau2	0.00728186	1.79484
nck1a	0.129741	1.7947
esd	0.0472158	1.79436
mcoln1a	0.148051	1.79413
elk3	0.131685	1.79232
rapgef5b	0.177359	1.79155
igfbp3	0.287993	1.79047
slco2b1	0.276868	1.78948
brwd1	0.0927502	1.78938
apc	0.104535	1.7878
cux1a	0.132012	1.78635
abca1a	0.121319	1.78472
hic1l	0.0376966	1.78466
stau1	0.0478229	1.78463
vps28	0.0112741	1.78216
hint2	0.0810013	1.78186
plekhj1	0.0218285	1.77686
parvaa	0.130702	1.77684
cav1	0.263785	1.77529
SCYL2	0.190586	1.77062
klf11a	0.150574	1.77024
sox4a	0.140362	1.76885
CU459089.1	0.126021	1.76874
nkain4	0.254709	1.7677
chfr	0.0959594	1.76745
palm1b	0.141563	1.76681
atf7ip	0.0136571	1.76583
flot1a	0.0730186	1.76522
si:ch73-25f10.6	0.123171	1.76403
cd151l	0.114959	1.76376
ammecr1	0.000170833	1.76257
ephb4b	0.171619	1.76186
klf3	0.0317958	1.76114
ptk7a	0.12626	1.76072
si:ch73-375g18.1	0.146165	1.75921
gatsl2	0.176712	1.75587
foxo3b	0.17139	1.75497
lhfpl2a	0.14806	1.75493
akt1s1	0.0573964	1.75319
ier5	0.0176101	1.75316
dbn1	0.205799	1.75124
gnas	0.0211019	1.74902
bet1l	0.0793912	1.74805
man1a1	0.154845	1.74608
thbd	0.352592	1.74606
patl1	0.0150459	1.74498
igsf9a	0.323396	1.74449
foxp1b	0.2388	1.74325
CR383676.2	0.144557	1.74294
slc44a2	0.149386	1.74291
il13ra1	0.19757	1.74106
zgc:77849	0.00324229	1.74093
fer	0.139398	1.73973
ctnna1	0.0709413	1.73944
arhgef7b	0.160046	1.7391
dacha	0.326977	1.7379
kdm6ba	0.00721515	1.73766
mob1a	0.0103115	1.73661
crybg1a	0.171303	1.73598
cybrd1	0.22363	1.73512
ppp6c	0.0024503	1.73472
ispd	0.214728	1.73426
EPB41L2	0.0944267	1.73338
cxcr4a	0.343666	1.73278
dock7	0.180913	1.73111
fgf10a	0.358389	1.73064
tek	0.216141	1.72875
cnot3a	0.0050629	1.72731
irf2bp2b	0.0650128	1.72568
sult6b1	0.152303	1.725
tmem30aa	0.0719198	1.72465
sfswap	0.115136	1.72346
ptmaa	0.105947	1.72102
brd8	0.0433497	1.72097
scarf1	0.220915	1.71917
bpifcl	0.356414	1.71849
golga7	0.0227884	1.71715
gmppaa	0.121425	1.71713
ube2d1a	0.0189929	1.71549
rapgef5a	0.386242	1.71497
dnmt3ab	0.207809	1.71166
qkia	0.00842422	1.71125
adgrl4	0.128479	1.71104
gpank1	0.211319	1.71008
tmpob	0.0794382	1.70966
rnf146	0.0310758	1.70796
taf13	0.00275939	1.70756
clic2	0.147315	1.70721
erbin	0.0695642	1.70713
plod1a	0.162739	1.70648
lin7c	0.104108	1.70639
pld1a	0.321856	1.70625
nsd1a	0.0474109	1.70618
tcf7l2	0.205339	1.70591
lamb1a	0.25294	1.70399
zgc:112982	0.0410048	1.70343
marveld1	0.173758	1.70283
CU469362.1	0.284442	1.69542
prr14	0.166716	1.69478
hipk2	0.22537	1.69401
zgc:163098	0.123413	1.69315
sh3gl3b	0.212832	1.69291
rbm39b	0.0358018	1.69286
cfap20	0.0461509	1.69283
syne3	0.154264	1.69223
actr1	0.0263879	1.69185
tspan14	0.00972865	1.69175
hmcn1	0.31063	1.69129
lactb	0.201462	1.69065
zfyve21	0.149104	1.68847
acsbg2	0.112594	1.6875
ccdc187	0.0876006	1.68701
acin1a	0.00522722	1.68582
f13a1b	0.0670981	1.68549
ap1m1	0.0141644	1.68515
zgc:175088	0.156516	1.68514
prr12a	0.086124	1.6847
rpz2	0.180424	1.68405
ephb4a	0.234282	1.68345
susd6	0.0795059	1.68314
nova2	0.225874	1.68259
atg4a	0.261065	1.68192
fmnl3	0.192493	1.68154
ap3b1a	0.104565	1.68153
ppp3r1a	0.0350205	1.68132
nuak1a	0.34558	1.68029
usf1	0.10378	1.68014
scaf4a	0.0125116	1.67983
aplp2	0.130311	1.67822
jmjd1cb	0.120759	1.67811
brk1	0.00482631	1.67742
ip6k2b	0.131434	1.67569
casp8ap2	0.112335	1.67496
abca3b	0.286057	1.67411
ctr9	0.00998765	1.67406
hopx	0.232827	1.67294
ctbp1	0.0101441	1.67292
slc10a3	0.150231	1.67271
vamp3	0.0014366	1.66981
sash1a	0.186779	1.66885
znf827	0.193851	1.66719
bend3	0.238541	1.66597
arhgap31	0.206336	1.66305
trim105	0.19275	1.66258
pdlim5b	0.312648	1.66246
rab11a	0.0231796	1.66217
asap1b	0.175023	1.66214
si:ch73-1a9.3	0.000877954	1.66043
tlk2	0.0866445	1.66014
ERC1	0.257851	1.65956
dyrk1ab	0.0194272	1.6593
sltm	0.0118691	1.65912
tmem184ba	0.264668	1.65899
ube2a	0.00816195	1.6585
cnn3a	0.163498	1.65784
pik3c2a	0.170721	1.65752
PDE3B	0.249981	1.6566
epb41l4a	0.360784	1.65595
lrig2	0.173986	1.65565
rnf144ab	0.281117	1.65554
ubb	0.0382701	1.65421
h2afx1	0.0278568	1.65358
fzr1b	0.359498	1.65342
rock2a	0.110741	1.65186
map3k4	0.15703	1.65174
csnk1da	0.0743468	1.65113
cab39l	0.0715051	1.6502
si:dkey-68o6.5	0.272471	1.65007
sult1st1	0.129184	1.64856
atrxl	0.0339388	1.6475
zgc:110158	0.222715	1.64736
neo1a	0.245692	1.64718
iqgap2	0.199477	1.64653
dnajc4	0.281492	1.64632
sbno2a	0.229893	1.64593
nkx2.5	0.430402	1.64467
ubtfl	0.0704333	1.64456
hsbp1a	0.129034	1.64374
arglu1a	0.0870972	1.64226
ndfip1l	0.0592113	1.64122
eaf1	0.252837	1.64049
BX548028.1	0.152759	1.63938
map1sb	0.365926	1.63918
smdt1b	0.0431177	1.63771
vta1	0.0593548	1.63754
kank3	0.234218	1.63753
blmh	0.0150721	1.63654
ptger2a	0.39684	1.63614
kif7	0.276725	1.63414
tecrb	0.253269	1.63191
gcnt4a	0.202539	1.62976
atp11a	0.343521	1.62906
pspc1	0.109312	1.62706
tp53inp2	0.218018	1.62694
fbxo45	0.189287	1.62663
st3gal4	0.286958	1.62505
prkx	0.355099	1.62503
rbm14b	0.118884	1.62467
dhrs13a.3	0.192915	1.62375
pwwp2b	0.146275	1.623
heg1	0.318233	1.62296
si:ch211-133n4.4	0.259377	1.62294
fam129bb	0.195847	1.62287
tpm3	0.0362946	1.62178
fmr1	0.100325	1.62016
csnk1db	0.0541011	1.61992
snx12	0.0829181	1.6186
marcksl1b	0.159505	1.61852
si:dkey-9i23.15	0.24287	1.61748
cav2	0.337833	1.61742
eci1	0.0963106	1.61493
s100u	0.326468	1.61475
cthrc1a	0.456637	1.61405
micu1	0.160297	1.6116
gabarapa	0.0334643	1.61094
pskh1	0.27685	1.61074
snx7	0.137412	1.60999
si:ch73-281f12.4	0.257247	1.60896
prrg1	0.24676	1.60811
sgpl1	0.276262	1.6075
cited4b	0.0600247	1.60737
cyfip1	0.144766	1.60712
elf2b	0.00580134	1.60449
si:ch1073-291c23.2	0.273203	1.60425
gng12a	0.21791	1.60158
rnf11a	0.372999	1.59823
etv5a	0.251844	1.59507
sumo1	0.00450597	1.59442
pla2g7	0.258351	1.59353
chd7	0.0343353	1.59323
myt1a	0.470271	1.59296
CR790380.1	0.34981	1.59279
CABZ01112387.1	0.212463	1.5927
gpx4a	0.126456	1.59257
myh10	0.105937	1.5919
dlg5b.1	0.310826	1.59168
sipa1l1	0.252921	1.59048
tram2	0.230824	1.58943
NKAPD1	0.11008	1.58911
mapk3	0.154326	1.58872
cpne1	0.0537241	1.58856
rhoab	0.0133871	1.58796
eif4e3	0.149706	1.58769
gnai1	0.093695	1.58748
fam171a2a	0.242695	1.58719
mink1	0.269922	1.58618
fam173a	0.162359	1.5856
ccnjl	0.220296	1.58401
sri	0.129628	1.584
lnx2a	0.442555	1.58366
spcs2	0.016511	1.58122
si:ch211-281l24.3	0.195311	1.58042
nbr1a	0.396022	1.58042
socs3b	0.307074	1.57986
plpp2a	0.350208	1.5796
rasa1a	0.196395	1.57849
lims1	0.0976186	1.5782
snx4	0.179591	1.57764
aldh9a1a.1	0.157223	1.57753
rnf13	0.197024	1.57736
si:dkeyp-94b4.1	0.226513	1.57694
stx3a	0.268832	1.5769
CABZ01087560.1	0.0726069	1.57657
per1b	0.226741	1.57591
eef1db	0.000791517	1.57578
mecom	0.426898	1.57497
midn	0.181755	1.57495
lhfpl2b	0.242434	1.57475
pcdh2g5	0.230113	1.57393
fkbp2	0.0469733	1.57387
ing4	0.0948117	1.57281
rhocb	0.0501234	1.5722
CR382383.1	0.310028	1.56984
tle2a	0.196333	1.56949
ssh1a	0.441117	1.5692
si:ch211-145b13.5	0.466351	1.56915
arap3	0.252707	1.56851
arid3c	0.0852787	1.56752
bicd2	0.311027	1.5675
ptpra	0.310882	1.56708
wnk1a	0.113437	1.56679
si:dkey-237i9.8	0.301914	1.56592
lmf2a	0.432854	1.56457
med30	0.223048	1.56442
tor1	0.0749128	1.56426
ddx6	0.0196664	1.56308
nenf	0.140822	1.56283
emc7	0.014145	1.56205
CU570769.1	0.31687	1.56192
rnf169	0.158031	1.56181
npc1	0.155486	1.56138
si:ch73-334d15.1	0.303997	1.561
exoc3l1	0.30945	1.5609
si:ch211-202a12.4	0.011265	1.56052
kras	0.121058	1.56041
mlnl	0.444426	1.56034
fam169aa	0.44103	1.56017
arhgef9b	0.2995	1.56016
hddc2	0.0988243	1.55992
zgc:100918	0.0161913	1.55979
arhgef40	0.335706	1.55974
rhoaa	0.0100871	1.55937
arhgef1a	0.260107	1.55873
aup1	0.100044	1.55851
mia3	0.0395964	1.55812
chic2	0.0747834	1.55686
got1	0.344154	1.55672
adam17a	0.218786	1.55539
rpz5	0.336976	1.55445
bcl7bb	0.082817	1.55336
mkrn4	0.243415	1.55094
dynll1	0.0321547	1.55018
exoc4	0.292653	1.55015
igf2bp3	0.0534823	1.54994
rbms1a	0.229156	1.54903
b3gat3	0.258676	1.54899
rasip1	0.315379	1.54823
fam234a	0.362346	1.54723
zgc:193742	0.237534	1.54654
rbm24a	0.30314	1.54641
rcbtb1	0.331177	1.54598
si:ch211-214p16.2	0.44818	1.5459
arl6ip5b	0.287265	1.54574
tmem94	0.296702	1.54431
lmo7a	0.368845	1.54398
si:ch211-195o20.7	0.288146	1.54392
mtdha	0.0234064	1.54264
capns1a	0.224333	1.54261
dusp1	0.199625	1.54228
rnasekb	0.311158	1.54123
ism2a	0.405485	1.54049
oga	0.0458796	1.53927
rhogc	0.140168	1.53867
maff	0.162697	1.53637
serpinh1a	0.281259	1.53499
ssh2a	0.224441	1.53418
mbnl2	0.257677	1.5337
mllt10	0.160324	1.53303
slkb	0.264745	1.53297
rhoac	0.0352094	1.53186
bin3	0.165225	1.53102
diablob	0.104374	1.53079
fkbp1b	0.377373	1.53067
phldb2b	0.317421	1.53066
tmem59	0.160647	1.53033
sos1	0.313764	1.5298
iqgap1	0.264774	1.52932
ube2g2	0.100772	1.52833
arl8a	0.158111	1.52831
cxadr	0.427969	1.52828
picalmb	0.294656	1.52805
si:ch211-229l10.4	0.459371	1.52764
sema4c	0.313696	1.52761
ADAMTSL4	0.42717	1.52732
elavl1b	0.128177	1.5271
bnip2	0.224104	1.52675
dctn5	0.116268	1.52525
cldn5b	0.414791	1.52517
hddc3	0.152332	1.52505
p4ha1a	0.346184	1.52449
cnn2	0.219171	1.52432
tuba8l3	0.238566	1.52404
ralba	0.108422	1.52394
paqr3a	0.184673	1.52391
fam199x	0.14038	1.5226
tspan3a	0.145479	1.52256
ash1l	0.101585	1.52193
mlf2	0.0516106	1.51674
znf280d	0.198558	1.51649
ptp4a1	0.0183712	1.51611
tbc1d4	0.336378	1.51592
cd81a	0.226256	1.5157
nedd4l	0.316796	1.51569
smad5	0.250166	1.51565
wu:fc21g02	0.10963	1.51558
arhgap17b	0.330681	1.51547
tmsb4x	0.127084	1.51496
trir	0.0491978	1.51472
brd1b	0.108138	1.5143
gnb1a	0.00673356	1.5142
adipor2	0.230848	1.51408
iqsec1b	0.332184	1.514
sult2st3	0.49982	1.51395
myo6b	0.363779	1.51313
kdm7ab	0.216108	1.51305
bckdk	0.149604	1.51283
csnk1a1	1.69293e-05	1.51236
mkrn1	0.281173	1.51219
fnbp1l	0.289953	1.51193
CABZ01099847.1	0.408661	1.51187
cmbl	0.458345	1.51085
mpped2a	0.404569	1.51068
trim3b	0.46563	1.51053
plscr3b	0.0570348	1.51001
usp9	0.0634194	1.50827
ccdc90b	0.356062	1.50745
mmp15a	0.411691	1.50722
fgf10b	0.472553	1.50649
si:ch211-212k18.8	0.460109	1.50645
btbd10b	0.0824646	1.50554
cnot9	0.0815593	1.50504
tox2	0.380876	1.50479
hspb8	0.410816	1.5047
spoplb	0.200725	1.50393
si:ch211-247n2.1	0.505044	1.50392
snx11	0.30019	1.50324
pkdcca	0.386081	1.50287
si:dkey-49n23.1	0.407035	1.50284
tnrc6c1	0.164594	1.50256
rab11ba	0.0215031	1.5017
mical2a	0.502145	1.50127
tbc1d23	0.150409	1.50113
si:ch211-59d15.9	0.477925	1.50089
ssbp3b	0.170133	1.50075
ddx23	0.0250982	1.50057
2021-09-15	0.20042	1.49922
ccnt1	0.162596	1.499
nfybb	0.258826	1.49899
orai1a	0.387072	1.4986
FAT4	0.344789	1.4984
prkcsh	0.163288	1.49826
rps6ka3b	0.399282	1.49797
zdhhc13	0.277231	1.49752
lsm4	0.0265331	1.49744
lzts2b	0.502031	1.49676
mgaa	0.231387	1.49648
flot2b	0.255005	1.49643
chst14	0.380201	1.49626
znf865	0.0723629	1.49608
acvr1ba	0.328917	1.4952
FP103004.1	0.472659	1.49475
sh3gl3a	0.351051	1.49417
nrbp1	0.183924	1.49417
nav3	0.45384	1.49311
fam177a1	0.238328	1.49301
mbd3a	0.104134	1.49276
pdcd10b	0.062699	1.49155
tcf7l1b	0.268235	1.4915
pdlim1	0.290541	1.49119
ppp2r5cb	0.259546	1.49052
pald1a	0.31576	1.49045
gpr35.1	0.517539	1.49045
FQ311928.1	0.519647	1.49035
mst1	0.46981	1.48858
xirp2a	0.416679	1.48805
nupr1a	0.159911	1.48755
ppp2r5d	0.115382	1.48692
ythdf1	0.155892	1.48635
phf8	0.190425	1.4862
prkar1ab	0.30338	1.48572
zgc:158564	0.0834709	1.4855
BX284638.1	0.35473	1.48538
cdc73	0.135471	1.48495
slc7a6	0.424278	1.4844
ncoa1	0.372269	1.48417
calr	0.249199	1.48379
rnf144b	0.392413	1.48365
elmsan1b	0.215553	1.48308
fcho2	0.145476	1.4827
nrp1b	0.349505	1.48254
si:dkey-261j4.3	0.270468	1.48236
si:ch73-147f11.1	0.198873	1.48216
snrkb	0.418303	1.48158
gas1b	0.371944	1.48085
mxd3	0.286355	1.48081
znf217	0.187379	1.48066
tln1	0.191327	1.48056
nfkbib	0.391377	1.48046
cdc42l	0.162785	1.48004
xpo1b	0.190049	1.47971
camk2g1	0.214432	1.47969
map3k7	0.124431	1.47945
smurf2	0.274845	1.47881
ASTE1	0.414775	1.47879
dtnbp1a	0.262462	1.47858
cd276	0.286261	1.47788
nfe2l1b	0.226157	1.47696
wu:fc75a09	0.298723	1.47597
si:dkey-165a24.9	0.48681	1.47486
slc22a18	0.360891	1.4743
fam3c	0.243329	1.47286
si:ch73-36p18.1	0.381692	1.47169
ripor1	0.376381	1.47156
rab6a	0.162953	1.47089
wwc1	0.374759	1.4707
capns1b	0.159804	1.47041
fzd6	0.316262	1.46966
ikbkg	0.261297	1.46916
pdzd11	0.13736	1.46876
nxn	0.326714	1.46826
prkab1b	0.130556	1.46774
klf6a	0.25017	1.4677
zmpste24	0.144225	1.46703
mgst1.1	0.431424	1.4667
lysmd2	0.291864	1.46615
aip	0.100551	1.4643
capza1a	0.103141	1.4635
zgc:111986	0.0324941	1.4621
arhgef2	0.314656	1.46208
nudcd3	0.121278	1.45925
ptena	0.094488	1.45917
vangl2	0.286119	1.45818
dhrs12	0.193932	1.45782
setd2	0.092146	1.45766
cdca4	0.25803	1.45756
CABZ01087623.1	0.387981	1.45694
tns1b	0.363444	1.45661
cdc34a	0.30989	1.4563
znf395a	0.290446	1.456
fam222bb	0.295588	1.45588
brd3b	0.0861306	1.45584
papolg	0.181691	1.45539
s1pr5a	0.399556	1.45525
CT027815.1	0.358314	1.45518
si:ch211-160o17.2	0.298694	1.45517
ppp1r13bb	0.322942	1.45378
chd9	0.178337	1.45364
fxr1	0.301	1.45345
ldb1a	0.290301	1.45325
mindy2	0.433607	1.45287
fmnl2a	0.465371	1.45281
ppp3r1b	0.0433371	1.45238
hadh	0.0510283	1.45196
gkap1	0.236473	1.45172
kmt5c	0.157151	1.45154
grk4	0.29786	1.45045
frmd4ba	0.337604	1.45033
lipf	0.398658	1.45024
plod3	0.280639	1.45009
kdm4b	0.106209	1.44972
fxyd6l	0.274175	1.44946
pnpla7b	0.528909	1.44942
tusc2a	0.4826	1.44887
ube2v1	0.0288814	1.44872
ppp4r2a	0.227181	1.44764
gmds	0.379119	1.44708
rab1ba	0.149895	1.44638
tcf25	0.12388	1.44621
zgc:66160	0.110148	1.44617
si:ch211-13c6.2	0.221086	1.44568
tm2d3	0.14136	1.44567
plpp2b	0.432402	1.44494
ext1a	0.410288	1.44448
bloc1s4	0.273821	1.44356
bmp3	0.532977	1.44338
wsb1	0.306254	1.44305
herc2	0.306857	1.44281
zeb1b	0.351292	1.44244
hif1ab	0.157077	1.44231
si:dkey-89b17.4	0.338804	1.4419
acp2	0.498255	1.44034
tnrc6a	0.0261982	1.44018
fbxl6	0.195709	1.44
baz2ba	0.236668	1.43971
sin3aa	0.391232	1.4386
gnai2a	0.259463	1.43716
ufd1l	0.182007	1.43617
cul3b	0.211829	1.43579
hmgcrb	0.229388	1.43548
znf609a	0.272629	1.43547
myl12.1	0.0768497	1.43498
rnf185	0.128103	1.43494
lgals3a	0.0542945	1.43432
serpinh2	0.456596	1.43411
h1fx	0.504325	1.4336
stat3	0.461853	1.4333
dctn3	0.101987	1.43263
prrc2a	0.138059	1.43255
wdr26b	0.321868	1.43236
tab2	0.125103	1.43225
kmt2bb	0.0493388	1.43126
zgc:55943	0.242188	1.43112
per3	0.21568	1.43066
ttc1	0.180669	1.43026
snx6	0.147164	1.43004
ctsla	0.27043	1.42859
bcap31	0.17494	1.42723
spred1	0.360879	1.4271
CU104709.1	0.286971	1.42702
pik3r2	0.237045	1.42648
arf2a	0.0903926	1.42605
ncbp3	0.233834	1.4259
tpm4a	0.350084	1.42583
timp2a	0.419908	1.42568
lias	0.402277	1.42551
rnf111	0.269844	1.42512
rhbdf1a	0.214483	1.42462
cicb	0.411959	1.42441
txndc5	0.228176	1.42432
si:ch211-194k22.8	0.271254	1.42419
arl13b	0.400015	1.42416
hdac5	0.510598	1.42359
cetn3	0.262515	1.42343
exoc2	0.291118	1.42165
calm2a	0.089808	1.4216
txndc12	0.243319	1.42094
fam162a	0.14117	1.42045
pitpnbl	0.268807	1.41977
exoc7	0.336888	1.41874
si:ch211-22i13.2	0.104557	1.41776
si:dkey-151g10.3	0.511732	1.41695
mrps26	0.167109	1.41683
msl2b	0.366257	1.41665
atf1	0.122114	1.41645
ptpn11a	0.214934	1.41607
wipi1	0.474171	1.41539
os9	0.340432	1.41445
hacd3	0.39088	1.4141
trioa	0.384759	1.41267
casc3	0.265646	1.4126
glmna	0.497463	1.41073
bbx	0.435731	1.40995
fgfr2	0.501713	1.40962
zc3h11a	0.217334	1.40952
ubc	0.00830552	1.40942
bcat2	0.188734	1.40903
rab8b	0.333445	1.40879
myo1b	0.391076	1.40867
mkl2b	0.436952	1.40805
xrn2	0.100618	1.4076
zmynd11	0.198712	1.40717
st3gal8	0.36377	1.40674
si:ch211-114n24.6	0.252021	1.40623
emd	0.311699	1.40588
agap1	0.271914	1.40528
cluap1	0.413945	1.40518
mt-atp8	0.224801	1.40495
znf703	0.347458	1.40451
ubl3a	0.243886	1.40393
med1	0.325479	1.40374
serpine1	0.571242	1.40361
ZNF423	0.405615	1.40355
ssu72	0.256212	1.40338
tspan31	0.161949	1.40337
setd1a	0.247922	1.40323
tusc2b	0.24373	1.40322
capgb	0.490333	1.40316
chmp1b	0.200917	1.40267
mib1	0.32537	1.40265
ubap1	0.347314	1.40173
znf710a	0.454395	1.40138
atf6	0.197262	1.40126
tert	0.32554	1.40026
cbx7a	0.57979	1.40024
dpysl3	0.494556	1.40023
csnk2a2b	0.313816	1.39968
bcor	0.315312	1.3991
fndc3a	0.44509	1.3988
tmem176l.3a	0.384347	1.3983
jpt1b	0.317932	1.39764
dclk2a	0.436567	1.3976
asic4b	0.596995	1.39742
wtap	0.097527	1.39726
cdkn1bb	0.236541	1.39603
pola1	0.279592	1.39596
kdm1a	0.10083	1.39573
itpr3	0.531568	1.39567
si:ch1073-392o20.2	0.364907	1.39516
slka	0.295068	1.395
mapk1	0.421889	1.39495
cep85l	0.449396	1.39492
cbx2	0.472833	1.39468
ogdha	0.108505	1.39452
cyp1b1	0.599865	1.39434
zgc:175214	0.447716	1.39433
serf2	0.0273156	1.39397
si:ch211-222l21.1	0.0738381	1.39348
NC_002333.17	0.010398	1.3934
mical1	0.548887	1.39334
arrdc3a	0.439728	1.3932
rab41	0.212386	1.39305
aldh1l1	0.297256	1.39271
si:ch73-269m14.2	0.283786	1.39253
si:dkey-147f3.8	0.530812	1.39229
smg6	0.188629	1.39167
wdr45	0.436873	1.39022
gorab	0.375514	1.39014
vps36	0.280458	1.38937
hectd1	0.054791	1.38911
rin2	0.456175	1.38881
snrka	0.445703	1.38819
parp12b	0.376346	1.38773
znf654	0.357673	1.38757
sall4	0.419138	1.38742
tmem50a	0.0868843	1.38739
cebpd	0.571266	1.38681
ercc5	0.413409	1.38663
dcps	0.342128	1.38572
clk4b	0.411745	1.38433
vapb	0.158965	1.38367
dpf2l	0.242903	1.38321
commd7	0.2588	1.38287
RASSF5	0.290438	1.38276
myef2	0.153892	1.38274
arhgap5	0.33336	1.38213
gas8	0.450986	1.38141
tnrc6c2	0.467696	1.3814
CABZ01080702.1	0.392879	1.38097
otub1a	0.177941	1.38085
atf3	0.449201	1.38078
gchfr	0.550858	1.3807
tpp2	0.310726	1.3802
suds3	0.190955	1.38008
ugt5g1	0.60806	1.37998
ube2f	0.1534	1.37981
smarcd1	0.179608	1.37951
prkacaa	0.423638	1.37946
cadpsa	0.560201	1.37944
zgc:101566	0.560452	1.37919
si:ch211-212k18.9	0.566662	1.37867
zgc:153867	0.030743	1.37817
nr3c1	0.157517	1.37794
ctdsp1	0.370775	1.37781
ube2e3	0.051311	1.37725
fam206a	0.52372	1.37715
rac1a	0.322285	1.37655
mmrn2b	0.478268	1.37644
BX548015.2	0.46762	1.37628
arfgap2	0.234586	1.37612
rnf41	0.363755	1.37586
ada2a	0.441993	1.37549
adam19a	0.536042	1.37526
actn4	0.326517	1.37373
rab12	0.350577	1.37254
psmd4b	0.18049	1.37188
si:ch211-222k6.3	0.50632	1.37101
cbr1l	0.340982	1.37082
ankhd1	0.160701	1.3704
si:dkey-242k1.6	0.271097	1.37025
swap70b	0.482664	1.36879
slc40a1	0.425069	1.36867
smad3a	0.44589	1.36855
ncoa6	0.326545	1.36828
ywhabb	0.000372063	1.36795
zgc:101583	0.488154	1.36787
ppm1bb	0.267243	1.36779
vwf	0.618142	1.36752
cryba2b	0.602995	1.36734
inpp5d	0.523656	1.36627
med13b	0.400082	1.36577
madd	0.545036	1.36546
smndc1	0.0239318	1.36492
znf1008	0.58821	1.36465
si:dkey-250d21.1	0.156545	1.36451
fut11	0.497516	1.36411
tmem134	0.216922	1.3638
mych	0.367989	1.36341
abi1a	0.385296	1.36317
srgap1a	0.474948	1.36296
zgc:112356	0.258681	1.36289
znf706	0.0747468	1.36241
si:dkey-230p4.1	0.365395	1.36196
adoa	0.509493	1.36153
arid1b	0.371523	1.36107
marcksa	0.436006	1.36095
stat1a	0.551087	1.36062
slc7a6os	0.263052	1.3606
cyth1b	0.291394	1.36045
qrich1	0.265836	1.36016
anapc15	0.194168	1.36015
SMIM30	0.160087	1.36002
hectd3	0.375624	1.35989
mbtps2	0.481815	1.35984
vat1	0.474812	1.35972
snx9b	0.2965	1.35971
txndc9	0.0443955	1.35914
myl6	0.463457	1.35909
acvr1l	0.295454	1.35882
hmgb1b	0.338326	1.35837
bsg	0.158699	1.35835
wasla	0.419766	1.35801
elovl1a	0.576381	1.35762
ccnl1a	0.210732	1.35707
hnrnpul1l	0.242434	1.35697
naa30	0.276839	1.35667
HACD4	0.540592	1.35667
nckap5l	0.464516	1.35662
cast	0.258049	1.35642
hipk3b	0.476433	1.35602
nucb1	0.281634	1.35566
rnf14	0.446216	1.35553
taf12	0.0516284	1.35534
hnrnpul1	0.0800006	1.35514
arl5c	0.478847	1.35482
fgf18a	0.537704	1.35388
zgc:171971	0.524167	1.35362
jak1	0.243649	1.35296
rab7	0.297931	1.35293
bach1b	0.431303	1.35218
exoc3l2a	0.596315	1.35204
dis3l2	0.223662	1.35182
spred2a	0.43112	1.35181
copb1	0.203311	1.35132
tmem176l.1	0.443423	1.35122
vaspb	0.340263	1.35083
mpp5a	0.559485	1.35065
bnip3la	0.591194	1.35063
wdr73	0.538429	1.3505
rnf2	0.161814	1.35046
selenow1	0.167939	1.35041
tax1bp3	0.367904	1.35037
ube2al	0.176502	1.34945
cdc42bpb	0.406906	1.34932
nucks1a	0.239143	1.34931
lcorl	0.252436	1.3493
lrrc8da	0.412517	1.3492
pik3cb	0.484608	1.34914
stk35l	0.386121	1.34906
tor4aa	0.431455	1.34905
chmp2bb	0.276814	1.34904
slc38a5b	0.230445	1.34888
skia	0.408681	1.34884
mafbb	0.463949	1.34843
erf	0.398413	1.34837
usp5	0.174146	1.34833
zgc:112980	0.517266	1.34786
sfi1	0.491718	1.34749
nudt14	0.541553	1.34748
cxcl20	0.590835	1.34719
hnrnpua	0.184185	1.34664
mylka	0.628812	1.34643
gpr182	0.532558	1.34613
ppp3cca	0.509344	1.34606
yes1	0.438586	1.34591
nr2f2	0.541349	1.34572
waplb	0.308327	1.3456
pbx1a	0.486044	1.34551
add1	0.257787	1.34545
lhfpl6	0.484388	1.34542
ep300a	0.284104	1.34524
fam13b	0.391684	1.34523
zgc:101577	0.342464	1.34481
stx5a	0.324736	1.34394
nck1b	0.245302	1.3439
mpped2	0.526854	1.34378
gdpd5a	0.523656	1.34374
calm3b	0.000187928	1.34226
thoc2	0.106214	1.3422
mbd4	0.587382	1.34176
s100a10b	0.628104	1.34175
gp1bb	0.48728	1.34077
eps8a	0.630551	1.34038
ralbp1	0.275727	1.34014
pfn2l	0.332118	1.33981
zgc:113411	0.514668	1.33956
arpp19a	0.289001	1.33884
mef2cb	0.481642	1.33822
cab39l1	0.157856	1.33794
phf23b	0.462302	1.33763
zgc:175264	0.469874	1.33696
dgcr8	0.321019	1.33653
znf292a	0.327766	1.33605
lrig1	0.563682	1.33546
CU694481.1	0.566704	1.33501
rnf130	0.50993	1.33496
rybpa	0.460798	1.33493
zbtb41	0.523956	1.33451
mdh2	0.305085	1.33415
csnk2a1	0.027368	1.33406
taok1a	0.439109	1.33372
ppp2r5eb	0.236999	1.33162
ralgapb	0.571655	1.33161
acvr2aa	0.490587	1.33157
chst2a	0.51738	1.33138
CABZ01058723.1	0.611842	1.33106
si:ch211-191c10.1	0.638221	1.33103
zgc:113436	0.559488	1.33098
ctnnb1	0.206813	1.33088
cyth3a	0.561358	1.3307
dync1li2	0.328118	1.33025
acsl3b	0.36895	1.33017
decr1	0.37729	1.33016
HOOK3	0.610484	1.32969
zgc:162707	0.525943	1.32899
rnf7	0.0570414	1.32854
rab3ip	0.534929	1.32844
cemip2	0.445077	1.32832
hvcn1	0.467308	1.32815
ier2a	0.408292	1.32813
atg9b	0.526107	1.32688
bcorl1	0.604848	1.32666
ciarta	0.344403	1.32647
arid3b	0.32069	1.32644
fbxl14a	0.388852	1.32617
srgn	0.567544	1.32615
micall2a	0.519454	1.32611
fancd2	0.462	1.32599
bag2	0.521583	1.32579
nek4	0.603683	1.32579
smarca1	0.597951	1.32578
tbc1d31	0.592211	1.32576
gpsm2l	0.611672	1.32558
crebbpa	0.295902	1.32542
clk2a	0.405064	1.32481
eif1b	0.0571001	1.3248
yipf4	0.329237	1.32441
nme3	0.244972	1.32433
adh8b	0.470493	1.32363
hmg20a	0.333457	1.32339
plekhb2	0.407373	1.32323
atp2a3	0.608237	1.32302
fbp1a	0.533047	1.32275
pim1	0.348568	1.32263
sde2	0.310325	1.32261
wls	0.491698	1.32261
lpl	0.55359	1.32246
arf6b	0.0852246	1.32191
fam168b	0.421107	1.32184
si:ch73-91k6.2	0.396227	1.32179
vdrb	0.452146	1.3217
tuba8l	0.209637	1.32161
foxo4	0.514155	1.32133
uri1	0.34384	1.32131
rbfox2	0.42281	1.32125
zgc:113263	0.433253	1.32115
fbrsl1	0.542731	1.321
pbx2	0.471095	1.32084
trdn	0.664968	1.32083
nav2b	0.543377	1.31982
alms1	0.512819	1.31961
mapk14b	0.503906	1.31958
map3k20	0.645215	1.31779
eif4g2b	0.19009	1.31776
si:ch211-276i12.11	0.235868	1.31757
mdka	0.509148	1.31744
zbed4	0.407749	1.31714
dstyk	0.384272	1.31706
crk	0.319052	1.31692
arpin	0.57524	1.31687
celf2	0.532646	1.31687
clasp1a	0.403053	1.31654
cdc42ep1a	0.5321	1.31642
npm1b	0.183469	1.31632
stard9	0.536488	1.31625
nf2b	0.488008	1.31553
mysm1	0.560816	1.31545
orai1b	0.555826	1.31531
ola1	0.0100093	1.31527
gtf2a2	0.29126	1.31525
fam43a	0.521446	1.31491
oaz1a	0.0332502	1.31469
hmox1a	0.637095	1.31465
PAXBP1	0.382919	1.3145
ywhaqb	0.046604	1.31418
map7d1b	0.469908	1.31418
hnrnpm	0.259969	1.31357
si:ch1073-322p19.1	0.553443	1.31356
taok2b	0.616435	1.31282
krtcap2	0.26906	1.31282
sp4	0.347402	1.31243
rbl1	0.430092	1.31234
ppp1r12a	0.292036	1.31186
LO018188.1	0.646271	1.31171
chd4b	0.203229	1.31144
hlfa	0.567666	1.31136
ywhabl	0.205932	1.31063
scamp3	0.515568	1.31044
epn3a	0.576899	1.31004
slc39a13	0.565032	1.30905
tcta	0.230515	1.30891
smarca4a	0.0851058	1.30875
snw1	0.0815161	1.30859
sdccag3	0.469556	1.30851
taok2a	0.360341	1.3081
igf2bp1	0.150859	1.30785
ankib1b	0.625655	1.30775
tbcb	0.291665	1.30768
prnprs3	0.559654	1.30744
brd4	0.112643	1.30693
ebf3a	0.659194	1.30675
fis1	0.253411	1.30602
AL935186.9	0.329593	1.30531
ftr67	0.55557	1.30505
sgcd	0.567822	1.30483
si:dkey-28e7.3	0.629848	1.30463
kdm5c	0.234778	1.30426
stk11ip	0.552821	1.30344
pigf	0.288872	1.3034
trim71	0.254507	1.30334
zfand5a	0.482296	1.303
znf148	0.574702	1.30254
ptprb	0.535861	1.30249
vox	0.669273	1.30228
rac1b	0.454705	1.30224
txndc17	0.289241	1.3019
tspan9b	0.493799	1.30168
camk1b	0.590286	1.30143
pdk2a	0.657042	1.30133
cand1	0.147575	1.301
tacc1	0.467423	1.30068
emc3	0.220987	1.30063
irs1	0.534117	1.30017
tmed2	0.178962	1.30006
FQ976914.1	0.553954	1.30002
ugdh	0.5217	1.29992
tgfbrap1	0.616976	1.29931
gnb1b	0.130977	1.2993
arhgap27l	0.540325	1.29887
fam133b	0.169286	1.29881
chmp6b	0.213804	1.29867
zgc:110425	0.404815	1.29852
sele	0.647791	1.29844
arih1l	0.529566	1.29817
si:ch211-178n15.1	0.616544	1.29677
marcksl1a	0.48067	1.29676
micu2	0.463502	1.29671
bcl7a	0.339511	1.29655
zgc:158659	0.643415	1.29588
si:dkeyp-44a8.2	0.352187	1.29577
stk3	0.387642	1.29557
hexim1	0.256869	1.29553
nkiras2	0.483407	1.29541
si:ch211-106k21.5	0.663111	1.2953
kif5ba	0.201093	1.29509
arhgap35b	0.524583	1.29424
ISCU (1 of many)	0.143312	1.29403
eno1a	0.631382	1.29401
wdr32	0.483779	1.29392
kif1b	0.524644	1.29386
cops9	0.241612	1.29365
ufl1	0.475594	1.29351
fdps	0.420991	1.29344
si:ch211-168k14.2	0.668531	1.29327
znf513a	0.616643	1.29308
rnf44	0.441275	1.29244
trim8b	0.475358	1.29216
ilk	0.402365	1.2916
fhod1	0.552208	1.29106
tmem176	0.528797	1.29082
rprd2a	0.419405	1.29073
rab35b	0.367973	1.28939
nek7	0.499494	1.28886
cldn11b	0.553205	1.28884
hmg20b	0.247937	1.2886
pik3ip1	0.589823	1.28859
hdac4	0.574597	1.28852
BX088688.1	0.66615	1.28796
mon1bb	0.624617	1.28752
abcc2	0.667931	1.28748
rbm4.2	0.171368	1.28745
arhgef11	0.59131	1.2874
cnot3b	0.463944	1.28732
sec62	0.294443	1.28712
rbm6	0.428232	1.28706
tmpoa	0.440194	1.28658
ttyh2	0.576623	1.28495
kif15	0.427632	1.2849
pdk4	0.52343	1.28479
zgc:91976	0.631074	1.28477
si:ch211-71k14.1	0.66689	1.2841
eef1a1l1	0.00129938	1.28404
ap2b1	0.403127	1.28399
pcxa	0.576052	1.28391
sirt1	0.494868	1.28376
esr1	0.675716	1.28354
hsbp1b	0.129581	1.28304
syne1a	0.564945	1.28292
si:ch73-386h18.1	0.551754	1.28281
med12	0.305379	1.28268
gse1	0.266446	1.28267
slco5a1a	0.643154	1.28255
desi2	0.491635	1.28234
si:ch211-214e3.5	0.542406	1.28226
akap11	0.63074	1.28139
bahcc1b	0.525727	1.28107
cmtm8b	0.654523	1.28106
dpf3	0.670716	1.28098
si:ch211-66e2.3	0.644699	1.28091
snx18a	0.553277	1.28073
selenbp1	0.57394	1.28066
CABZ01056843.1	0.67263	1.2806
supt5h	0.384864	1.28059
si:dkey-14d8.1	0.595055	1.28022
kmt2ca	0.374981	1.27991
arhgap35a	0.49191	1.27979
fbxl7	0.586551	1.27971
hmga2	0.561678	1.27946
sox13	0.580685	1.27903
rab23	0.570019	1.27902
CABZ01044053.1	0.349409	1.27876
dnajb1b	0.556295	1.27857
actr2a	0.382423	1.27852
tiam1b	0.649312	1.27841
srsf6b	0.29107	1.27817
mgrn1a	0.636652	1.27792
gng5	0.111592	1.27773
ccdc186	0.496199	1.2771
tceanc2	0.634925	1.27707
ttc3	0.555864	1.27679
ctc1	0.626643	1.27647
slc25a5	0.041717	1.27647
selenok	0.325672	1.27644
phc2a	0.560738	1.27641
si:ch211-166a6.5	0.538882	1.27637
suz12b	0.473013	1.27626
cks2	0.538403	1.27624
tmtc3	0.520906	1.27613
uso1	0.406808	1.27571
gabarapb	0.179686	1.27553
vps8	0.645684	1.27507
LEPROTL1	0.304078	1.27499
setdb1a	0.345616	1.27459
spry2	0.533275	1.27416
dzip1	0.575151	1.27414
ubn2b	0.468948	1.27387
dpysl2b	0.571254	1.27376
tjap1	0.614327	1.27353
si:ch211-288g17.3	0.313974	1.27303
hgs	0.282889	1.27278
vkorc1l1	0.378113	1.27252
patz1	0.472744	1.27251
ccdc85b	0.549986	1.27219
sbf2	0.572641	1.2718
etv2	0.596552	1.27104
si:ch211-218c6.8	0.254021	1.27098
epg5	0.676037	1.27094
dcun1d4	0.679802	1.27087
lix1l	0.59548	1.27085
FO907124.1	0.66944	1.27062
mtm1	0.55586	1.26969
MEPCE	0.455026	1.26957
prpf4ba	0.534905	1.26953
hrasb	0.546638	1.26952
CU570769.2	0.682189	1.26945
papola	0.266619	1.2694
coro2bb	0.687568	1.2691
atp6v1d	0.461932	1.26847
ubap2a	0.270316	1.26832
acad9	0.45001	1.26824
rtca	0.41836	1.26823
si:ch211-150o23.2	0.528526	1.26798
rnf216	0.529693	1.2678
si:zfos-943e10.1	0.548673	1.26777
hhex	0.609982	1.2677
ube2d2l	0.534093	1.26735
kctd5a	0.157922	1.26616
appbp2	0.563207	1.26595
lin54	0.503624	1.26576
cops5	0.306214	1.26563
edf1	0.0196661	1.26531
ttpal	0.656535	1.2653
ywhaba	0.0683474	1.26523
lman2lb	0.56003	1.26458
zgc:110319	0.622294	1.26445
smarce1	0.174815	1.26407
rab2a	0.231642	1.26368
ubiad1	0.447781	1.26357
scn4bb	0.646241	1.26332
rgmb	0.635962	1.26265
dync1i2a	0.35526	1.26223
fndc3ba	0.603348	1.26222
dgcr6	0.458931	1.26207
hsdl2	0.325814	1.26188
ppa2	0.627285	1.26175
pdcd6ip	0.521561	1.26152
ppiaa	0.110579	1.26138
aff4	0.51715	1.2611
arhgdia	0.194239	1.2609
anxa2a	0.719837	1.26082
tbx1	0.709232	1.26074
rab5b	0.577585	1.26066
irx6a	0.715744	1.26053
usp40	0.65828	1.26039
cnpy4	0.522421	1.26
rbm5	0.407626	1.2598
waca	0.304332	1.25955
edn2	0.698447	1.25913
adamts9	0.636305	1.2587
SLC45A4 (1 of many)	0.716838	1.25868
pfn2	0.278008	1.2579
tbc1d16	0.583473	1.25771
atad2b	0.486506	1.2573
otud5a	0.479919	1.25719
zgc:123105	0.45108	1.25703
efnb2b	0.612971	1.25675
si:dkey-269o24.6	0.690425	1.25665
rest	0.524644	1.25662
echs1	0.355203	1.25641
cd164	0.499673	1.25639
gtf2e2	0.322442	1.25603
sh3glb1a	0.478368	1.25476
zgc:66475	0.579854	1.25419
usp19	0.494284	1.25414
syap1	0.404863	1.25389
si:dkey-163m14.2	0.666436	1.25359
unc5b	0.701518	1.25351
stat2	0.6911	1.25306
nt5dc2	0.507457	1.25305
prkd2	0.552134	1.25299
ptp4a2b	0.238044	1.25285
si:ch1073-335m2.2	0.447123	1.25272
kif13ba	0.511308	1.25267
zfhx4	0.686705	1.25251
chm	0.563563	1.25242
elk1	0.691741	1.25224
slc9a6a	0.541322	1.25217
zgc:92818	0.537249	1.25154
bmpr2a	0.580535	1.25146
mustn1a	0.655476	1.25142
ebf1a	0.613627	1.25131
fam110a	0.722329	1.25123
fam102aa	0.672841	1.25111
brd2b	0.660251	1.25105
wasf3b	0.524355	1.25097
map4k5	0.528721	1.25088
dpy30	0.107467	1.25085
rabgef1l	0.689255	1.2508
myl9a	0.669484	1.24996
ppfibp1b	0.607949	1.24967
erfl3	0.57071	1.24948
bet1	0.444137	1.24933
SMIM10	0.577025	1.24919
ttc9c	0.565535	1.24911
dnajb11	0.448495	1.24839
il6st	0.552371	1.2481
pdpk1b	0.567456	1.248
ccnd1	0.338951	1.24788
si:ch211-269k10.2	0.656563	1.24751
ralbb	0.472252	1.24745
gnaia	0.274489	1.2473
pank1b	0.512964	1.24716
aass	0.696243	1.24692
itpkcb	0.595973	1.24681
hnrnpa1a	0.441728	1.24633
ctnnb2	0.461644	1.24633
fbxo11a	0.389563	1.24594
coq4	0.661632	1.24569
arhgef12b	0.545566	1.24568
ppp2cb	0.123721	1.24554
tubgcp3	0.507008	1.24517
clint1a	0.193855	1.2451
gigyf1b	0.278503	1.24495
erlin1	0.491682	1.2446
slc25a32a	0.609392	1.2445
exoc8	0.576672	1.24437
zgc:153184	0.645756	1.24426
gtf2h5	0.269969	1.24416
zgc:77086	0.390076	1.2441
ppp1cab	0.195619	1.24395
tmem60	0.651636	1.24382
spcs3	0.269629	1.24379
cul3a	0.309373	1.24378
mtmr10	0.698646	1.24376
msi2b	0.593457	1.24364
prpf4bb	0.321715	1.24337
tbca	0.117383	1.24325
pafah1b1b	0.396676	1.24311
caskin1	0.696964	1.24304
RAB21	0.562482	1.24274
ganab	0.545682	1.24259
coro1cb	0.577406	1.24218
slc48a1a	0.696186	1.24186
abi2a	0.70324	1.24161
si:dkey-56m19.5	0.600949	1.24126
si:ch211-285f17.1	0.649494	1.24124
gripap1	0.581921	1.24054
emc6	0.221553	1.24021
hapln3	0.707388	1.24012
pacsin2	0.443295	1.2394
rtn4r	0.673933	1.23913
cntrl	0.672954	1.23899
CU929230.1	0.557254	1.23899
kif14	0.616461	1.23865
rbm33a	0.506194	1.2386
znf609b	0.466097	1.23825
luc7l	0.393536	1.23753
creb3l2	0.601051	1.23707
tcima	0.690906	1.23689
znrf1	0.694593	1.23685
r3hcc1	0.607945	1.23676
sult2st2	0.698435	1.2366
ssuh2rs1	0.570978	1.23652
FQ378016.1	0.666125	1.23644
tcf3a	0.574434	1.236
naxd	0.54363	1.23565
tsku	0.6451	1.23487
ell	0.544386	1.23482
glceb	0.679081	1.23466
rsrc2	0.370117	1.23432
gnsa	0.655126	1.23404
dcp2	0.508769	1.23363
ubald1a	0.623313	1.23346
gpbp1l1	0.496327	1.23286
ctnnal1	0.710538	1.23259
mob2a	0.682681	1.2325
vps29	0.332981	1.23237
BX511129.1	0.713261	1.23169
kmt2a	0.541877	1.23089
si:ch211-140m22.7	0.595073	1.23086
dnajc8	0.357328	1.23057
si:ch73-376l24.2	0.538254	1.23042
si:ch211-205a14.1	0.739397	1.23038
cnppd1	0.520856	1.23032
ubl3b	0.528238	1.23022
gak	0.566056	1.22994
scfd1	0.526147	1.22935
arpc2	0.417285	1.22912
hif1al	0.35303	1.22875
cmtm3	0.612682	1.22843
si:ch73-111k22.2	0.54533	1.22823
si:dkey-57k2.7	0.499883	1.22787
rab33ba	0.688276	1.22779
phactr2	0.614593	1.22776
znf395b	0.713906	1.22768
cops8	0.339274	1.2276
hnrnpl	0.375615	1.22732
cers2b	0.59415	1.22731
pde4d	0.718944	1.22702
nfia	0.69822	1.227
si:ch1073-440b2.1	0.678109	1.22685
tpd52l1	0.636161	1.22674
ubac2	0.687108	1.22662
BX537310.1	0.741826	1.22659
ep300b	0.529014	1.22659
zgc:77517	0.623885	1.22625
herpud2	0.554601	1.2259
ssna1	0.605235	1.22564
purba	0.426648	1.22495
me3	0.630175	1.22477
gsk3ab	0.512358	1.22445
spty2d1	0.462228	1.22413
slc25a48	0.743241	1.22382
tgfbr3	0.743481	1.2234
epha2b	0.682009	1.22332
krit1	0.628401	1.22325
hnrnpd	0.327901	1.22307
rnf213a	0.698583	1.22299
tm9sf2	0.482523	1.22247
pdlim7	0.723009	1.22245
hnrpkl	0.459401	1.22245
si:ch211-196p9.1	0.718292	1.22216
zfyve9a	0.578176	1.22206
ak2	0.134798	1.22199
AL929210.2	0.717514	1.22125
CABZ01005379.1	0.437903	1.2212
strn3	0.467491	1.22118
nfu1	0.426303	1.22068
sox17	0.735949	1.22027
arf6a	0.430242	1.22011
stard3	0.686703	1.22004
foxc1b	0.72863	1.21998
zgc:153409	0.349873	1.21994
oaz1b	0.151152	1.21953
cdk5	0.645619	1.21952
creb1a	0.475704	1.21902
thsd1	0.667545	1.2185
map4k2	0.66405	1.2185
TMEM19	0.685798	1.21843
hacd2	0.549981	1.21834
ppp6r2a	0.52666	1.21824
plekhg7	0.725503	1.21799
MARK4	0.606682	1.21744
setd3	0.584059	1.2173
si:ch211-167b20.8	0.721907	1.21701
ctnnd1	0.568717	1.21688
copb2	0.339434	1.21669
mapkapk2a	0.335143	1.21643
npdc1a	0.726816	1.21621
dhx9	0.409479	1.21621
wdr82	0.395414	1.21597
sh3bp4a	0.648265	1.21575
tapt1b	0.677954	1.21554
FAM83G	0.640243	1.21546
gli3	0.666244	1.21542
pcdh1b	0.65778	1.21532
pnpla7a	0.622483	1.21527
atg101	0.609391	1.21515
zgc:85936	0.61253	1.21444
ralgapa2	0.5857	1.21442
dgcr2	0.653734	1.21438
cnn3b	0.623982	1.214
chd2	0.489019	1.21376
slc25a18	0.539604	1.21354
calb2b	0.752004	1.2134
cnep1r1	0.437457	1.21312
tmem110l	0.62737	1.21312
plag1	0.732154	1.21301
sirt6	0.608005	1.21293
tpt1	0.0288697	1.21234
[truncated: 23,614 more rows]
