# Supplementary material for: Single-cell transcriptomic analysis of vascular endothelial cells in zebrafish embryos
Source: Sci Rep. 2022 Jul 29;12:13065. doi: 10.1038/s41598-022-17127-w (PMC9338088; doi:10.1038/s41598-022-17127-w)
Supplement: Supplementary file 8 — Supplementary Table S7. [file 41598_2022_17127_MOESM8_ESM.xlsx]

## Sheet: Sheet1
Supplementary Table 7. Comparison of top 50 endocardial marker expression between different studies. Expression of top 50 endocardial markers from this study (24 hpf) was compared with the expression in Capon et al., 2022 (16.5 hpf) and Chestnut et al., 2020 (19 hpf). Top markers that are shared between different studies are highlighted in bold. Differential expression reported in log2 scale.
Rank	Gene	Expression in this study (24 hpf)	Expression in Capon et al., 2022 (16.5 hpf)	Expression in Chestnut et al., 2020 (19 hpf)
1	icn	4.70122	NA	0.735267
2	id2b	4.57588	NA	0.760677
3	gata5	4.5416	1.95321	0.9669
4	si:dkey-172h23.2	4.35663	3.13807	NA
5	slc29a1b	4.26766	NA	NA
6	f8	4.23747	1.92509	NA
7	plcd1a	4.09997	1.79367	NA
8	tbx20	3.92625	3.31363	NA
9	chl1a	3.90937	NA	NA
10	errfi1a	3.86851	NA	NA
11	spock3	3.75112	2.90621	NA
12	zgc:110182	3.70056	1.58254	NA
13	ece1	3.43652	1.95857	NA
14	smad6a	3.41336	4.00551	NA
15	has2	3.3857	1.99254	NA
16	hand2	3.37247	NA	NA
17	sesn1	3.33348	NA	NA
18	krt94	3.30071	2.11229	NA
19	gata6	3.25788	2.06856	NA
20	adcy2b	3.22598	2.97057	NA
21	ackr3b	3.1556	1.51267	NA
22	zgc:136858	3.13598	NA	NA
23	fn1a	3.10366	1.67146	1.15889
24	wnt11r	3.06758	2.83942	0.890246
25	smad6b	3.02548	2.83511	NA
26	hapln1b	2.98815	2.73523	NA
27	bmp16	2.97285	NA	0.512659
28	bnip4	2.95267	NA	0.2679
29	elavl4	2.90804	2.04153	NA
30	igdcc3	2.89727	NA	NA
31	gata4	2.88473	1.39551	NA
32	runx1t1	2.88038	NA	NA
33	eppk1	2.84953	NA	NA
34	klf2a	2.8457	NA	NA
35	adgrl2a	2.84155	2.37485	0.499669
36	kctd12.2	2.82848	1.12342	0.624987
37	jun	2.81333	1.60194	0.461436
38	itga9	2.7826	2.2076	NA
39	grb10a	2.75997	1.66117	NA
40	zfp36l1b	2.74296	1.6141	NA
41	nfatc1	2.73011	2.07271	NA
42	cxxc5b	2.70905	NA	NA
43	nid1b	2.67327	3.37421	NA
44	ctsk	2.64456	3.48621	NA
45	cblb	2.63621	NA	NA
46	id1	2.63318	NA	0.350817
47	si:ch211-79l17.1	2.56824	NA	NA
48	prkcbb	2.56338	NA	NA
49	bambib	2.52224	1.90615	0.493901
50	arrdc3b	2.51258	NA	NA
