# Supplementary material for: Single-cell transcriptomic analysis of vascular endothelial cells in zebrafish embryos
Source: Sci Rep. 2022 Jul 29;12:13065. doi: 10.1038/s41598-022-17127-w (PMC9338088; doi:10.1038/s41598-022-17127-w)
Supplement: Supplementary file 9 — Supplementary Table S8. [file 41598_2022_17127_MOESM9_ESM.xlsx]

## Sheet: Sheet1
Supplementary Table 8: Primer sequences used for the generation of in situ hybridization probes.
	Gene	Forward Primer sequence	Reverse Primer Sequence
	bambib	5'-GCCCAATGCAGCGGAACAGC-3'	5'-CCAGCATAAAGCCGCTCCTC-3'
	bmp16	5'-CGCCCACTTCACCTGGACGT-3'	5'-GGCAGTGTTTCCCAACCCTG-3'
	bcl6b	5'-GTGATGGAGATGAAAGGCTATGT-3'	5'-CCCTAATACGACTCACTATAGCAGGAGTGAGTTTCGACTCAGAT-3'
	cx30.3	5'-AGCTGGGAGGAGTGAATAAACA-3'	5'-CCCTAATACGACTCACTATAGGCCTTTTCTGTGGACATTTTCT-3'
	esm1	5'-GTGTGTTTGCCATCCTGATGTT-3'	5'-CCCTAATACGACTCACTATAGGACTACTGCTGCTTTCAGTGTTG-3'
	notchl	5'-CTCAAAGACCACCAAGAACTGCTGC-3'	5'-CCCTCTCAGAGTCCATCTGAGCC-3'
	otc	5'-AGGAGAGCATCTCCCATTACTTC-3'	5'-CCCTAATACGACTCACTATAGGGAGAGTGGCCTATAGTCTGTCAGGATG-3'
	si:dkey-28n18.9	5'-AGCACTCAAACAACTTGGGTTT-3'	5'-CCCTAATACGACTCACTATAGCATGAAGCTCTTCAGCACATTC-3'
	wnt11r	5'-GCGAACCTTCCCTTCCCTCC-3'	5'-CCAAGAGCCGCAAGTTTCAAG-3'
